# Supplementary material for: An inducible RIPK3-driven necroptotic system enhances cancer cell–based immunotherapy and ensures safety
Source: J Clin Invest. 2024 Nov 19;135(2):e181143. doi: 10.1172/JCI181143 (PMC11735097; doi:10.1172/JCI181143)
Supplement: Supplemental table 1 [file jci-135-181143-s241.xlsx]

## Sheet: Gene expression
#H:hugo	acc_tp_a5j1	acc_tp_a5j2	acc_tp_a5j5	acc_tp_a5j7	acc_tp_a5j8	acc_tp_a5ja	acc_tp_a5jb	acc_tp_a5jc	acc_tp_a5je	acc_tp_a5jg	acc_tp_a5jj	acc_tp_a5jm	acc_tp_a5jy	acc_tp_a5k2	acc_tp_a5k5	acc_tp_a5k9	acc_tp_a5ky	acc_tp_a5kz	acc_tp_a5lb	acc_tp_a5lc	acc_tp_a5ld	acc_tp_a5le	acc_tp_a5lh	acc_tp_a5lj	acc_tp_a5ll	acc_tp_a5lo	acc_tp_a5of	acc_tp_a5og	blca_tp_a0ez	blca_tp_a0f7	blca_tp_a0s7	blca_tp_a0yn	blca_tp_a0yo	blca_tp_a0yr	blca_tp_a0yx	blca_tp_a13i	blca_tp_a13j	blca_tp_a1a3	blca_tp_a1a5	blca_tp_a1ab	blca_tp_a20j	blca_tp_a20n	blca_tp_a20o	blca_tp_a20p	blca_tp_a20q	blca_tp_a20r	blca_tp_a20t	blca_tp_a20u	blca_tp_a20v
FADD	8	11.575	9.126	21.948	20.21	15.627	18.051	16.61	19.726	7.967	10.951	13.929	11.721	11.909	15.434	9.468	11.901	8.322	13.813	8.682	2.537	13.652	20.721	10.105	15.001	14.281	10.196	24.437	7.121	7.863	13.023	16.348	13.343	14.094	14.96	17.148	16.971	14.41	131.69	20.28	11.819	11.608	14.016	14.162	15.116	13.38	18.948	16.348	11.058
FAS	22.07	2.852	23.851	29.94	16.668	4.305	25.634	94.812	21.676	3.533	9.774	27.589	21.318	38.293	14.221	17.753	8.05	23.007	18.443	23.539	10.382	4.234	16.122	4.138	14.212	25.02	27.284	17.376	2.227	9.247	6.602	9.987	11.251	5.018	27.284	17.4	8.061	4.338	11.204	29.283	60.632	5.088	22.518	6.892	10.966	11.282	9.62	6.165	29.041
MLKL	3.568	2.38	3.658	6.873	9.139	1.944	24.778	4.395	4.153	2.672	3.699	2.578	2.717	3.492	2.906	2.59	2.478	5.098	2.624	8.317	2.111	1.576	2.624	4.093	3.937	1.966	2.761	24.285	1.96	4.874	6.386	8.901	8.773	5.119	6.294	13.059	10.808	5.453	5	12.05	8.067	7.018	13.371	6.685	6.921	4.847	9.126	4.827	7.245
RIPK1	17.655	12.398	17.304	20.535	31.559	26.137	31.581	27.171	22.456	14.271	15.627	26.209	18.726	12.475	15.573	20.07	17.4	16.325	15.423	11.909	20.421	9.209	21.112	17.316	18.7	10.332	13.417	33.684	22.378	16.772	16.912	28.345	30.19	11.984	27.627	27.398	15.232	24.302	30.739	22.393	20.435	30.569	26.686	33.06	25.902	17.667	29.733	26.337	14.631
RIPK3	1.901	1.59	1.682	1.261	4.962	1.289	2.823	1.604	1.88	1.636	1.469	1.03	1.549	1.699	1.276	1.204	1.613	1.35	1.143	1.671	1.408	1.149	1.604	1.676	1.207	1.08	1.328	4.77	1.521	2.259	7.506	2.894	9.299	10.042	4.973	8.858	6.139	9.593	3.673	11.729	6.485	2.275	10	12.159	8.616	11.353	6.303	7.669	6.48
TLR3	4.46	5.684	10.404	8.963	7.711	11.035	2.711	12.755	5.081	12.449	5.732	5.637	4.797	5.665	4.99	7.331	3.808	4.979	8.1	3.59	4.365	3.013	19.835	4.341	14.35	15.359	9.553	1.879	1.078	3.294	3.343	2.247	10.36	3.399	8.652	4	2.216	4.921	6.004	25.795	2.195	2.161	10.368	4.053	8.106	7.008	7.326	5.544	6.229
TNF	1.031	1.05	1.049	1.214	1.574	1.198	1.677	1.88	3.73	1	1.085	1.115	1.14	1.123	1	1.03	1.17	1.16	1	1.233	1	1.083	1.852	1.5	1	1.031	1.147	1.936	1.876	1.261	1.205	8.712	1.809	2.896	1.779	2.83	1.137	1.072	1.453	1.3	2.148	1.146	2.086	1.386	1.556	1.134	1.735	1.386	6.783
AATF	34.107	27.646	14.836	57.401	28.325	23.039	31.494	31.845	41.904	30.867	30.548	36.152	28.364	40.928	53.483	27.954	26.3	27.896	22.177	47.703	29.795	23.247	27.322	29.63	30.316	13.881	20.098	33.29	55.407	49.522	49.522	46.495	32.402	106.669	43.022	51.733	46.656	37.22	52.455	20.14	54.342	29	42.224	62.509	69.744	34.036	45.349	40.673	41.155
ACAA2	2.786	30.506	2.523	10.8	50.703	3.904	15.617	8.914	57.441	9.044	31.691	22.471	6.821	32.831	60.255	73.874	7.648	31.669	4.914	43.562	4.51	54.38	20.21	26.52	5.856	6.409	8.754	17.208	79.122	5.56	110.125	21.01	11.884	87.609	3.468	60.296	26.355	10.875	11.584	8.415	27.627	3.84	16.145	4.211	17.018	30.506	13.52	4.344	8.944
ACKR3	12.252	32.402	11.089	31.559	82.94	13.023	95.075	14.133	45.664	17.364	54.38	68.451	195.091	34.368	106.743	429.645	40.701	65.481	14.182	14.836	9.254	6.312	15.692	113.614	9.177	13.52	27.916	70.963	44.663	91.837	25.176	17.753	116.889	164.62	62.813	108.383	29.961	59.631	85.746	161.344	6.969	143.112	81.233	13.371	68.736	38.293	88.096	1105.9	55.754
ACSL5	2.533	4.014	1.854	3.618	20.365	2.124	52.637	4.582	3.432	2.801	2.126	1.627	2.665	3.492	2.412	1.627	3.065	3.613	2.606	3.73	2.296	1.856	3.475	3.263	1.639	1.643	3.143	21.451	4.266	4.308	4.966	18.817	160.898	406.187	10.105	27.398	88.708	10.161	99.113	65.708	19.712	224.878	49.66	89.76	71.407	82.482	118.85	16.936	22.753
ACVR1	16.28	23.687	5.202	11.753	81.685	14.836	16.145	11.64	9.383	12.844	9.836	13.871	12.773	12.176	14.31	15.412	8.533	10.161	10.275	12.117	8.044	8.515	10.161	7.852	17.244	13.728	13.652	23.183	9.747	15.66	17.376	17.988	22.675	18.961	28.7	33.966	14.877	14.143	30.211	35.383	22.785	21.348	27.115	20.721	27.115	26.704	21.112	26.76	10.718
ACVR1B	25.634	25.581	34.154	18.101	23.071	36.963	14.49	46.046	10.007	15.137	26.649	31.823	69.792	19.932	22.596	17.22	17.054	9.815	38.935	8.248	29.713	14.96	34.559	23.687	18.804	41.874	21.318	10.077	27.954	41.556	18.752	31.363	34.273	10.959	25.866	11.15	19.027	17.448	28.463	29.754	19.173	19.36	11.68	52.455	26.391	20.521	14.867	29.385	41.384
ADORA2A	1.013	1.061	1.235	1.021	1.052	1.079	1.025	1.067	1	1.028	1.068	1.035	1.112	1.049	1.075	1.073	1.113	1.304	1.025	1.018	1	1.117	1.035	1.188	1.064	1.062	1.078	1.099	1.17	1.048	1.041	1.075	1.013	1.057	1.084	1.193	1.164	1.042	1.008	1.12	1.079	1.029	1.421	1.044	1.099	1.021	1.042	1.068	1.207
AEN	27.838	5.028	4.184	15.012	11.551	19.508	17.304	39.043	28.621	13.38	44.477	15.573	70.767	32.582	46.559	11.058	7.027	6.038	26.686	30.044	15.541	26.778	22.378	10.461	17.113	24.051	20.238	14.662	8.821	13.352	9.5	13.242	14.51	14.754	12.755	17.914	6.382	6.338	10.105	5.885	16.53	7.765	13.041	9.376	9.286	12.269	7.967	6.854	11.503
AGAP2	1.677	1.717	6.303	2.294	9.234	3.272	2.78	1.595	2.238	2.178	1.943	1.825	1.936	2.154	2.614	2.253	2.569	2.066	1.904	2.916	2.606	2.068	7.89	2.385	1.241	2.821	1.537	5.768	1.874	1.235	2.28	2.846	2.462	2.382	2.959	4.38	4.237	7.501	10.112	1.921	2.579	3.468	10.891	9.044	8.219	4.067	12.597	1.309	6.046
AGT	18.896	32.718	4.767	4.488	42.02	17.484	13.482	6.737	14.47	8.562	13.958	11.64	156.281	8.545	7.24	52.309	8.969	22.896	4.356	16.348	18.063	14.939	15.064	34.392	43.472	3.787	8.694	2.088	5.245	9.376	4.231	3.811	17.208	33.452	1.31	1.355	2.433	5.141	1.181	1.57	5.984	1.346	2.469	3.099	1.565	3.683	2.691	3.918	1.146
AGTR2	1	1.03	1	1	5.657	1	1	1.731	1.023	1	1	1	2.043	1	1	1	1.082	1	1	1	1	1	1.051	1	1	1	1	1	1	1	1.03	1	1.039	1	1.041	1	1	1	1	1	10.49	1	1.019	1	1	1	1	1	1.023
AIFM1	59.384	40.758	115.36	65.481	31.255	120.009	36.027	127.292	71.755	139.682	115.28	34.344	74.079	83.982	42.078	50.879	86.283	39.919	123.298	101.406	45.13	111.276	204.79	76.532	90.384	107.262	68.498	31.039	40.843	30.867	31.757	31.538	34.083	66.165	42.547	43.022	32.854	62.509	51.661	28.86	44.048	29.101	34.368	39.342	33.684	43.082	29.507	45.728	16.223
AKT1	31.19	32.447	65.891	20.663	37.194	26.649	35.042	18.87	33.29	61.734	44.324	13.251	15.912	25.002	17.22	74.388	20.21	24.437	57.56	43.321	83.807	18.328	39.671	25.848	34.202	24.117	45.538	27.058	34.368	70.181	32.245	32.74	30.232	26.191	38.666	44.818	27.36	26.612	19.63	31.889	22.009	28.502	36.86	38.908	25.124	29.466	17.655	40.42	19.946
ALDH2	21.676	55.909	103.036	87.487	18.379	21.244	16.495	133.066	11.909	120.593	24.556	24.353	55.909	69.358	52.71	35.115	153.703	50.633	98.701	80.672	152.853	48.068	179.023	67.415	67.837	43.411	60.842	9.593	3.877	12	47.111	4.275	10.549	9.481	6.281	14.825	6.888	12.355	3.516	50.914	138.333	7.6	34.848	2.304	7.584	22.487	78.358	19.767	8.123
ANKRD2	2.011	7.032	1.453	1.123	3.56	1.191	1.071	1.678	1.047	1.203	1.23	1.3	1.097	1.142	1.218	1	1.262	1.092	1.681	1.915	1.229	1.048	1.135	12.519	6.831	1.144	1.198	1.477	1.103	1	5.333	1.188	2.013	1.207	1.654	1.093	1.263	1.041	1.643	1.923	1.137	1.336	1.152	1.254	2.856	1.649	1.242	10.711	2.797
ANXA6	136.334	97.681	121.179	100.288	114.563	160.898	43.713	392.895	184.695	172.925	70.963	104.329	78.684	182.278	206.787	35.383	250.905	168.313	73.67	108.986	128.089	59.343	251.428	65.209	33.684	97.613	143.112	133.806	37.635	21.948	38.506	32.267	45.223	30.211	17.304	176.926	27.684	34.083	47.209	63.47	80.337	13.059	114.961	10.389	46.689	71.407	43.774	21.721	36.631
APAF1	3.31	6.242	6.854	5.063	6.207	6	3.643	7.76	2.665	7.803	4.144	5.768	4.216	3.866	3.127	5.732	5.828	10.49	5.828	4.141	2.725	4.263	4.928	6.489	3.403	11.713	6.984	5.098	5.74	6.182	8.688	5.661	7.29	5.832	5.209	4.76	12.134	10.755	9.952	11.794	6.598	7.637	7.501	5.76	5.897	8.76	5.434	5.525	5.056
AR	3	7.558	3.021	1.035	9.069	1.538	1.012	4.714	1.042	1.166	9.383	1.045	1.073	1.056	1.248	5.095	2.31	1.204	3.042	1.042	2.68	1.027	1.685	2.377	1.757	1.147	2.641	1.589	1.088	5.967	1.741	1.429	8.938	1.399	4.13	4.104	1.568	11.15	1.419	16.761	2.486	1.114	1.298	5.141	13.05	5.084	2.385	9.938	1.288
ARL6IP5	253.001	283.263	112.595	113.772	171.373	147.851	109.44	217.369	121.516	198.638	105.639	249.864	131.325	129.069	168.313	122.531	125.976	112.751	121.6	74.75	202.812	196.993	220.556	167.382	157.259	135.205	260.475	82.196	50.283	63.294	50.318	57.8	149.293	116.162	176.558	89.078	168.78	170.781	250.037	92.411	152.113	64.848	157.259	77.118	154.558	131.599	69.792	72.254	76.745
ARMC10	19.78	21.586	14.143	19.427	17.388	20.778	22.832	21.244	9.331	23.719	26.3	12.193	23.377	25.176	14.652	18.507	24.727	21.171	25.107	18.088	9.357	20.692	31.669	36.303	16.235	18.584	22.627	14.202	11.329	44.911	37.168	14.621	27.265	14.846	22.1	14.825	29.243	16.726	13.823	19.617	19.093	19.24	15.37	20.952	19.481	13.785	21.796	21.751	18.7
ARRB2	13.89	6.575	11.416	11.802	51.268	9.286	29.692	11.819	16.223	9.938	7.701	4.921	8.061	11.322	6.58	10.447	14.561	10.063	10.296	22.208	5.796	4.047	10.375	15.606	10.454	6.793	10.549	69.503	64.49	14.104	20.435	37.505	16.784	20.749	22.131	79.727	17.376	21.274	8.427	12.261	27.608	8.568	52.237	18.43	19.685	85.627	12.588	17.864	21.259
ATAD5	1.763	1.953	2.825	2.751	2.94	2.01	3.006	1.963	2.118	1.861	2.045	4.488	3.891	2.01	1.628	2.417	2.519	4.26	1.403	3.141	2.341	1.985	1.361	2.585	2.014	1.51	1.737	4.231	9.931	7.568	5.307	6.676	2.462	7.819	3.425	3.595	5.967	3.063	7.674	2.211	5.344	4.554	5.088	5.901	2.698	3.848	2.918	6.109	6.727
ATF2	31.385	25.124	18.164	23.752	16.936	14.51	32.044	14.991	17.208	16.912	12.424	34.631	14.918	17.533	22.424	25.44	18.623	29.02	17.136	23.621	46.689	24.847	16	17.006	27.896	22.331	22.116	16.737	14.4	34.44	28.98	10.549	16.807	24.403	20.592	15.412	16.314	13.196	19.822	27.954	16.842	21.377	26.871	17.232	28.246	19.589	20.196	19.808	8.994
ATF3	13.823	9.324	1.895	11.119	58.242	16.819	17.364	4.497	7.642	16.37	5.913	20.706	18.176	44.293	18.265	4.275	11.377	20.635	1.708	9.856	3.224	9.714	6.945	7.185	29.446	6.936	12.835	63.25	12.017	108.911	116.727	14.887	76.215	55.947	45.067	21.526	39.26	36.027	18.316	31.039	34.416	11.181	21.631	52.128	22.347	73.874	57.044	32.582	27.152
ATF4	172.805	328.557	429.943	251.079	331.991	182.911	446.031	176.069	279.751	412.714	301.706	387.755	206.214	422.264	431.136	427.861	435.944	379.249	392.623	330.384	692.658	740.831	256.355	540.069	319.351	253.001	278.204	316.706	279.557	288.815	258.138	163.257	230.72	407.88	210.547	308.259	243.537	216.917	139.199	239.354	321.572	251.079	258.855	632.534	427.565	158.903	344.892	300.038	223.325
ATM	11.15	5.396	4.925	5.039	4.073	3.465	5.105	5.441	3.2	3.893	4.636	5.594	5.889	4.942	5.18	6.378	5.946	6.821	5.472	4.636	9.856	6.936	5.148	6.489	9.952	5.728	6.342	10.404	4.064	3.997	6.727	3.782	4.74	7.13	4.252	6.676	4.698	6.152	4.287	4.338	4.184	3.204	11.843	4.482	6.44	4.444	4.17	6.409	4.153
ATP2A1	1.936	1.549	8.616	1.978	1.944	2.4	1.675	2.654	2.235	2.713	4.601	2.326	3.613	1.993	3.078	1.803	3.673	2.359	1.861	4.371	18.051	1.837	1.214	2.93	1.383	1.445	1.734	2.328	5.633	2.795	1.3	1.455	1.259	1.928	1.789	1.501	3.499	1.157	1.437	1.46	1.679	1.652	1.433	3.461	1.417	1.587	1.672	1.344	5.78
ATP2A3	5.72	165.651	88.34	2.608	8.14	16.111	15.147	11.843	12.649	2.569	51.482	17.364	2.91	4.332	111.045	25.759	8.658	19.213	2.614	2.258	69.166	147.135	23.28	112.751	7.25	55.715	16.842	11.802	2.504	4.187	9.196	8.616	13.929	8.562	6.802	24.71	3.204	31.017	3.294	5.13	10.425	2.825	40.984	7.923	11.066	6.105	7.967	13.343	6.807
ATP7A	5.521	7.506	4.731	4.098	4.26	7.245	2.828	5.514	2.592	4.793	6.207	5.744	7.797	2.906	4.017	5.148	3.978	3.91	7.841	3.711	3.399	7.532	6.746	6.552	12.493	8.196	10.644	3.013	5.216	3.956	6.097	5.661	11.181	10.928	8.439	7.738	10.084	11.992	9.234	8.179	4.347	10.432	6.769	5.293	8.497	8.409	9.573	4.962	3.821
ATPIF1	254.056	64.356	241.52	160.008	88.955	119.263	156.824	213.043	202.672	224.411	127.646	66.349	70.669	291.429	104.909	70.327	222.09	54.606	99.182	144.708	449.756	165.88	123.212	106.227	59.921	109.82	79.838	79.782	143.609	140.848	69.262	110.431	68.546	54.986	104.185	71.012	103.68	156.715	99.595	57.361	68.214	110.278	52.455	278.397	114.722	140.751	131.964	74.079	116.647
AVP	1.254	1	1.266	1	1	1.447	1	1.341	1	1.382	1.539	1	1	1	1	1	1	1	1	1.126	1	1.113	1	1.762	1	1.169	1	1	1	1	1	1	1	1.097	1	1	1	1	1.223	1	1	1	1	1	1	1	1	1	1
BAD	90.259	49.18	89.016	111.508	85.984	65.345	77.493	103.179	128.533	45.443	58.445	81.29	60.927	116.647	113.378	46.916	86.104	65.982	50.809	55.33	90.322	77.386	62.207	68.025	71.21	20.308	71.308	76.373	57.76	31.472	32.2	21.2	36.202	54.079	40.645	55.484	54.948	72.857	43.351	28.581	65.164	59.838	37.713	118.275	59.59	42.283	72.505	34.535	63.382
BAG3	37.583	52.201	70.816	45.918	40.899	45.95	114.088	96.603	20.749	29.589	26.428	47.242	24.795	79.341	58.729	27.115	63.956	215.269	59.302	48.773	24.916	29.94	43.774	63.514	94.746	61.053	66.949	103.179	10.906	93.313	53.483	128.712	67.649	77.279	166.226	90.95	182.278	95.075	71.506	127.292	36.912	36.378	55.292	74.44	103.609	57.52	107.784	67.089	111.817
BAG5	49.419	21.127	25.83	11.868	20.578	30.696	23.951	17.4	21.244	24.864	39.233	17.412	13.159	15.649	21.112	17.716	18.713	12.312	33.638	18.354	14.949	20.793	20.015	16.912	29.651	27.209	19.08	20.894	39.233	48.503	29.692	50.04	34.969	22.424	25.956	21.887	22.801	14.43	20.407	32.424	29.061	29.94	19.146	18.341	22.801	22.612	12.915	34.249	15.327
BAG6	155.417	130.418	79.122	122.531	116.002	140.751	132.33	128.801	172.446	89.698	80.004	152.747	59.343	132.514	128.89	128	102.75	160.452	71.854	82.424	175.096	68.689	105.566	76.639	128.89	76.798	71.506	125.105	118.603	125.976	137.854	162.579	96.871	102.466	106.521	122.276	91.519	116.243	142.222	58.688	129.877	96.939	102.679	122.276	101.758	73.619	146.525	109.289	96.403
BAK1	38.693	21.451	25.124	156.606	27.474	75.009	54.192	34.107	109.592	86.763	35.679	85.39	63.956	103.824	93.442	73.823	58.202	40.617	37.949	32.424	32.133	6.042	15.085	30.211	35.163	6.658	42.4	29	16.37	41.298	43.321	41.962	57.441	39.533	73.262	48.235	26.871	25.652	44.048	65.435	75.741	32.156	50.005	122.616	59.015	26.01	73.11	84.156	35.115
BAX	39.781	33.243	41.384	42.873	103.179	90.009	104.837	80.449	199.466	48.57	64.983	57.92	65.074	131.052	91.773	77.493	53.557	60.842	64.938	165.88	73.364	37.583	49.591	54.342	15.989	59.261	73.925	103.68	90.384	28.601	68.975	49.453	46.142	73.568	65.39	141.044	59.015	79.067	62.379	46.883	98.633	52.929	76.692	88.832	65.164	129.069	70.229	48.57	73.823
BBC3	24.001	7.459	3.533	3.132	20.649	6.644	8.821	5.971	17.268	4.42	7.331	11.432	9.487	19.753	20.879	5.676	14.621	2.665	27.303	10.36	5.445	2.951	7.901	14.867	5.318	8.259	29	7.433	3.56	3.706	6.471	5.318	16.122	11.624	4.454	9.076	18.101	4.986	12.632	7.558	34.776	6.854	11.472	15.253	20.098	16.865	18.481	6.355	16.622
BCAP31	455.403	255.645	581.244	316.706	211.718	625.125	542.696	749.092	477.713	456.351	497.654	811.811	757.972	979.567	750.132	230.4	301.288	292.643	411.002	579.233	270.597	708.194	657.114	489.444	277.05	228.65	466.586	232.809	307.832	232.97	233.941	362.29	356.066	507.407	800.635	283.067	444.488	432.333	594.28	279.364	229.922	404.221	220.25	484.717	298.585	300.038	553.331	285.431	483.375
BCL10	11.496	5.393	8.409	22.975	21.933	22.44	43.926	12.244	18.139	17.376	13.005	16.947	14.561	32.469	10.674	15.032	15.703	27.589	18.844	10.838	8.317	14.805	22.362	13.023	11.004	15.912	15.562	37.297	7.408	30.169	14.231	54.948	50.353	12.933	61.949	22.162	43.111	11.243	26.76	49.66	53.446	23.103	18.817	18.29	26.01	19.32	28.188	22.848	20.28
BCL2	1.629	1.963	1.557	1.943	5.86	1.932	2.259	1.77	2.994	1.724	1.784	2.147	1.491	1.716	1.331	1.447	2.166	4.045	1.345	1.774	4.669	1.591	1.706	1.567	1.176	1.641	1.691	4.993	11.166	2.17	7.574	3.874	14.4	2.918	3.848	3.665	1.887	3.633	3.204	4.56	3.719	2.88	6.148	2.617	5.021	5.035	4.205	3.345	13.718
BCL2L1	86.044	97.613	41.355	41.845	114.405	54.192	150.54	121.432	59.963	62.726	128.355	82.539	96.871	58.485	136.145	42.933	61.265	31.276	140.07	45.791	30.211	65.663	76.215	117.702	69.214	60.338	207.361	106.595	196.175	32.763	46.721	102.041	107.56	196.175	95.207	64.311	46.014	95.737	77.816	58.364	80.56	32.312	68.072	177.171	129.517	93.766	91.202	52.02	149.915
BCL2L10	2.27	5.95	6.36	2.123	1.431	2.385	5.93	2.652	1.052	1.09	4.076	1.073	1	1.157	1	1	2.623	1.457	5.571	1.178	1	1.635	9.095	3.463	4.335	12.545	7.819	1.385	1.2	1.025	6.485	3.269	1.985	1.455	1.09	1.068	14.035	1.228	8.225	12.96	1.905	17.006	1.042	8.926	1.157	1.919	11.488	1.163	2.216
BCL2L11	7.626	21.01	9.952	6.426	15.487	11.648	13.51	9.441	7.819	19.767	6.718	7.69	5.56	7.48	4.347	12.826	7.449	6.95	12.773	4.132	11.721	5.127	11.876	6.584	11.6	8.957	6.737	10.303	21.857	37.427	10.959	14.611	20.322	25.299	18.687	6.658	25.974	16.167	21.541	19.373	28.502	12.475	19.16	7.265	21.781	14.44	10.063	23.785	16.807
BCL2L12	7.616	11.329	33.29	34.06	26.723	42.666	36.555	27.608	26.557	22.991	20.793	30.442	18.726	45.475	28.013	24.778	42.283	52.237	10.943	20.908	33.731	14.53	9.727	18.013	4.389	17.352	13.159	22.331	5.95	11.298	31.341	17.926	14.291	34.535	21.706	31.845	25.055	48.068	25.142	17.232	42.666	26.778	20.015	31.713	13.223	34.969	18.571	23.087	38.935
BCL2L14	1	1.033	1.177	1.026	1.256	1.032	1.242	1.082	1.067	1	1.056	1.009	1.064	1.142	1	1.05	1.065	1.053	1.03	1.015	1.032	1.068	1.058	1.102	1.04	1.03	1.032	1.117	1.022	1.059	1.067	1.434	3.885	1.293	1.534	1.07	1.523	1.364	1.858	5.669	2.908	1.716	2.187	1.271	2.782	1.439	2.224	2.055	6.268
BCL2L2	48.942	32.831	28.286	45.918	29.816	49.112	20.28	26.557	37.739	44.14	54.342	45.067	41.816	38.854	27.303	31.823	17.448	21.841	73.619	33.638	12.676	57.52	45.823	23.951	52.527	110.814	40.589	18.354	25.884	42.577	25.67	38.028	28.542	26.209	27.417	23.884	24.034	8.556	8.265	37.014	19.133	26.41	18.176	13.168	17.889	11.228	15.967	32.809	20.821
BCL3	92.732	18.975	105.055	12.432	32.854	54.834	176.926	54.644	13.529	59.797	33.29	15.978	18.791	38.16	18.831	41.904	68.404	35.359	18.038	55.986	23.934	11.043	21.481	25.67	16.795	25.299	47.67	39.864	6.338	68.975	25.92	61.053	90.072	82.025	98.77	55.177	73.874	22.612	19.08	75.584	151.062	37.014	55.87	122.701	50.109	47.802	90.009	94.944	65.254
BCLAF1	35.952	25.92	24.692	27.058	22.162	34.06	21.646	42.933	28.051	34.751	29.733	36.682	29.754	33.754	26.983	34.824	33.336	51.02	32.357	29.961	49.625	42.784	24.001	26.63	36.454	24.881	24.471	20.821	35.383	28.86	45.192	29.671	36.403	58.242	30.59	25.089	22.991	30.548	37.065	27.455	24.42	34.44	36.303	28.98	35.285	26.391	33.174	33.151	22.722
BDKRB2	1.168	1.929	1.517	3.84	2.846	2.981	3.021	1.595	5.606	5.614	2.736	6.268	1.536	1.468	1.765	1.366	1.986	1.871	1.311	1.684	1.146	1.529	1.784	1.988	1.138	1.252	2.158	10.126	1.853	9.266	6.22	19.726	13.399	13.737	13.205	80.952	4.538	4.588	4.83	8.427	3.774	2.721	1.847	3.176	2.574	9.158	7.511	2.838	3.97
BDNF	5.238	2.848	6.075	1.046	2.31	1.401	7.928	3.378	1.361	1.168	3.763	3.986	1.152	2.938	1.123	2.341	6.29	1.268	2.497	1.222	3.343	2.072	1.515	1.365	1.087	3.468	2.963	1.202	18.675	1.517	1.022	1.796	1.716	1.364	2.104	1.419	1.138	1.411	1.111	1.103	1.266	1.023	2.283	1.203	1.153	1.435	2.422	1.26	1.078
BECN1	8.259	18.164	5.626	6.984	15.444	11.322	13.141	8.766	12.151	16.541	10.267	23.119	19.4	8.664	15.053	13.086	7.225	13.958	14.631	18.417	2.504	11.392	17.412	12.235	22.424	8.123	10.317	13.041	15.498	25.759	26.593	17.256	22.409	24.101	22.722	21.377	27.954	20.535	23.458	15.012	20.057	33.267	22.991	17.424	35.237	21.333	22.534	29.101	15.606
BEX3	972.8	422.849	811.248	648.067	207.649	872.493	273.804	1926.81	1108.2	809.002	694.581	552.565	438.065	758.497	705.254	533.373	605.927	362.039	1016.22	1127.57	214.673	766.956	1914.83	1093.7	899.513	1426.24	597.171	642.254	670.457	215.718	253.879	188.968	221.168	38.774	187.663	323.585	270.222	251.254	824.285	211.278	411.287	297.552	154.665	235.568	298.792	192.672	738.268	127.557	484.046
BID	16.37	4.466	8.877	6.644	21.112	5.483	30.211	7.086	8.628	5.4	12.649	5.692	9.7	11.104	9.487	5.344	10.622	8.766	6.984	11.77	8.858	9.626	8.503	18.494	6.264	7.568	12.415	21.171	26.428	26.428	27.684	11.656	35.261	50.074	54.682	44.385	18.164	106.006	26.909	21.112	19.63	32.9	30.086	27.608	25.813	29.898	15.359	28.86	19.067
BIK	18.202	10.498	11.44	9.761	1.641	29.243	17.46	6.676	14.54	2.365	64.938	221.782	25.457	26.3	174.007	15.856	7.387	8.033	8.363	17.232	12.168	22.737	18.558	10.346	8.527	14.241	10.353	1.242	117.052	8.404	3.711	48.402	18.076	3.202	18.252	1.473	8.374	21.171	5.348	19.726	8.174	2.282	3.896	17.594	10.726	13.242	13.661	26.264	106.006
BIRC6	9.952	12.501	8.415	11.745	7.994	8.834	9.151	7.121	6.869	9.938	10.447	15.085	17.509	8.803	6.816	10.077	8.907	8.202	11.236	10.042	10.133	14.123	8.664	8.151	9.35	10.8	9.714	8.456	9.66	23.442	20.266	13.958	16.959	22.131	20.966	9.441	17.839	13.718	29.528	21.112	14.34	18.392	16.134	7.321	15.573	11.173	10.098	11.089	15.835
BLOC1S2	46.592	32.245	36.454	61.138	48.201	38.693	43.472	51.197	45.57	35.359	28.621	46.883	44.324	86.223	51.733	23.023	42.371	17.065	76.639	38.613	40.336	48.942	39.533	32.559	43.562	69.551	36.912	30.59	30.611	47.935	47.406	36.202	25.848	43.231	67.368	36.53	41.556	37.897	36.707	34.92	33.428	43.441	39.726	36.963	31.867	24.675	56.965	27.209	37.323
BMF	3.673	2.63	2.63	1.445	16.044	3.034	4.07	5.426	2.039	2.075	1.815	1.425	1.915	1.456	1.505	1.656	2.755	4.187	2.726	1.731	2.192	3.458	5.934	4.451	7.408	7.042	5.042	8.468	36.555	3.463	6.152	19.698	9.044	12.355	5.238	15.78	8.87	6.195	10.296	9.822	27.627	6.186	13.334	8.129	13.005	9.945	8.957	11.608	23.572
BMI1	61.096	138.621	20.098	38.747	23.458	19.32	24.454	35.482	21.721	29.182	17.594	56.103	27.398	46.174	40.113	61.011	28.641	24.251	49.556	46.27	22.627	36.177	39.315	110.507	55.215	51.661	42.577	43.683	92.411	40.814	47.275	25.938	16.416	12.235	24.454	23.039	28.013	42.754	37.739	21.407	20.238	30.506	27.704	16.37	27.993	29.878	26.52	18.739	17.741
BMP4	28.9	77.118	27.303	22.737	3.779	11.298	1.887	58.566	32.111	8.022	133.621	63.867	144.708	30.358	191.739	93.766	32.402	76.057	29.63	90.635	26.155	111.122	9.781	124.414	61.906	26.557	90.824	3.263	1.795	2.242	1.893	11.648	9.781	6.312	1.847	22.456	34.392	15.189	12.685	10.793	1.753	2.029	1.932	8.14	8.61	7.16	19.4	4.263	2.062
BMPR1B	1.008	1.04	2.393	1.021	4.435	2.693	1.204	2.336	1.638	2.359	1.03	1.229	7.501	1.016	1.209	2.983	1.173	13.557	1.181	1.037	1	1.143	7.362	1.166	1.032	1.091	1.977	2.652	1.017	1.255	1.054	1.115	1.161	1	3.322	1.143	1.084	1.114	1.366	2.634	1.683	1.135	2.433	1.175	1.188	2.095	1.181	3.88	1.053
BNIP3	42.43	37.766	57.8	35.31	36.886	130.147	38.827	157.368	74.388	25.089	131.143	177.048	72.104	78.684	221.629	148.879	67.415	120.928	116.485	65.074	21.496	96.403	70.229	89.822	75.009	307.832	197.814	56.025	44.447	9.383	18.52	30.086	5.942	7.397	19.346	30.19	37.22	11.794	13.652	37.687	33.848	18.961	2.708	25.246	7.27	12.067	19.822	10.997	19.28
BNIP3L	78.957	30.337	69.31	35.408	114.722	111.585	64.669	127.911	60.129	63.031	95.339	102.964	66.857	84.156	160.008	209.819	93.572	154.987	53.78	57.321	47.538	106.079	49.694	45.286	30.931	103.036	149.396	65.845	43.653	36.988	101.125	101.547	60.716	47.868	68.784	47.373	113.378	37.091	77.816	143.41	38.559	129.787	47.505	103.896	42.933	70.035	68.167	53.967	32.559
BOK	15.466	10.883	22.911	39.698	4.585	3.272	28.88	4.491	148.776	2.713	16.268	32.672	2.946	44.477	38.266	38.935	23.769	17.802	3.053	28.305	30.996	22.518	2.815	18.114	2.043	6.242	15.285	39.397	5.922	40.701	38.827	31.298	32.29	20.015	53.298	30.996	43.683	53.04	18.469	29.121	3.35	17.077	12.614	42.784	20.563	26.046	32.763	59.384	3.541
BRCA1	1.637	3.453	3.055	2.953	6.435	4.078	8.38	2.676	3.558	3.694	4.118	9.788	6.926	2.693	2.432	3.548	2.928	9.12	1.402	5.684	2.323	2.932	2.034	4.935	2.998	1.452	2.116	7.527	15.824	14.652	11.559	10.512	4.448	11.984	8.87	11.212	7.857	5.796	9.829	3.541	9.5	10.853	15.327	7.21	5.223	6.105	5.704	14.918	11.753
BRCA2	1.342	1.442	1.857	2.075	3.229	3.509	2.157	2.219	1.818	2.922	2.83	4.652	3.082	1.691	1.414	2.17	3.546	3.104	1.373	2.896	1.962	2.38	1.217	1.529	1.061	1.751	2.285	3.665	6.088	5.191	6.621	6.207	2.432	9.019	3.35	3.463	3.078	2.154	6.921	3.027	4.033	4.813	5.3	2.296	2.467	2.704	2.45	5.51	4.24
BRSK2	3.125	2.051	32.537	1.988	1.05	1.241	1.434	3.249	2.196	1.274	3.945	1.895	1.027	3.294	5.464	1.407	2.061	1.174	1.127	2.912	3.218	1.222	1.221	2.336	1.078	7.485	8.456	1.14	18.922	9.89	1.075	2.57	1.303	1.139	2.942	1.072	1.1	1.122	1.02	1.058	1.038	3.132	1.056	1.04	1.66	1.13	1.013	1.042	1.097
BUB1	2.823	4.908	9.468	27.858	6.812	13.205	17.304	8.011	11.827	6.921	6.69	25.299	12.484	12.755	13.852	17.753	22.643	22.927	2.852	17.667	9.221	18.176	1.88	5.934	1.796	8.92	4.82	13.823	20.001	16.461	22.896	17.4	8.963	29.774	13.671	18.558	25.264	23.736	18.533	12.261	14.815	31.911	22.347	13.482	5.893	13.861	11.004	21.902	18.831
CAAP1	21.691	9.344	29.446	16.668	8.803	29.202	26.227	17.582	17.436	30.611	19.373	17.364	15.703	11.68	5.881	17.852	37.923	22.44	23.119	10.637	21.259	15.043	18.922	17.268	18.013	20.836	23.934	12.685	17.815	2.259	35.654	14.36	13.9	29	17.741	14.34	27.896	12.951	11.959	10.534	2.563	9.646	17.484	15.359	9.331	16.959	13.623	21.244	12.424
CAMK2B	6.485	1.267	8.196	1.429	2.205	2.445	1.36	1.741	1.761	1.42	3.468	1.722	1.772	1.215	1.888	1.081	2.312	1.057	8.503	1.172	1.122	2.444	1.205	3.267	1.066	13.059	3.145	1.424	13.105	1.099	1.454	1.622	1.056	1.169	1.043	1.011	1.496	1.03	1.008	1.324	1.097	1.082	1.108	1.056	1.019	1.358	1.173	1.114	1.295
CASP1	3.138	2.87	4.601	1.764	25.938	6.84	134.924	6.779	4.323	3.446	2.511	1.247	7.637	4.441	5.752	2.617	3.724	5.296	1.928	3.66	2.124	1.905	5.191	3.182	2.884	1.622	3.11	26.983	2.417	15.509	16.901	10.689	28.78	9.389	19.973	45.855	2.776	10.161	14.836	38.8	10.353	2.304	40.645	16.484	34.896	10.246	32.402	25.055	11.86
CASP2	11.511	14.133	14.561	11.975	15.912	15.242	17.802	9.56	8.011	12.632	17.988	7.081	10.246	12.159	7.717	10.498	19.794	17.22	9.633	12.951	8.694	10.883	12.562	13.91	8.491	10.161	12.597	16.033	21.933	9.376	18.164	16.134	22.58	15.736	20.894	12.562	26.191	18.088	16.033	23.818	20.14	14.591	13.014	15.412	18.494	18.988	21.993	24.761	26.173
CASP3	35.778	26.428	42.695	40.448	43.926	14.301	22.146	35.432	53.892	24.761	24.285	36.227	24.101	31.276	40.085	81.177	35.188	58.688	18.101	34.535	30.442	24.83	26.538	27.152	18.662	41.816	28.443	31.017	67.228	36.479	31.276	24.985	30.421	33.591	74.957	36.152	25.563	27.228	57.64	50.353	73.262	33.29	43.502	37.661	63.338	50.318	41.528	134.364	33.778
CASP6	15.509	10.6	73.874	22.27	17.472	11.608	20.015	15.9	29.061	11.592	5.396	11.835	36.328	20.224	17.509	13.445	12.553	37.04	11.112	16.599	35.237	4.624	27.723	9.653	9.707	14.96	9.54	16.795	36.707	13.059	14.074	13.417	17.606	16.438	20.85	21.526	24.744	54.042	40.758	17.042	40.085	34.083	23.934	34.607	40.002	40.197	41.07	33.989	36.988
CASP7	3.583	9.734	12.493	21.01	30.169	11.77	28.246	11.096	19.346	11.624	8.157	32.672	23.474	12	13.813	10.07	3.789	21.872	13.077	15.945	5.102	19.712	5.716	8.852	12.202	8.539	9.836	28.88	11.243	67.462	30.19	17.667	53.372	35.605	37.401	29.385	19.226	25.723	32.044	73.06	152.324	16.461	26.028	21.481	39.369	27.896	44.262	23.802	40.729
CASP8	6.625	7.939	4.813	16.83	7.658	4.611	16.726	7.052	14.41	5.344	3.787	13.929	10.607	7.616	10.578	12.025	6.467	7.701	6.598	6.704	9.266	6.017	8.05	5.021	8.846	6.685	2.979	11.934	1.625	12.278	8.157	8.072	14.192	12.109	13.633	17.926	4.88	10.913	9.829	12.693	16.246	6.774	20.294	11.672	10.906	8.168	11.012	8.55	7.255
CASP8AP2	2.981	8.044	5.205	5.152	4.124	6.316	6.092	5.676	3.899	3.628	3.453	7.356	7.901	2.38	2.665	6.373	5.491	9.007	4.003	3.427	3.648	7.776	3.343	6.05	6.993	3.8	4.208	4.678	10.382	8.427	7.901	14.113	5.564	9.98	5.692	4.86	7.413	5.43	9.897	4.914	6.516	11.236	8.006	5.359	7.155	5.864	6.054	8.486	6.644
CASP9	23.802	7.835	13.105	18.328	8.545	14.35	13.132	9.494	20.778	19.835	11.543	22.208	15.682	17.497	34.824	14.123	18.52	14.571	8.545	14.939	33.989	21.496	9.402	9.101	21.841	11.329	7.135	10.845	5.856	7.857	5.43	5.476	11.761	7.145	10.461	7.018	6.566	9.687	9.822	6.503	8.282	11.472	7.819	11.306	8.598	8.73	10.126	7.397	7.15
CAV1	11.306	19.946	5.812	35.359	101.617	15.126	212.159	18.176	18.804	20.663	11.975	7.377	31.669	19.589	8.392	8.574	18.164	31.516	25.956	22.378	21.377	27.096	16.495	17.46	9.781	17.802	24.675	201.551	18.662	71.904	50.248	64.267	81.969	39.369	35.139	386.681	69.599	142.025	36.077	183.928	24.218	61.563	86.642	9.952	25.741	71.16	58.001	24.034	13.756
CCAR2	49.591	29.981	48.638	40.002	41.759	32.424	24.488	50.844	74.337	47.308	45.57	56.807	51.84	49.214	44.694	70.522	60.758	70.571	36.177	82.653	60.213	56.493	38.72	26.428	21.933	23.215	42.547	47.538	41.269	15.912	45.223	28.325	32.854	41.701	38.639	48.874	16.971	30.696	29.101	37.923	34.249	43.532	37.349	52.6	47.571	21.377	45.223	56.298	28.98
CCK	1	1.02	6.088	1.021	1	1.053	1	17.914	1.163	1	1.137	1.023	3.458	1.05	1.203	1	1.045	1	1	1	1	1	1.023	1	1	1.075	1.157	1.022	2.373	1.129	1	1.065	1.244	1.057	1	1	1.073	1.345	1.529	2.83	1.159	3.401	1	1	1.447	4.853	1.084	1	1.16
CD27	1.818	3.18	1.408	1.191	8.907	1.157	11.066	1.349	1.145	1.126	3.945	1.24	1.6	1.293	1.3	1.145	2.011	1.904	1.553	1.222	1.354	1.049	2.256	4.38	1.479	1.297	1.495	5.127	2.097	1.429	2.283	9.007	3.245	7.042	7.521	7.306	2.842	4.918	2.788	5.227	11.543	1.779	47.835	2.049	12.862	1.86	8.311	3.242	2.801
CD28	1.107	1.568	1.168	1.358	6.95	1.204	2.236	1.129	1.084	1	1.791	1.03	1.173	1.127	1.271	1.094	1.117	1.645	1.021	1.784	1	1.014	1.423	1.321	1.138	1.289	1.058	2.89	1.594	1.254	1.775	3.191	2.272	1.982	2.008	8.14	1.391	1.762	1.516	1.897	2.657	1.262	6.109	1.151	2.018	1.78	1.974	1.603	1.328
CD3E	2.362	2.291	1.492	1.063	17.22	1.234	27.742	1.889	1.336	1.353	3.904	1.084	1.826	1.582	1.093	1.017	2.204	2.485	1.11	1.604	1.234	1.025	3.872	4.056	1.594	1.239	1.246	14.5	1.941	1.804	6.48	17.316	15.168	11.337	18.151	30.654	4.734	10.375	6.212	9.514	22.378	2.373	100.079	2.073	17.951	4.519	15.095	5.423	7.674
CD44	3.114	6.186	5.776	20.521	62.423	4.535	111.817	14.026	7.733	7.475	17.778	3.411	10.711	3.748	3.359	24.184	9.966	46.721	2.88	3.292	2.175	2.082	2.663	32.469	10.368	14.652	23.007	57.92	10.853	157.586	39.016	219.184	107.114	35.852	229.126	67.368	136.712	17.244	120.259	156.173	100.566	66.257	130.147	21.437	82.367	26.871	66.533	57.68	61.223
CD5	2.187	85.509	1.153	1.571	3.877	4.973	4.783	1.393	1.381	1.183	4.362	66.857	1.32	1.417	1.821	42.933	1.532	1.312	1.483	1.194	1.258	1.173	2.053	94.419	1.861	1.243	5.169	4.008	3.623	1.469	2.551	6.307	6.298	4.353	5.091	13.718	2.304	4.656	2.49	4.275	84.8	1.303	21.826	1.287	6.08	2.155	4.857	2.45	3.034
CD70	1.274	1.139	5.238	1.146	1.941	1.398	187.793	1.412	1.089	1.193	5.049	1.031	1.184	1.27	1.725	1.067	1.683	1.262	1.034	1.102	1	1.045	1.193	1.376	1.088	1.444	1.107	1.271	1.221	27.742	2.854	3.487	1.553	1.823	1.697	6.038	1.399	1.275	1.405	2.836	1.823	1.239	9.573	1.543	1.811	1.175	1.632	3.628	5.626
CD74	893.299	218.881	381.357	67.228	2860.4	129.338	2626.64	760.076	478.376	291.631	205.501	23.752	664.903	640.476	105.42	84.449	730.125	210.693	89.511	237.207	243.369	39.864	2512.66	508.463	371.444	40.843	268.355	597.585	140.653	175.339	362.29	685.494	1840.65	1158.47	835.213	3953.73	424.906	1157.66	1350.24	3573.2	3158.45	144.708	5579.81	1812.8	1696.09	595.517	2791.84	942.272	672.318
CDIP1	25.795	28.11	57.92	41.07	7.76	78.032	10.049	73.11	92.604	74.234	43.052	33.989	35.531	78.63	270.597	58.041	43.411	47.968	23.328	51.518	171.492	47.571	97.748	34.631	41.441	48.235	107.337	28.207	45.286	12.782	42.312	5.025	10.906	6.395	96.136	16.714	3.29	5.772	4.737	16.749	22.024	20.126	8.658	2.127	6.593	10.189	6.984	4.485	31.691
CDK11B	31.625	9.311	23.736	15.37	23.868	22.456	51.589	21.01	15.001	24.218	17.208	15.519	15.692	17.352	15.78	14.51	8.374	19.373	17.16	15.2	29.507	21.141	16.924	17.364	7.23	15.53	12.579	29.182	26.797	20.952	16.484	29.651	21.811	27.19	21.068	31.757	19.987	18.507	25.795	19.576	23.687	12.067	36.912	37.739	22.378	26.064	21.185	22.009	32.492
CDKN1A	735.713	25.124	16.314	55.561	153.703	114.722	259.754	367.857	755.873	28.463	96.804	384.01	674.185	516.276	429.049	155.417	29.487	42.784	76.057	227.229	127.823	40.786	197.54	34.703	136.145	131.599	355.326	106.965	63.867	159.454	112.517	329.698	314.3	155.848	496.276	121.432	293.456	44.539	277.626	63.338	68.641	263.38	112.128	415.585	271.536	223.945	355.573	140.361	97.073
CDKN2D	26.191	27.474	38.693	143.31	36.227	143.509	23.637	64.178	189.756	53.04	137.282	180.518	111.817	161.68	112.986	145.21	81.969	48.976	58.202	161.568	30.782	128.89	97.748	115.12	25.884	32.424	103.752	29.961	176.191	48.908	17.328	14.035	13.408	12.649	26.538	12.252	44.973	10.868	20.692	47.571	12.304	23.377	11.104	16.382	13.269	16.761	15.595	9.461	16.473
CEBPB	99.526	62.423	132.514	65.164	352.139	87.669	567.313	182.911	136.334	141.632	121.516	59.015	245.912	135.392	103.179	81.685	91.71	82.596	148.364	143.908	46.43	83.113	131.964	123.983	199.466	56.298	161.121	212.012	10.556	113.378	80.728	158.463	87.366	251.777	69.696	132.055	79.451	139.779	76.268	110.354	127.028	24.336	112.986	181.522	93.442	141.142	116.889	108.684	42.725
CEP63	7.336	11.353	3.528	4.652	4.411	5.445	5.209	4.688	4.807	5.529	5.963	5.587	4.891	5.378	8.061	4.592	5.227	5.479	6.084	6.004	5.768	4.86	4.513	9.707	10.084	5.922	4.793	5.864	7.326	7.205	7.037	4.807	7.653	8.509	9.454	6.916	9.209	8.028	8.328	7.351	7.062	7.744	5.07	5.963	8.736	6	8.404	7.372	7.469
CFLAR	8.889	8.957	12.493	15.221	9.58	9.292	16.022	8.145	11.236	10.432	9.273	8.694	12.632	10.527	10.891	10.718	10.368	5.704	9.714	11.29	12.244	9.849	11.909	11.119	22.409	11.761	9.514	19.468	4.87	10.981	6.139	9.707	12.764	9.904	9.788	10.607	6.084	11.158	7.22	18.252	38.935	5.419	18.101	7.669	9.344	8.404	10.891	8.988	6.94
CHAC1	2.959	3.034	10.785	4.51	2.678	7.89	5.438	6.054	4.017	3.872	3.18	2.008	1.617	4.167	9.126	1.447	9.801	2.858	3.399	2.328	5.445	3.473	9.441	6.498	2.676	1.916	2.138	4.365	4.078	3.891	2.505	15.934	6.878	18.52	7.372	9.286	2.745	9.402	2.091	4.938	6.13	4.708	8.509	8.864	17.484	4.685	9.132	4.144	3.403
CHCHD10	77.386	67.322	196.72	58.404	20.635	71.804	120.593	38.881	107.635	83.633	91.582	41.788	23.425	277.626	130.057	69.648	104.04	16.089	64.624	88.647	184.439	88.586	88.708	122.531	33.778	77.065	38.187	83.865	17.914	73.568	46.656	8.568	58.323	111.045	144.808	110.201	209.383	20.435	14.182	77.601	39.698	54.72	59.508	79.067	64.222	36.403	42.078	54.267	28.86
CHEK2	8.282	4.061	8.724	19.849	18.469	16.703	21.068	4.682	25.281	58.526	15.682	11.15	10.035	15.116	10.418	12.252	12.924	10.83	9.396	7.336	8.191	13.623	7.485	9.938	10.296	7.695	9.032	22.816	12.185	13.958	12.764	6.593	9.279	12.21	9.038	15.813	7.879	11.876	12.597	11.951	12.168	21.407	9.653	11.251	8.1	7.717	8.444	9.54	19.932
CIDEB	1.605	1.962	1.077	4.031	1.3	2.004	1.097	1.11	6.378	3.866	2.761	4.608	3.16	2.973	1.745	4.356	3.006	2.908	2.43	2.27	2.144	4.269	1.507	1.688	1.804	5.042	2.876	1.188	2.674	1.073	1.808	1.042	1.371	1.188	1.093	1.324	1.143	1.113	1.086	2.309	1.124	1.324	1.449	1.087	1.227	1.112	1.055	1.045	2.086
CLU	636.493	195.497	80.171	1234.75	149.915	538.574	20.001	1453.18	1645.15	855.723	165.88	279.751	520.95	750.652	510.229	1875.42	640.92	430.837	534.854	770.152	388.023	335.228	608.874	191.341	1844.48	64.669	1381.48	4.161	17.63	57.321	26.946	10.785	212.748	11.959	86.104	303.384	68.12	45.918	244.722	68.261	397.001	6.471	132.33	292.036	110.507	65.845	383.744	15.158	63.823
COL2A1	1.048	2.702	4.167	1.088	1.662	1.058	1.117	1.075	2.387	1.834	2.367	86.522	1.064	1.125	18.623	1.581	1.988	51.912	1.134	10.615	1.05	17.054	1.581	10.689	1	1.119	1.062	1.07	1.834	2.207	1.013	1.275	1.017	1.081	1.017	1.663	1.266	1.1	1.131	1.101	26.064	1.018	1	1.168	1.015	1.04	1.04	1	7.062
CRADD	13.242	20.084	7.616	51.768	10.607	31.647	3.595	11.488	27.002	43.895	8.889	15.064	12.381	17.939	29.878	17.914	12.321	7.444	29.961	9.311	4.15	12.737	18.636	12.084	7.265	9.376	24.778	10.778	9.299	7.727	5.088	3.173	6.907	4.269	8.718	5.315	5	5.468	7.469	6.067	3.763	4.554	3.737	10.211	4.754	10.644	5.119	5.102	12.101
CREB3	107.784	91.076	137.95	294.475	59.59	187.923	77.279	91.71	229.603	241.186	78.684	81.798	69.214	138.621	128.89	88.157	257.067	97.952	80.672	61.734	85.449	101.829	75.479	160.563	74.491	75.793	119.345	61.734	55.754	27.55	60.38	45.855	43.744	75.479	59.425	61.863	50.144	68.689	49.901	48.806	46.398	52.637	72.254	91.013	40.03	73.517	60.171	48.268	36.606
CREB3L1	1.493	3.04	7.418	2.856	100.566	5.06	4.184	21.571	3.112	6.025	2.585	4.864	12.942	1.436	8.017	9.481	5.533	4.222	4.475	8.834	3.061	2.657	24.83	14.48	37.844	4.914	18.214	23.361	4.724	6.417	6.888	15.562	46.495	8.742	7.19	23.637	17.864	12.897	27.78	44.725	333.837	5.748	18.202	13.141	22.88	33.731	35.115	36.606	4.691
CRH	1.407	1	1	1	1.028	1.072	1	2.092	1	1	1.185	1	1	1.067	1.034	1	1.061	1	1	1	1	1	1.064	1	1	1.339	1.053	1.538	1.025	2.024	1.279	1.058	1.11	1.078	1	1.117	12.286	1	1	1.087	1.215	208.948	1	4.296	1	1.843	308.046	1	1
CRIP1	2.222	1.326	1.331	1.361	2.793	1.446	17.16	1.084	1.247	1.38	1.403	1.058	1.094	1.042	1.17	1.041	1.631	1.269	1.104	1.377	1.268	1.028	1.237	1.084	1.081	1.927	1.099	2.764	4.64	3.069	1.589	2.259	3.182	2.521	2.003	2.452	7.027	3.874	1.583	1.66	7.679	3.162	5.177	1.223	2.25	5.46	2.098	3.748	2.13
CSF2	1	1	1	1	1.444	1.211	1.919	1	1	1	1.061	1	1.059	1	1	1	1	1	1	1	1	1	1.312	1.199	1	1	1	5.4	1.143	1.513	1	32.74	1.79	35.679	1.754	2.949	1.194	1	1.834	1.127	1.421	1.155	1.281	1.94	1.395	1.171	2.007	3.283	1
CTH	4.408	2.928	2.259	5.498	6.58	3.477	6.152	2.28	2.979	4.405	2.502	4.541	2.032	3.658	2.425	3.88	3.58	2.971	5.78	2.132	11.127	4.986	7.648	2.519	3.521	7.568	2.089	7.311	1.811	4.633	2.355	2.823	1.75	1.77	5.007	4.813	2.519	8.34	1.744	2.637	2.567	6.034	4.82	2.608	3.167	2.542	1.656	2.608	3.16
CTNNA1	101.688	157.041	93.637	147.646	95.273	139.682	124.845	251.254	130.871	142.914	102.679	233.293	151.062	160.341	181.27	151.062	147.033	78.793	131.234	117.947	77.332	133.158	189.493	142.518	170.308	137.568	147.749	67.978	45.38	98.36	79.727	86.883	137.187	92.861	135.392	98.838	87.305	90.259	119.345	166.226	74.906	68.404	90.824	136.051	150.644	95.075	72.505	183.546	100.636
CTNNB1	108.308	1108.2	115.12	125.453	130.78	124.5	51.268	119.926	247.794	143.41	127.028	506.002	357.302	123.554	337.092	351.895	166.572	131.507	134.271	247.794	101.758	330.842	129.069	177.91	106.374	260.655	154.236	117.377	97.884	158.793	161.233	103.537	191.473	163.257	232.809	285.234	161.792	159.233	244.214	121.011	142.815	186.625	150.227	60.842	162.017	132.79	77.065	229.126	138.045
CTSC	14.51	35.115	15.295	64.445	78.739	6.723	173.045	15.032	12.134	17.778	28.246	33.825	24.556	20.764	36.707	40.871	16.633	57.202	11.543	22.959	50.248	45.696	19.603	13.482	33.014	9.076	14.084	55.063	5.063	11.236	408.446	128.533	47.373	47.111	101.829	234.59	63.382	33.638	65.617	38.134	30.548	37.897	145.009	18.088	50.844	57.242	31.691	73.009	16.668
CTSH	11.794	25.334	21.185	4.793	83.228	14.221	24.471	10.793	15.316	22.801	27.742	15.032	35.066	10.629	5.187	8.044	14.39	9.646	3.292	12.338	1.508	12.987	22.534	17.839	111.353	9.19	20.952	22.58	6.534	59.343	22.009	24.847	226.914	275.517	85.154	32.402	74.079	114.802	352.627	165.078	82.653	121.011	86.642	544.203	665.825	107.709	361.537	13.881	85.746
CTTN	112.986	115.6	104.764	96.403	95.936	68.261	73.415	75.793	70.816	61.096	58.933	80.449	124.327	113.457	52.783	46.046	78.141	41.384	82.711	77.924	102.466	120.092	98.565	101.476	99.113	59.302	32.29	206.071	36.988	64.49	81.572	135.862	108.008	170.544	166.456	94.157	132.882	137.95	968.763	88.77	73.67	64.49	54.342	206.787	139.682	70.816	141.24	118.768	44.632
CX3CL1	8.369	28.051	10.332	13.756	32.089	33.966	4.356	28.325	11.05	5.152	45.57	4.897	75.951	9.132	11.802	5.606	9.987	17.521	6.105	9.107	8.87	102.537	7.408	96.469	2.549	8.392	6.727	19.054	5.271	3.769	3.633	4.75	75.584	5.209	7.071	4.287	3.912	9.299	5.583	118.686	11.656	2.132	7.19	9.331	6.979	9.6	5.359	3.643	73.313
CX3CR1	4.426	1.222	1.382	1.197	7.841	1.242	1.989	3.173	2.7	2.083	1.757	1.198	1.116	2.444	1.014	1.377	10.382	1.238	1.327	1.235	1.683	1.038	1.767	2.476	1.814	1.3	1.831	1.467	1.165	1.082	1.306	2.663	3.861	1.952	1.39	2.592	1.021	1.296	1.227	2.667	5.905	1.05	1.558	1.075	2.318	1.172	1.94	1.138	3.121
CXCL12	2.628	3.732	5.032	9.337	34.202	5.548	14.754	7.106	2.437	3.413	3.394	2.199	2.478	1.784	1.322	2.85	3.497	1.662	2.795	5.51	1.739	1.229	5.583	5	5.864	2.129	3.487	97.073	4.952	7.595	11.827	1.843	8.328	7.663	4.311	572.448	6.467	12.424	17.136	9.468	10.317	5.86	95.472	1.593	8.976	62.164	3.449	8.299	1.286
CYCS	73.67	51.661	110.278	147.953	71.358	136.523	107.635	60.213	113.93	197.814	165.536	138.525	142.419	85.746	101.336	114.643	137.092	81.572	123.64	106.743	76.057	124.241	125.976	119.511	133.158	55.831	83.923	53.929	74.491	120.092	98.496	76.109	134.271	128.089	120.928	67.462	42.725	47.144	50.809	78.521	24.437	160.119	74.44	72.605	70.375	65.708	53.668	79.838	75.166
CYLD	17.316	14.035	19.28	13.861	6.671	18.469	6.369	14.652	14.48	26.983	18.765	12.159	11.127	9.221	12.871	8.151	12.72	6.088	13.718	6.727	6.084	12.185	13.977	11.228	17.232	18.379	14.713	17.533	12.755	9.396	9.241	23.736	12.737	6.797	12.286	12.168	12.321	6.225	13.032	22.943	13.785	4.472	19.2	5.804	12.321	7.295	13.766	8.533	7.346
CYP1B1	2.41	3.918	2.354	4.365	32.067	2.244	65.074	5.942	10.556	3.32	4.341	4.959	2.719	5.836	1.828	3.082	5.315	2.461	2.417	5.337	1.774	1.696	3.11	4.275	4.601	3.585	2.864	27.954	2.272	3.202	16.877	19.589	12.978	61.435	5.472	32.267	12.075	6.084	3.394	4.05	3.485	675.588	26.816	1	3.997	40.532	1.219	8.73	7.792
DAB2	589.358	152.113	194.55	69.023	121.011	39.561	17.497	72.254	98.633	78.466	199.743	153.384	166.803	71.358	220.862	256.355	208.369	52.092	198.226	88.463	116.808	134.178	19.753	134.178	97.073	26.246	238.856	40.197	3.306	6.892	7.382	13.842	9.6	125.453	8.48	143.908	11.377	112.595	18.52	23.264	10	4.82	41.499	3.805	18.546	71.358	11.868	9.082	11.761
DAB2IP	18.804	15.703	14.45	4.569	18.114	36.002	7.428	28.76	4.451	12.649	33.475	12.406	23.409	69.792	6.303	6.902	16.37	6.105	6.974	8.634	10.021	23.039	28.7	16	12.72	9.768	40.085	20.908	13.548	8.809	14.692	22.456	44.539	17.545	45.255	16.983	10.8	15.455	14.48	55.677	21.601	10.042	10.389	12.553	12.493	9.774	19.054	40.252	14.055
DAP	40.169	116.485	166.572	218.123	296.934	277.434	151.587	130.69	131.143	246.083	159.344	106.374	100.496	65.481	81.346	52.455	162.017	91.076	256.178	67.555	95.141	127.823	237.536	77.708	121.432	169.954	170.544	124.673	78.303	111.585	52.346	86.223	164.62	232.164	66.764	110.584	127.646	351.651	137.377	118.521	78.466	273.994	79.672	250.037	129.427	140.361	142.518	67.042	217.068
DAPK1	1.429	1.876	11.737	18.051	7.377	7.032	4.837	3.082	1.935	14.45	1.594	1.314	3.317	5.077	1.974	1.47	2.367	4.011	1.525	1.806	1.261	1.11	3.872	3.134	2.139	17.472	4.99	7.101	4.528	6.008	2.73	15.306	24.034	93.897	7.362	19.027	27.247	37.014	3.795	10.652	23.474	14.867	17.244	11.259	10.324	39.781	17.424	3.43	18.001
DAPK2	1.631	1.398	4.045	1.791	3.061	1.207	1.963	10.007	1.08	1.178	2.507	1.192	1.307	1.183	1.117	1.778	1.268	2.088	1.878	1.568	1.428	1.081	2.717	4.359	4.017	2.461	2.407	1.892	2.245	1.447	1.215	1.939	1.772	1.264	1.318	2.886	1.471	1.639	1.325	6.53	6.36	1.421	3.406	1.428	1.575	2.576	1.433	1.237	4.208
DAPK3	35.139	28.8	58.526	37.661	52.273	80.337	20.635	64.044	61.521	88.218	52.201	42.606	27.916	65.799	72.807	50.633	71.111	64.804	38.479	47.67	28.051	31.298	33.313	21.751	27.935	38.028	45.13	66.257	34.321	25.264	19.107	31.211	32.447	26.046	39.07	44.601	28.423	47.67	40.113	30.782	28.8	23.007	25.072	35.163	46.656	52.783	50.005	27.55	28.286
DAPL1	1	31.801	2.147	1	1	1	1	1	1	1	4.962	1.193	1.031	1	1.035	2.936	1	1.089	1.276	1	1	1.371	1.032	1.174	8.328	1	1	1.061	3.58	123.212	2.603	1.692	2.502	1.04	39.836	1	1	1	1.871	3.915	18.726	5.988	1.183	1.43	1.035	4.46	1.702	7.733	64.267
DAXX	57.92	23.934	45.13	61.777	38.532	122.871	74.388	61.393	99.664	90.698	38.506	74.388	67.368	70.083	50.703	71.012	76.215	62.035	10.718	56.925	30.065	34.06	40.476	42.049	44.048	45.633	57.282	56.571	94.157	65.891	54.418	53.261	43.592	46.883	44.201	56.768	38.081	39.016	58.648	32.877	56.728	40.758	47.538	70.865	58.323	50.423	63.163	53.967	51.091
DBH	1.019	1.216	1.03	1.032	1.158	1.12	1.41	1.254	1.049	1.085	1.103	1	1	1	1.057	1	1.361	1.073	1.037	1.197	1.06	1.075	1.284	2.118	1.343	1.17	1.297	1.434	2.051	1.012	1.031	1.229	1.143	1.043	1.322	1.098	1.055	1.087	1.05	1.23	1.336	1	1.839	1.1	1.262	1.032	1.191	1.104	1.12
DDIAS	2.176	2.104	2.325	6.422	3.242	4.611	4.656	2.592	2.585	2.772	4.003	8.574	7.18	5.381	6.897	3.078	6.212	6.238	1.457	2.654	3.618	5.95	1.285	4.326	1.418	2.029	2.101	9.768	4.656	10.578	6.08	20.029	5.296	11.819	10.07	5.926	4.921	15.444	5.333	3.265	6.681	8.616	7.701	4.708	2.455	5.564	4.532	6.76	4.266
DDIT3	64	267.241	112.128	202.672	617.374	150.019	40.085	87.245	130.962	191.076	92.283	229.763	200.854	241.186	373.25	255.291	160.675	120.426	207.505	123.983	120.593	81.233	272.857	246.424	80.505	231.361	133.992	49.832	67.089	75.374	20.865	14.54	34.297	30.379	53.409	27.916	57.163	37.375	31.385	33.895	47.242	21.826	51.804	210.693	159.454	29.141	36.002	17.692	96.269
DDIT4	214.525	40.928	948.826	294.271	793.452	396.177	1384.36	323.137	67.182	278.011	230.88	53.003	271.16	474.742	178.651	456.035	311.697	393.986	590.585	511.645	56.532	31.538	384.809	116.97	405.062	1071.19	1325.2	214.525	33.128	399.763	245.401	320.682	342.985	210.693	347.05	48.035	1388.2	106.3	277.819	823.714	126.238	404.501	100.218	819.159	472.117	111.74	258.138	599.244	137.95
DDX3X	37.117	95.273	51.625	61.308	56.298	102.324	63.382	62.639	48.101	54.682	57.004	139.876	155.957	52.128	69.938	77.065	53.261	53.409	73.415	62.509	32.133	82.196	77.065	79.341	120.676	104.185	65.074	63.734	103.107	80.115	89.264	75.374	123.64	118.521	109.364	87.609	71.804	89.884	139.682	97.006	97.681	95.472	90.761	59.549	74.182	93.054	103.537	105.859	71.012
DDX47	2.267	2.364	1.913	1.507	2.066	1.935	2.147	2.199	1.447	1.704	1.739	2.236	1.736	1.842	1.504	1.699	2.293	3.688	1.536	2.766	2.683	1.581	1.38	2.85	2.275	2.069	1.873	2.576	1.523	1.413	1.478	2.088	1.774	1.94	2.354	1.51	1.758	1.513	1.952	2.661	2.502	3.082	1.679	3.202	2.079	2.299	1.384	1.955	2.073
DDX5	257.959	186.238	174.974	201.97	141.73	182.278	212.748	272.479	116.808	193.34	270.597	233.293	212.6	270.222	165.995	140.361	228.175	118.439	221.475	244.722	178.156	122.446	184.311	209.238	268.727	161.121	177.786	167.498	264.294	110.584	163.824	271.536	188.054	115.041	151.797	195.226	119.76	122.871	144.909	104.546	198.914	177.417	218.577	342.035	279.945	179.644	170.662	181.774	123.983
DEDD	45.475	38.586	36.707	32.763	31.06	24.117	33.872	32.695	36.102	24.847	16.576	30.824	31.45	38.346	41.788	34.249	29.466	29.446	27.665	43.472	49.112	50.598	24.813	27.838	185.593	27.417	23.967	49.18	42.254	55.446	31.889	30.086	26.264	69.023	33.359	27.512	169.836	45.286	38.532	34.993	63.031	51.912	34.703	35.778	37.117	37.583	62.901	27.303	33.359
DEDD2	18.804	13.214	53.706	40.956	15.476	68.356	34.368	97.681	36.988	69.407	48.235	21.526	26.965	57.76	49.351	22.737	62.078	114.325	66.487	39.643	27.115	42.754	49.556	40.169	21.646	110.201	39.891	21.751	63.382	21.978	16.772	36.58	31.647	31.757	16.633	18.662	82.139	25.316	32.267	34.679	35.383	25.723	30.4	36.328	29.405	46.463	35.679	30.974	47.67
DEPTOR	20.084	10.375	19.562	31.428	13.005	21.781	1.964	17.889	9.254	23.588	28.86	17.533	9.266	45.098	5.824	36.077	26.965	74.75	14.301	42.137	35.506	6.16	20.879	9.788	172.088	19.226	40.197	15.189	3.315	7.808	8.652	2.072	33.243	47.736	15.012	9.331	21.451	23.264	8.468	5.637	89.698	4.538	6.539	37.427	4.773	22.816	9.196	4.563	36.504
DIABLO	5.056	5.901	4.983	5.13	7.835	6.921	5.289	6.312	6.662	11.992	7.584	6.826	5.333	8.7	8.45	4.708	8.521	7.653	8.044	5.293	2.255	5.159	7.408	4.196	3.449	7.121	6.203	3.893	6.109	9.076	5.661	4.708	4.617	4.579	4.093	5.173	5.457	5.337	7.464	4.833	6.907	5.533	5.098	4.519	5.583	6.378	4.617	4.867	6.008
DIDO1	12.978	22.456	13.997	7.6	10.021	7.595	10.808	13.586	12.606	7.808	17.679	9.35	8.282	6.32	6.426	11.48	12.067	16.314	17.802	14.621	8.969	10.906	9.613	19.617	16.45	7.835	14.918	10.755	18.114	19.644	20.692	17.655	18.392	16.382	8.196	9.357	12.614	9.897	12.527	10.476	13.614	8.288	11.212	15.274	16.889	8.474	14.143	12.312	11.089
DNAJA1	166.341	105.128	104.185	243.706	144.107	171.136	482.037	211.425	233.455	374.027	173.766	139.295	130.057	152.113	118.193	121.769	357.302	579.233	131.69	134.83	93.701	163.824	208.803	142.914	223.17	103.968	194.146	205.786	231.521	83.691	258.676	247.451	142.025	200.02	129.787	331.761	189.362	133.621	133.713	189.362	181.019	310.403	300.246	108.459	92.028	131.599	121.263	138.333	97.343
DNAJC10	8.299	12.017	6.793	7.792	14.4	5.042	11.543	5.271	4.704	8.322	5.004	11.901	6.845	4.395	6.883	7.797	5.901	8.718	5.95	5.828	9.687	9.025	5.676	9.292	8.346	5.975	6.013	14.887	6.543	20.337	11.713	7.485	9.781	11.876	11.4	15.714	8.439	17.065	11.778	16.599	24.624	23.312	32.9	9.044	13.747	22.769	9.877	19.427	10.36
DNM1L	27.761	35.139	43.082	25.599	20.535	31.103	24.201	43.774	17.926	26.704	32.447	41.614	29.041	32.334	21.601	22.848	32.74	35.359	29.692	33.106	49.625	24.134	31.691	31.211	22.3	26.797	27.19	23.087	29.364	37.897	38.134	47.604	29.816	62.988	27.761	24.641	32.537	85.449	38.666	25.848	31.211	89.078	25.813	50.703	31.125	24.933	30.846	32.067	48.503
DYRK2	5.109	15.562	11.551	18.713	16.936	17.889	2.805	11.843	7.506	12.667	9.606	49.385	18.202	10.126	8.282	25.475	13.177	12.879	6.807	6.48	18.922	10.711	10.084	15.085	13.842	9.113	14.172	5.796	12.72	18.481	10.418	9.164	38.586	27.916	11.959	5.748	28.168	9.72	23.344	15.085	20.182	11.228	10.246	9.025	20.337	24.727	13.032	27.474	8.926
E2F1	8.976	17.914	31.801	51.446	44.57	44.849	67.837	41.47	165.421	62.121	88.955	96.67	56.532	68.784	41.585	37.713	66.949	77.493	24.437	70.473	52.455	49.282	32.945	54.569	19.946	23.393	38.293	36.328	254.761	18.076	22.223	41.098	9.693	36.002	17.765	33.638	7.621	11.729	16.936	7.301	72.404	22.769	29.263	33.22	7.165	29.589	12.406	21.422	141.73
E2F2	1.364	1.939	4.15	12.067	5.445	8.317	5.889	2.983	6.779	3.069	3.361	6.831	9.593	3.313	2.872	3.771	4.371	11.298	1.314	6.883	3.653	5.359	1.803	2.535	1.161	2.151	2.415	3.699	34.226	7.706	6.821	13.214	4.344	5.155	7.928	7.558	5.198	8.14	2.834	4.633	7.17	9.836	8.039	3.526	1.759	8.827	3.245	8.468	15.627
EAF2	2.894	2.711	2.161	5.844	7.917	3.691	3.771	3.541	12.951	5.877	2.617	4.682	8.754	11.058	13.168	3.195	4.547	2.969	2.645	2.369	8.988	2.418	4.225	4.078	1.803	2.567	2.811	4.025	4.408	3.753	1.826	3.663	8.73	7.235	12	7.653	2.683	14.026	3.245	5.918	4.938	5.137	6.021	4.448	14.52	8.907	4.036	3.681	6.173
EDA2R	13.671	2.67	2.148	4.147	3.187	7.808	1.13	23.951	6.32	1.149	13.482	5.385	28.72	6.148	4.652	4.614	1.996	1.562	17.716	17.889	4.438	4.857	23.055	2.537	7.637	29	26.028	3.361	1.137	1.572	4.368	1.709	3.053	5.074	1.862	4.441	2.195	2.124	2.486	2.825	3.375	1.255	1.678	2.111	2.447	9.337	2.551	1.662	1.094
EEF1E1	19.4	11.127	7.205	16.995	7.579	26.137	15.967	24.607	24.134	14.47	17.28	25.741	19.253	13.473	17.256	13.567	13.205	24.488	10.593	14.898	5.657	12.915	17.815	20.294	20.807	8.427	13.05	23.312	19.146	21.706	17.877	15.758	11.672	30.044	20.322	19.133	12.641	17.729	16.438	5.864	10.389	34.631	10.225	17.988	13.436	16.223	17.976	16.795	12.424
EI24	55.87	48.671	27.723	39.864	56.493	42.992	88.708	39.152	66.165	37.427	43.441	66.395	87.669	56.259	98.224	47.373	27.665	33.848	32.514	34.92	35.555	37.091	30.696	36.353	42.843	36.378	36.912	115.44	72.304	80.393	165.995	70.424	145.613	156.173	187.014	94.223	239.852	201.691	80.115	61.521	75.636	114.961	66.119	120.509	114.325	75.951	182.405	137.663	170.19
EIF2AK3	16.971	12.72	5.918	14.271	13.91	19.28	9.044	7.722	8.322	11.236	9.337	17.448	7.548	8.598	9.292	11.251	12.355	13.709	8.994	6.489	11.282	13.086	9.279	8.191	27.077	14.123	10.898	7.548	13.123	7.372	9.254	8.809	16.854	22.785	11.672	5.374	16.819	42.283	12.363	16.484	10.563	15.137	7.901	8.982	12.092	59.425	10.726	8.568	20.952
ELL3	1.654	1.118	1.142	1.389	1.303	1.25	1.609	1.122	1.261	1.595	1.166	1.301	1.146	1.251	1.128	1.177	1.512	1.489	1.27	1.488	1.173	1.605	1.239	1.218	1.986	1.236	1.456	1.272	2.046	1.338	1.508	1.346	1.098	1.521	1.309	1.203	1.69	8.963	1.311	1.733	1.507	1.593	1.882	1.161	1.773	1.857	1.917	2.123	1.649
ENO1	501.811	132.514	291.631	300.871	1504.43	1337.2	4225.77	547.229	797.312	585.693	818.592	940.967	780.362	846.872	1705.53	1326.12	666.287	1040.46	211.865	501.811	301.288	1636.05	451.005	298.379	127.646	596.757	566.919	1155.26	806.203	1722.16	633.851	1740.15	835.792	1017.63	1308.77	1422.29	993.241	771.755	1324.29	1720.96	1091.43	1478.58	1203.48	1385.32	802.857	752.214	501.463	1493	1829.2
EP300	14.221	34.178	17.533	20.937	9.514	12.034	21.171	8.219	6.169	10.607	16.795	20.154	15.66	8.815	6.312	15.692	19.08	14.32	17.716	7.69	15.105	18.546	8.957	16.348	30.044	19.067	17.692	12.101	14.123	25.67	39.643	21.661	32.447	44.88	23.199	16.011	25.037	40.169	31.082	37.844	19.63	26.337	15.391	28.463	34.013	16.587	35.408	28.72	20.506
EPHA2	2.776	7.475	6.557	7.052	5.434	4.423	144.708	5.934	4.675	3.345	2.227	3.392	3.994	2.717	4.042	1.933	4.921	5.242	3.948	12.527	6.48	2.643	3.531	4.11	4.887	3.742	2.738	59.056	3.528	178.403	25.316	125.976	342.509	140.264	195.361	16.564	46.078	57.48	121.347	109.062	24.778	122.871	10.454	94.615	115.761	71.111	161.68	106.891	35.927
EPO	1.63	1.128	2.483	1.911	1	3.997	1.039	1.793	2.129	1.756	7.28	1.835	2.874	4.656	7.091	4.843	1.429	4.931	1.156	1.469	2.25	3.883	1.37	10.375	1	2.062	1.587	1.277	1.963	1.101	3.202	1.034	1.213	1.18	1	1.373	2.205	4.837	1.078	1.151	1.1	1.091	1	1.07	1.117	1.034	1.132	1.378	1.251
ERBB3	1.151	1.276	1.883	1.207	1.197	1.608	1.674	1.268	1.078	1.232	1.678	1.094	1.168	1.167	1.103	1.301	1.269	1.1	1.174	1.442	1.115	1.218	1.88	1.223	1.062	1.103	1.162	1.496	15.359	28.601	60.632	27.858	72.254	76.532	26.282	1.636	29.162	129.427	56.532	51.768	45.633	25.457	1.281	141.828	36.277	64.445	92.99	53.15	73.772
ERCC6	2.213	3.354	3.233	2.091	1.703	2.258	2.635	2.116	1.64	1.583	1.661	2.576	1.377	2.224	2.263	2.282	2.294	2.272	2.698	1.854	2.776	1.989	1.911	2.263	3.021	4.101	2.585	3.138	5.293	4.77	5.274	5.367	2.603	3.59	4.184	1.966	3.519	4.039	3.482	4.506	3.18	4.78	2.42	2.988	4.104	2.133	4.255	3.758	3.117
ERN1	46.366	55.522	13.086	28.72	7.663	8.039	6.525	37.897	25.866	13.454	29.283	28.246	17.729	28.227	72.054	28.88	30.782	15.649	42.195	23.752	43.141	18.687	8.208	45.475	48.469	38.989	19.698	4.691	1.722	4.884	8.706	12.193	8.766	5.955	4.997	2.926	10.77	4.914	4.161	6.29	4.734	7.397	8.742	7.674	8.718	5.544	5.525	4.566	4.059
ERN2	5.046	1.632	2.02	2.84	1.043	2.196	1.031	6.216	1.997	1.142	1.907	1.493	1	1.972	2.821	1.123	1.095	1.617	2.726	4.078	1.1	1.042	3.333	1.66	1.568	1.272	1.789	1	1.053	1	1.051	1.127	3.013	1	1.059	1.027	4.897	2.01	1.083	1.174	1.584	1.025	1.022	75.846	1.02	3.29	1.158	51.02	2.471
ERO1A	20.196	9.363	18.088	17.256	33.336	43.622	69.551	21.01	34.44	9.741	37.766	31.647	66.579	35.31	58.485	46.656	15.813	27.608	19.054	13.813	19.863	24.302	15.211	9.032	18.817	75.846	27.152	28.96	18.7	36.504	28.661	71.606	37.375	55.715	70.963	22.991	109.973	33.731	68.736	82.139	28.286	88.402	29.243	123.64	27.493	38.266	20.196	41.788	36.303
ERP29	159.786	192.005	110.891	194.416	245.742	157.259	215.12	146.423	248.31	188.837	149.603	194.685	91.9	185.208	282.088	120.76	193.073	104.474	98.088	233.455	84.332	224.567	306.555	147.135	83.982	71.16	105.493	123.64	158.463	187.533	175.947	107.114	172.088	145.009	205.216	181.27	149.915	528.955	157.15	132.974	391.264	126.764	169.483	242.527	145.714	418.476	155.094	123.383	256.355
ESR2	2.139	1.123	4.503	2.693	1.047	4.144	1.453	1.459	1.073	1.12	2.297	1.093	3.869	1.753	1.011	3.829	1.112	1.883	1.428	1.937	1.285	1.164	2.471	1.785	5.963	5.238	2.297	1.113	1.174	1.331	1.073	1.461	1.199	4.09	1.089	1.034	1.204	1.225	1.14	1.193	1.17	1.444	1.189	1.158	1.205	1.298	1.066	1.084	1.214
EYA1	1	1.041	1.174	1	1.059	1.257	4.196	1.027	1.053	1.778	1.046	1	5.864	1	1.03	1.01	1.128	1.039	1.01	1.03	1	1.013	1	1	1.078	1	1.183	1.688	58.648	1.299	1.067	1.193	1.667	1.07	1.057	1	1.34	1.952	1.234	1.674	1.025	1.118	1.331	1.572	1.51	1.824	1.307	1.32	2.383
EYA2	1.188	1.224	4.864	1.62	6.025	2.163	17.03	3.583	27.646	2.372	5.457	8.926	2.702	1.773	1.994	1.565	3.117	1.278	1.374	1.41	1.183	1.346	1.285	4.417	1.131	4.777	1.454	4.817	251.254	27.493	1.667	1.614	22.27	14.662	23.851	3.269	23.918	46.398	45.76	79.231	8.084	8.219	5.472	4.86	28.522	75.636	42.02	46.592	29.303
EYA3	11.027	6.156	7.454	10.461	9.241	10.868	15.022	8.503	9.088	8.797	7.733	7.037	8.248	11.377	7.459	8.299	8.628	13.718	7.542	7.17	8.236	12.219	6.835	6.826	6.521	11.519	9.025	9.646	10.681	17.901	11.786	19.657	9.72	11.298	16.576	10.711	16.145	8.45	14.631	19.067	14.764	18.804	13.604	9.019	12.235	9.331	9.547	18.227	15.989
EYA4	1.006	1.048	1.064	1	10.898	1.376	1	1.023	1.022	1.079	1.542	1	6.272	2.293	1.247	1	1.148	1.209	1	1.052	1.056	6.395	1.038	1	1.008	1	1.33	1.025	1.03	2.124	1.422	1.096	1.309	1.12	1.344	2.912	1.221	1.261	1.358	1.344	1.03	1.122	1.153	2.124	1.167	1.445	1.569	1.449	2.17
FADD	8	11.575	9.126	21.948	20.21	15.627	18.051	16.61	19.726	7.967	10.951	13.929	11.721	11.909	15.434	9.468	11.901	8.322	13.813	8.682	2.537	13.652	20.721	10.105	15.001	14.281	10.196	24.437	7.121	7.863	13.023	16.348	13.343	14.094	14.96	17.148	16.971	14.41	131.69	20.28	11.819	11.608	14.016	14.162	15.116	13.38	18.948	16.348	11.058
FAF1	21.661	21.407	14.856	13.529	14.162	16.924	38.452	18.214	22.612	20.678	18.817	15.423	15.824	23.458	22.316	17.113	15.78	22.832	14.908	16.178	29.061	28.404	13.324	14.41	6.695	18.341	13.408	12.614	25.124	28.266	19.027	29.569	18.443	13.343	18.227	16.235	21.377	19.946	26.209	19.63	17.606	23.605	15.813	17.716	21.706	25.813	20.894	16.553	25.142
FAIM	4.176	4.196	3.745	5.112	2.696	4.305	8.821	5.971	3.816	3.178	4.153	3.915	2.858	4.557	6.173	2.92	5.355	4.161	6.4	3.207	2.838	2.49	3.901	6.233	3.992	6.989	3.059	5.591	12.614	11.975	8.276	6.779	8.785	9.911	10.913	7.825	8.803	10.218	6.386	6.779	5.873	10.951	6.395	8.179	6.378	14.026	7.749	6.845	22.675
FAIM2	1.121	2.269	4.636	1.007	54.872	1.119	1.127	1.359	1.18	1.097	13.023	1.048	1.062	1.137	1.235	1.067	1.518	1.122	1	2.25	1.275	1	10.637	4.579	1.737	1.198	1.597	1.167	37.427	1.294	1.256	1.374	1.513	1.128	1.137	1.373	1.138	1.763	1.142	1.309	1.581	1.05	1.711	1.03	1.197	1.763	1.654	1.119	10.785
FAM162A	51.34	31.978	34.751	28.661	15.956	73.161	49.728	115.68	76.692	51.589	63.47	45.475	44.447	94.746	167.73	78.195	75.166	41.788	36.152	17.704	55.33	37.117	59.921	56.298	32.469	55.33	42.43	31.581	23.296	60.171	24.017	34.776	49.112	29.795	110.814	11.089	93.054	33.106	54.267	63.075	30.974	85.331	13.529	195.904	44.632	21.721	67.743	43.472	26.118
FAS	22.07	2.852	23.851	29.94	16.668	4.305	25.634	94.812	21.676	3.533	9.774	27.589	21.318	38.293	14.221	17.753	8.05	23.007	18.443	23.539	10.382	4.234	16.122	4.138	14.212	25.02	27.284	17.376	2.227	9.247	6.602	9.987	11.251	5.018	27.284	17.4	8.061	4.338	11.204	29.283	60.632	5.088	22.518	6.892	10.966	11.282	9.62	6.165	29.041
FBXW7	8.503	5.967	11.705	3.64	4.341	5.282	3.874	10.112	4.444	3.65	4.441	4.202	7.653	5.86	5.352	5.537	4.952	3.92	6.945	4.874	22.643	5.684	6.788	5.661	6.444	9.606	7.301	7.071	4.698	5.938	5.472	5.614	5.209	4.708	5.529	4.386	3.458	3.475	7.765	6.422	5.381	3.688	6.621	4.678	5.918	3.997	5.46	5.4	3.683
FCMR	1.87	3.673	1.315	1.592	4.557	1.283	11.794	1.867	1.436	1.402	2.098	1.185	1.24	1.22	2.059	1.218	1.851	2.884	1.331	1.432	1	1.178	2.216	2.204	1.634	1.491	1.262	4.675	5.141	2.461	5.84	8.474	38.666	3.989	3.956	4.249	2.53	6.268	2.073	3.482	5.78	1.52	25.902	1.709	3.824	7.326	3.364	2.163	4.332
FEM1B	26.723	31.385	16.089	13.614	19.562	28.86	28.482	24.051	16.1	15.923	14.49	20.807	26.209	15.466	18.662	18.649	16.45	19.08	33.684	18.961	14.162	23.215	20.435	13.52	30.739	33.544	20.478	16.336	24.001	69.166	29.671	35.31	32.245	32.991	36.328	19.959	23.264	86.283	59.425	43.683	23.087	31.603	22.285	19.753	68.546	21.259	31.735	34.945	20.351
FGA	1	1.022	1	1	1.011	1.014	1	1	1	1	1	1	1	1	1	1	1	1	1	1	1	1	3.499	1	2.659	1.04	1.02	1	1.981	1	1	1	1	2.121	1.165	1.022	1.019	1	1	1.025	1.201	1	1	1	1	1	1	1.054	1
FGB	1	1.015	1.03	1	1	2.351	1	1	1	1.043	1	1	1.035	1	1	1	1.017	1	1	1	1	1.051	1	1	1	1.019	1.015	1	2.001	1.062	1	1	1.021	5.252	3.959	1	1.479	1	1	1	1	1	1	1	1	1.033	1	3.017	1
FGF10	1.017	1.014	2.092	1	6.779	1.607	1	1.047	1.068	1.02	1.079	1.433	5.622	1	1	23.49	1.221	1.134	1.035	1	1.166	1	1.016	1.07	1.067	1.017	1.314	1	1.113	1.948	1.429	1.105	1.6	1.438	1.02	1	1.989	1.778	1.218	1.701	1.11	1.101	1.202	1.061	1.189	2.252	1.058	1.405	1
FGFR1	11.181	4.833	74.028	19.78	70.132	41.585	4.098	58.892	18.026	44.324	40.28	12.835	58.688	15.692	28.78	34.321	30.484	17.364	17.582	17.606	28.482	22.737	12.969	21.781	5.688	45.538	57.72	8.236	13.852	5.78	5.495	7.175	8.938	9.221	3.084	11.259	7.15	15.934	10.126	14.37	4.42	3.696	14.49	2.834	8.67	14.723	9.107	7.17	2.317
FGFR3	1.53	4.576	11.6	1.446	1.108	1.32	2.175	1.595	1.762	1.257	2.471	1.34	1.331	1.492	2.073	1.497	1.747	1.444	1.161	1.888	3.065	1.447	2.293	1.986	1.699	1.444	1.391	1.983	15.476	544.58	243.706	25.974	150.54	104.982	234.916	1.915	88.279	35.163	84.683	125.019	1.439	22.1	1.582	378.723	42.107	5.483	541.568	78.195	19.414
FGG	1.058	1.225	1.297	1.311	1	229.603	1.086	1.058	1.929	4.448	5.4	1.161	257.602	1.201	34.036	1.539	2.624	2.601	1.158	1	1	1.213	123.383	6.312	7.372	1.043	17.256	1.128	1.565	1	1	1	1	1.649	1.593	1	1.297	1.017	1	1.018	1.11	1	1	1	1.014	1.087	1.025	2.518	1
FHIT	1.289	8.061	7.032	3.856	3.211	7.438	1.199	8.363	3.371	6.391	4.466	6.333	3.247	7.356	4.698	3.519	5.282	2.516	8.415	2.738	8.006	6.989	9.547	13.492	14.551	10.883	4.77	4.438	26.264	3.403	3.691	1.208	3.297	2.323	1.502	4.202	2.784	2.546	2.556	2.483	5.359	2.256	1.558	9.925	4.095	2.072	3.413	4.184	1.331
FIGNL1	3.84	7.574	11.893	7.76	3.945	11.322	7.674	6.233	5.123	10.913	10.6	5.889	11.672	4.516	4.627	7.185	12.193	7.912	4.993	5.423	5.661	4.09	5.653	10.741	4.305	17.889	6.788	9.904	10.778	8.834	12.168	18.726	7.285	10.607	11.86	7.336	6.888	8.421	16.089	6.94	31.669	19.08	12.755	5.042	5.587	6.84	6.199	9.038	20.563
FIS1	227.702	231.2	91.646	188.314	155.202	224.411	135.486	154.987	144.608	337.794	195.904	76.321	127.557	179.769	104.185	102.041	183.928	137.568	248.31	200.714	79.286	179.271	399.763	212.748	151.587	133.713	192.405	124.327	89.016	115.761	179.147	70.669	134.364	41.874	65.617	122.191	90.572	87.305	50.493	81.459	85.568	47.902	79.067	106.521	87.609	85.509	108.986	62.553	64.445
FLCN	11.835	21.857	6.494	11.119	16.795	9.013	4.78	6.516	5.736	6.897	11.259	10.549	20.778	6.013	7.351	7.532	11.664	12.025	8.271	11.345	6.779	6.13	13.343	8.773	24.899	10.556	7.727	8.078	7.863	4.949	6.737	10.425	4.141	11.337	5.864	13.032	6.955	8.676	6.084	4.77	5.641	4.773	10.049	10.534	8.028	7.21	4.708	7.653	8.265
FNIP2	6.793	7.579	5.684	5.438	7.145	8	3.47	4.29	3.926	4.731	3.112	3.981	6.746	3.352	2.85	4.744	4.557	6.182	8.265	3.523	5.913	3.528	12.101	2.417	17.042	8.994	4.918	6.746	8.574	6.821	6.498	6.417	7.797	9.409	7.367	4.022	6.616	6.797	7.331	5.728	4.77	2.926	8.38	4.983	6.783	12.227	3.245	2.819	3.343
FOXO3	10.763	16.145	6.845	4.243	63.47	9.633	4.884	9.383	5.271	7.362	5.322	10.339	9.56	4.485	7.26	5.198	8.598	13.557	8.509	4.045	14.784	16.416	12.381	5.728	28.345	11.511	12.227	8.305	11.656	32.044	29.344	24.795	19.959	16.518	26.575	11.6	27.608	24.168	26.983	21.646	16.122	16.336	14.035	14.754	25.528	24.218	10.147	33.29	12.597
FXN	19.226	10.007	9.727	17.655	7.648	12.059	14.949	17.136	16.022	27.322	50.144	14.291	13.718	27.665	14.162	16.201	31.385	14.939	27.512	10.196	9.038	11.081	12.117	19.266	10.711	13.041	14.34	10.126	4.335	9.98	12.312	5.134	6.557	9.044	7.18	13.023	6.173	8.48	5.959	6.391	20.492	8.914	8.55	4.429	4.894	8.724	4.837	6.723	13.482
FYN	4.717	7.792	6.835	6.351	114.722	3.645	6.195	5.637	7.418	4.662	5.544	2.759	5.441	5.274	3.265	2.18	6.779	11.761	4.85	5.626	6.521	2.807	4.997	4.669	2.953	3.923	4.187	25.107	34.607	9.633	11.377	14.929	8.652	7.648	6.182	11.345	9.774	5.869	10.711	7.967	10.077	5.374	27.096	5.393	10.981	20.407	7.155	4.897	4.176
G0S2	100.566	29.385	478.044	3.281	12.304	103.609	129.427	549.509	4.153	5.166	10.26	1.613	9.468	4.107	3.506	2.652	15.66	20.592	52.71	10.382	1.576	2.932	114.722	53.743	124.241	17.926	75.166	215.419	4.395	17.569	63.25	54.267	17.901	29.671	23.539	7.669	8.586	10.154	10.056	16.854	91.582	11.081	207.793	67.228	7.336	217.972	15.338	6.974	9.415
G2E3	3.546	4.535	7.464	4.24	3.343	6.139	7.285	5.571	3.934	5.93	5.537	6.259	3.413	3.711	2.581	5.748	5.271	6.017	5.152	4.263	4.187	5.498	3.519	4.176	3.872	8.634	5.049	4.682	11.632	8.7	14.074	7.341	5.374	9.7	6.873	6.038	8.963	4.199	5.453	7.76	3.975	11.794	6.774	4.904	5.209	4.541	3.994	8.568	4.827
GABARAP	170.426	90.572	94.157	101.899	128.89	93.248	47.406	96.136	113.851	118.768	88.463	87.913	51.984	98.088	95.472	90.95	126.15	95.339	80.84	146.22	102.253	115.6	142.815	73.11	64.178	86.343	80.059	67.322	124.673	51.876	82.31	72.605	47.538	48.035	47.935	83.807	54.493	90.009	54.531	44.293	47.308	30.739	56.532	32.763	56.65	98.907	56.181	46.334	42.903
GAS1	6.964	3.385	8.503	3.779	55.215	7.13	28.246	4.356	4.115	3.322	8.951	1.307	1.415	2.062	1.356	1.198	8.317	3.301	3.555	3.265	6.413	1.271	3.994	2.981	8.73	3.832	6.042	12.286	17.089	3.069	11.511	6.355	3.558	4.82	3.267	1.814	22.832	10.175	33.336	44.324	17.765	6.44	9.687	1.327	14.261	124.241	7.326	11.705	28.423
GATA1	1.104	1.228	1.329	1.09	1.174	64.445	1.344	107.635	1	1.039	1.35	1	1.125	1.69	1.141	1	1	1.089	1.103	1	1	1	1.229	1.419	1	1.349	1.11	1.369	1.025	1.022	1.344	1.151	1.263	1.04	1.197	1.481	1.254	1.2	1.069	1.179	1	1.122	1.183	1.123	1.103	1.239	1.117	1	1.268
GATA4	52.929	1.422	15.9	4.837	1.364	6.96	1.104	8.858	6.699	1.332	17.364	4.076	7.495	3.143	34.703	41.384	10.928	67.978	7.14	40.252	20.952	30.739	1.631	1.07	1.197	2.036	12.143	1.02	1.05	1.022	1.155	1.02	1	1.013	1.013	1.01	1.034	1.054	1	1.467	1	1	1	1.02	1	1.222	1	1	1.045
GCG	1.022	1	1	1	1.055	1.046	1	1.058	5.889	1	1	1.465	2.181	1	1.643	1.085	1.299	1	1.022	1	1	1.292	1.02	1.153	1.028	1	1	1	2.326	1	1	1	1	1	1	1	1	1	1.014	1	1	1	1	1	1	1	1	1	1
GCLC	14.795	9.487	6.616	12.092	17.268	19.266	6.746	7.939	10.696	18.303	9.376	14.939	20.266	8.742	9.727	17.582	11.004	12.553	15.137	4.701	3.575	10.966	20.196	9.836	32.968	11.827	10.211	13.032	6.888	15.802	12.449	8.305	37.246	33.475	160.23	71.904	8.724	6.584	17.34	12.527	14.764	50.074	81.628	46.656	27.303	8.84	15.242	136.428	13.775
GCLM	9.215	20.45	7.781	20.894	24.201	13.919	29.836	8.87	7.928	18.29	8.248	18.278	19.28	22.565	10.845	8.328	25.246	5.926	31.19	6.143	4.222	19.808	27.341	19.16	12.21	12.406	8.797	11.926	5.195	12.915	8.404	35.629	14.867	148.261	174.611	177.048	21.948	11.259	41.672	38.935	46.981	25.02	210.256	17.148	26.704	18.151	22.612	154.236	19.014
GDNF	1.025	1.08	1.403	1.189	1.102	1	1.157	1.46	3.251	1.083	2.161	1.339	381.093	1.121	1.223	14.898	1.256	7.464	1.024	3.394	3.648	1.277	1.138	10.951	1.015	1.331	1.058	4.414	1.07	1.661	1.081	1.912	1.383	1.351	1.056	1.358	1.143	1.323	1.363	1.509	3.16	1.114	1.064	1.303	1.17	1.336	1.536	1.117	1.062
GFRAL	1	1	1	1	1	1	1	1	1	1	1	1	1	1	1	1	1.025	1	1	1	1	1	1	1	1	1	1	1.024	1	1.017	1.225	1	1	1	1	1.023	1.04	1	1	1	1	1	1	1	1	1.023	1.046	1	1
GGCT	30.484	22.753	38.8	85.272	58.688	82.082	81.402	37.117	55.754	72.958	77.493	56.807	92.99	55.101	58.77	33.942	47.968	86.883	38.479	68.832	33.197	45.791	104.691	74.285	51.912	30.169	31.823	54.531	96.871	252.651	185.593	138.333	152.959	145.513	103.465	39.891	111.895	219.945	128.623	77.44	34.178	220.403	50.985	98.701	139.199	195.091	147.339	79.562	215.718
GHITM	245.231	647.618	259.034	461.44	154.665	285.036	236.878	322.689	292.643	389.101	263.015	490.803	353.851	533.003	346.81	338.967	409.58	205.358	706.722	387.217	165.766	742.888	534.113	546.471	488.089	341.798	387.217	170.781	138.621	320.238	249	164.165	201.551	369.646	363.044	213.931	125.366	200.159	155.957	238.195	245.912	190.811	225.034	111.972	215.12	116.002	178.651	234.916	127.292
GNAI2	124.586	218.881	108.911	76.479	210.693	52.346	125.192	122.956	112.986	64.49	67.743	89.573	37.739	140.361	119.015	64.356	147.237	86.163	76.692	84.977	155.309	124.069	68.167	87.73	38.346	40.169	98.633	192.405	122.361	75.688	86.883	68.784	94.484	68.261	84.156	261.198	113.693	91.71	145.11	88.647	85.39	74.388	194.82	113.536	140.264	125.105	78.032	67.79	60.884
GNAI3	11.058	10.382	5.836	7.901	12.632	11.142	18.752	7.387	6.936	10.211	11.713	10.696	12.862	9.228	11.204	9.6	12.432	11.306	6.797	5.852	6.105	16.325	6.059	8.858	2.894	6.264	8.895	17.136	8.45	16.737	16.553	48.84	10.418	8.179	16.011	14.682	15.423	7.459	18.417	15.541	14.31	12.623	13.823	7.047	13.232	17.208	12.835	15.189	10.332
GPER1	13.929	7.765	3.742	4.107	11.992	1.985	2.18	5.796	1.845	1.939	11.729	3.623	1.612	6.126	3.573	6.859	1.679	20.592	2.105	22.085	42.695	1.155	4.532	2.13	2.504	2.977	24.336	4.767	1.311	1.448	1.875	1.359	2.634	1.076	1.584	1.702	1.655	2.086	2.13	2.574	1.316	2.357	2.017	1.235	1.378	2.61	1.727	1.434	1.382
GPX1	362.29	344.175	409.012	905.142	1051.33	203.94	817.458	525.665	733.676	627.73	223.945	445.722	332.913	616.518	454.142	500.075	593.869	449.445	524.573	490.123	340.379	363.8	526.394	318.246	552.182	346.329	334.3	738.268	213.783	85.806	113.851	206.071	221.936	275.709	418.186	650.768	273.046	95.405	611.835	250.384	355.573	245.742	717.582	905.142	547.988	434.135	356.313	347.291	409.296
GRINA	225.346	286.026	230.081	155.848	285.036	174.369	628.165	343.46	253.879	205.216	274.374	292.036	184.823	318.467	770.152	353.116	198.914	318.688	159.013	262.833	209.819	261.56	211.278	229.126	326.967	107.859	231.04	197.403	104.257	165.078	90.134	130.599	104.329	210.693	279.945	280.139	207.505	223.635	150.749	125.366	189.23	173.766	259.574	205.643	244.383	136.712	182.405	114.405	190.151
GSK3A	39.152	46.916	91.392	75.741	35.163	80.004	54.834	75.113	67.462	84.918	63.558	52.201	54.644	77.332	73.06	78.249	92.668	66.028	78.848	78.793	92.54	67.602	46.786	62.164	39.974	71.308	57.68	29.733	75.899	34.703	40.141	53.372	39.808	60.088	46.334	40.224	49.078	54.418	41.499	46.818	64.089	49.66	58.526	70.375	50.388	95.67	63.602	42.312	51.625
GSK3B	24.505	45.887	12.151	15.978	15.509	15.802	16.393	14.918	16.784	15.402	13.861	33.801	17.448	25.688	27.058	26.3	24.001	13.987	23.344	11.852	31.472	12.676	15.934	22.769	28.129	17.815	14.887	14.016	21.841	29.961	24.235	23.344	21.887	27.993	47.242	18.87	21.857	33.014	24.184	26.741	23.039	32.089	17.914	18.804	26.246	18.896	19.562	21.917	28.051
GSKIP	12.96	8.616	8.545	9.734	8.907	13.242	16.134	10.556	19.657	12.441	20.793	20.521	7.917	17.388	17.148	11.119	13.059	7.003	12.641	10.8	4.969	19.617	16.235	8.957	12.034	11.29	14.32	12.711	20.521	17.148	22.612	22.737	19.28	15.253	26.76	11.778	13.775	7.917	14.32	14.825	10.52	15.649	12.676	15.402	17.054	20.224	8.427	16.393	5.992
GSTP1	21.646	117.866	491.825	18.558	299.83	21.616	580.439	71.21	47.703	129.159	20.308	144.007	19.24	30.086	21.676	89.078	98.224	225.346	10.875	278.204	20.379	12.321	245.231	340.379	246.766	14.53	241.353	524.937	317.585	490.803	1211.01	603.412	963.406	640.92	2430.44	879.781	885.286	127.38	316.267	435.642	731.645	632.534	412.143	1833.01	729.619	449.756	856.91	1012.71	658.026
HDAC1	76.162	52.455	79.231	65.345	18.726	93.897	168.313	173.045	127.38	34.368	55.101	59.343	102.253	143.509	56.768	41.528	71.062	125.976	32.582	86.763	96.603	142.617	86.104	58.648	14.692	59.343	37.557	73.721	97.208	172.326	121.095	108.609	106.743	46.11	142.321	84.449	44.539	100.566	120.593	93.442	73.415	140.751	70.914	183.674	108.158	77.011	109.44	98.36	115.041
HDAC2	26.118	23.442	7.917	10.622	23.523	22.131	13.205	21.706	26.465	13.623	19.835	24.916	11.942	16.201	27.493	31.428	18.063	59.302	13.232	19.373	19.617	29.754	14.949	15.747	12.092	15.032	12.304	13.492	60.548	37.766	28.8	27.838	19.054	29.713	19.107	18.87	19.644	15.168	31.647	10.793	16.348	30.569	17.364	14.53	21.377	32.718	20.478	28.345	17.926
HELLS	6.883	2.43	4.962	16.784	4.463	3.61	13.661	4.897	5.816	3.242	6.644	10.8	7.28	8.322	3.072	6.807	10.498	12.484	3.504	12.614	10.505	7.738	1.514	3.504	1.84	3.956	2.886	13.223	9.966	16.936	8.05	12.649	4.153	12.101	7.392	7.835	3.453	4.833	5.852	4.272	9.593	9.673	5.4	7.6	4.368	6.294	7.215	6.413	10.52
HERPUD1	67.837	71.308	53.446	110.201	88.647	84.566	38.134	78.466	42.814	115.52	59.921	43.956	26.046	48.235	67.696	33.989	111.817	57.083	110.507	41.643	17.484	67.978	129.877	45.349	127.734	166.341	76.373	60.171	25.563	23.621	27.455	31.407	40.617	39.152	30.253	39.919	66.395	55.063	31.911	65.39	35.31	19.904	80.784	67.978	82.082	38.935	46.851	27.379	28.92
HGF	1.371	1.475	1.259	1.287	28.482	1.442	1.162	1.9	1.376	1.458	1.525	1.01	1.666	1.384	1.131	1.086	1.753	2.763	1.309	1.343	1.112	1.321	1.785	1.388	1.821	1.623	2.672	10.659	1.258	5.521	1.435	1.428	2.588	2.645	1.193	75.951	1.996	2.263	1.858	2.498	1.283	1.179	4.127	1.177	2.082	2.321	2.297	1.283	1.03
HIC1	3.745	3.285	2.734	2.145	28.266	3.753	1.962	3.964	3.516	1.824	2.89	1.601	3.678	4.19	2.743	2.342	2.918	6.467	2.628	4.13	3.523	2.135	2.565	1.801	3.044	3.603	3.929	10.133	1.721	2.393	4.665	2.628	3.343	2.339	1.739	4.557	2.563	3.238	4.405	3.978	2.163	2.039	3.477	2.471	4.059	6.69	4.323	2.809	1.247
HIF1A	107.337	113.064	138.141	106.006	63.119	107.56	158.243	89.078	107.859	302.754	117.377	101.899	179.894	121.095	42.962	217.218	137.854	85.627	202.953	59.219	74.75	108.684	91.076	63.426	289.215	142.617	202.251	118.85	76.905	117.052	71.854	175.825	112.206	95.075	233.131	74.234	138.429	56.768	123.897	136.428	72.857	386.681	173.405	84.918	218.426	143.41	60.046	149.189	26.465
HIGD1A	77.547	123.811	36.429	94.223	44.477	70.473	43.141	61.096	148.673	66.625	81.177	184.311	134.643	128.178	123.554	54.418	83.228	64.938	73.619	103.25	43.201	228.65	76.321	78.412	80.784	47.902	60.842	47.571	15.967	75.427	86.582	71.506	61.053	218.426	93.962	66.764	115.6	63.956	97.343	28.013	43.653	136.997	50.04	48.035	90.259	64.848	34.392	65.209	33.014
HINT1	180.894	179.023	195.497	486.063	151.377	299.622	326.514	560.667	386.413	370.672	312.562	216.917	223.945	521.311	411.857	230.72	360.286	273.804	395.354	421.971	73.364	166.572	497.654	369.134	243.537	370.415	282.675	217.972	362.039	356.313	279.945	192.939	206.93	154.665	274.184	437.761	138.237	127.469	157.915	256.711	220.709	192.805	256.178	380.302	233.617	150.227	381.886	315.392	206.214
HIP1	7.717	36.252	15.845	52.71	23.167	13.445	8.982	15.845	11.166	19.535	19.671	26.871	24.899	21.586	11.819	27.608	16.633	13.89	21.303	27.704	46.818	40.42	45.443	16.111	19.253	23.523	26.834	13.881	55.909	7.316	11.02	10.741	9.952	11.503	6.812	11.05	10.928	5.728	11.22	14.212	20.196	12.501	13.408	14.192	11.496	8.117	6.993	10.52	33.128
HIP1R	41.556	12.117	22.643	43.441	9.247	12.101	9.234	15.573	71.755	15.562	33.382	15.402	44.078	37.531	40.645	7.563	73.009	12.871	30.274	37.427	38.827	48.035	20.238	44.539	17.815	23.087	13.737	16.111	31.168	29.878	10.346	28.11	26.446	10.997	17.815	5.155	19.904	56.103	30.739	8.236	26.723	17.926	7.111	38.827	19.24	35.09	25.037	12.667	24.951
HIPK1	20.521	28.78	13.492	13.794	10.615	17.964	8.682	11.608	5.905	24.151	14.32	18.303	23.918	12.346	9.897	16.022	17.594	12.817	18.001	8.044	7.579	19.78	14.37	14.581	12.782	21.437	21.948	11.648	14.133	27.858	24.268	57.76	19.146	16.056	20.252	11.827	24.101	15.074	20.706	22.378	22.565	21.054	23.67	13.408	20.478	21.377	16.268	16.865	14.094
HIPK2	9.863	26.137	15.541	12.597	17.268	17.63	21.259	8.821	6.203	13.709	7.632	4.272	18.316	7.553	4.84	7.706	7.501	6.233	17.006	4.377	8.311	12.449	19.36	10.211	36.886	16.749	13.595	19.027	6.751	18.778	14.182	9.527	9.177	4.767	15.116	32.786	8.271	2.864	2.219	8.185	30.611	8.346	29.263	3.763	4.398	4.773	3.538	9.5	5.653
HMGB2	57.92	41.07	311.049	79.451	123.127	169.014	187.533	101.055	84.859	67.042	93.054	64.49	41.556	52.893	35.531	86.223	85.095	515.919	68.356	170.899	151.377	43.502	52.273	67.931	18.791	120.092	60.59	254.584	893.919	137.663	246.083	89.947	42.166	103.752	74.337	117.702	104.909	36.504	200.159	116.97	255.291	80.56	174.974	186.496	53.967	84.8	120.928	119.098	233.293
HMOX1	25.723	21.933	25.334	40.336	413.287	45.506	115.6	19.726	60.422	122.786	33.174	11.073	56.807	96.403	54.644	18.896	104.691	24.505	60.884	23.247	20.435	21.993	149.189	46.883	28.207	87.427	18.24	281.307	7.475	17.018	19.617	38.827	17.148	652.123	27.171	179.644	26.946	37.014	19.093	28.423	83.459	17.364	133.343	291.631	47.013	51.197	27.512	28.681	8.809
HNRNPK	309.758	243.2	349.222	286.224	199.052	270.222	353.851	276.091	212.453	366.584	373.25	366.838	260.475	285.827	241.688	353.361	341.561	386.949	348.496	256.711	312.996	323.809	235.731	287.417	305.494	288.215	299.622	207.937	358.791	356.56	410.148	327.647	268.727	329.698	233.941	311.481	265.948	270.972	332.913	316.486	346.569	287.218	306.13	193.475	255.823	268.169	278.204	336.625	284.444
HRAS	79.838	24.539	90.95	38.774	72.807	39.26	161.344	51.876	71.804	31.911	39.698	59.425	27.569	131.781	78.195	24.353	44.818	39.342	36.758	37.792	134.178	51.233	23.539	45.506	30.379	25.759	37.297	109.592	96.603	63.646	51.768	104.402	59.425	28.071	76.586	46.495	35.334	25.299	67.322	28.266	29.405	34.92	33.452	259.034	73.977	35.728	51.661	43.562	52.746
HRK	1.344	1.622	1.54	3.856	3.425	1.396	1	1.626	1.727	1.233	1.919	1.056	1.453	1.724	1.378	1.089	1.201	1.254	1.03	3.816	3.598	1.091	1.38	1.948	1.03	1.733	1.108	1.027	6.225	2.161	1.05	1.013	1.066	1.14	2.393	1.006	1	1.017	1.025	1.391	2.221	1.027	1.024	1.108	1.008	1.032	1	2.698	1.751
HSPA1A	37.609	28.562	101.266	133.158	16.807	82.883	274.945	90.322	117.052	81.233	71.755	57.123	25.795	117.458	14.581	4.19	73.212	406.469	47.406	254.408	5.289	113.693	47.439	67.368	52.128	125.976	228.65	183.546	6.494	208.659	12.441	36.504	77.547	150.227	5.828	72.555	673.718	39.671	14.281	105.274	15.168	36.002	87.305	91.392	15.327	23.167	42.962	64.356	132.33
HSPA1B	123.469	62.77	24.42	154.45	26.1	98.088	143.013	164.62	100.566	79.838	54.117	252.826	93.962	396.726	295.292	75.584	109.213	1289.86	43.111	187.793	46.078	82.025	115.041	75.899	97.478	173.165	205.786	171.611	203.516	267.241	106.743	286.82	70.62	167.034	12.606	31.647	947.512	87.064	167.15	78.141	205.074	300.038	75.009	120.176	117.621	83.286	271.724	87.73	139.295
HSPB1	2624.82	376.107	2166.27	483.375	1361.52	1288.97	867.067	2139.41	367.857	1202.65	1586.9	344.175	192.005	1343.7	1064.53	494.217	1200.15	2372.18	450.068	1978.24	4299.64	229.763	1644.01	842.189	490.463	911.438	2809.31	826.001	294.475	852.172	974.825	940.967	2474.64	1268.58	6860.03	560.667	2772.55	2272.4	763.244	3371.09	717.085	1916.16	448.511	2065.11	3427.64	1099.78	6907.75	1110.51	927.369
HSPH1	32.968	22.975	15.78	14.815	23.556	31.407	45.887	45.728	14.46	84.332	38.479	29.263	18.379	27.002	30.803	20.995	39.179	102.608	36.835	58.001	12.441	44.601	60.548	18.726	48.806	34.993	51.912	38.346	78.575	78.249	72.454	127.823	33.778	101.617	33.151	49.351	274.564	47.835	78.195	89.884	47.538	119.015	53.04	30.867	66.625	31.472	36.504	59.673	31.625
HTRA2	22.864	17.827	22.208	35.877	42.049	20.966	28.013	14.98	61.138	25.142	24.285	29.981	13.187	24.251	37.713	24.916	25.264	19.808	19.753	26.557	18.623	31.867	11.48	26.649	8.509	18.354	16.691	31.647	36.454	15.137	20.749	30.633	13.032	15.274	16.877	22.612	21.993	22.409	12.185	12.764	26.965	21.171	20.778	19.054	15.498	24.744	17.765	14.846	17.545
HTT	16.089	11.77	19.306	11.416	15.627	29.202	8.468	11.043	16.044	10.382	22.331	15.359	12.219	8.322	12.853	9.279	8.779	7.611	14.094	10.112	17.328	20.224	19.904	6.713	10.289	8.877	14.212	19.24	13.096	32.945	19.4	15.338	12.693	13.539	15.725	16.484	7.382	7.574	10.126	16.473	10.718	17.436	18.001	10.035	9.567	6.395	12.915	19.146	7.994
HYAL2	57.441	95.737	47.868	30.782	46.851	27.819	23.264	55.561	64.267	31.255	47.34	59.302	46.527	43.261	58.892	38.399	31.255	50.844	32.968	83.17	56.532	55.638	31.082	33.638	25.974	23.215	31.32	112.673	30.253	15.78	37.323	18.752	22.285	23.377	25.956	50.563	18.883	34.083	39.643	13.473	20.506	21.112	32.831	44.416	31.276	37.792	24.184	26.816	19.014
HYOU1	25.211	103.465	11.786	77.708	31.978	28.051	104.546	14.42	29.487	18.584	19.186	39.698	54.606	20.238	74.131	28.96	23.539	35.017	22.627	11.64	15.253	39.233	32.424	28.423	55.522	33.848	20.764	55.024	51.233	53.335	79.176	49.18	50.213	58.081	65.254	52.273	92.861	117.133	55.986	58.892	79.396	70.62	72.655	60.005	76.479	71.012	30.803	79.893	105.566
ICAM1	3.036	18.584	3.329	35.285	22.1	3.331	77.762	4.338	4.371	2.963	10.815	5.245	13.187	4.77	10.07	12.527	7.096	7.26	2.612	13.52	1.314	2.11	5.367	23.818	4.414	7.89	4.901	45.823	3.869	21.481	20.308	55.139	38.346	78.412	56.532	41.845	22.643	149.811	32.582	50.458	63.602	13.436	141.73	5.54	33.313	135.862	14.36	40.984	86.044
IER3	8.724	13.187	18.883	3.912	25.211	58.485	876.129	17.018	12.826	7.408	7.685	7.444	6.718	13.361	3.615	21.811	16.53	24.641	2.264	13.269	5.293	4.857	58.242	5.788	35.188	10.921	10.147	221.782	20.821	178.156	85.331	630.783	311.697	178.033	658.026	224.1	135.486	34.92	62.639	21.571	49.901	60.129	37.635	223.015	34.824	111.895	167.614	440.195	24.658
IFI27	42.371	217.972	44.508	343.937	61.478	42.049	490.803	88.955	1490.93	408.729	359.538	300.662	451.005	442.336	501.116	378.461	611.835	15.412	156.606	757.446	14.642	92.99	306.342	116.324	117.377	7.275	343.222	67.555	19.644	10.239	23.967	268.169	20.478	50.423	40.532	197.677	65.119	13.699	47.209	290.622	23.951	7.225	200.159	596.344	48.503	59.015	140.167	90.51	172.326
IFNB1	1	1	1	1	1.305	1	1.241	1.163	1.159	1.069	1.111	1	1.11	1	1	1	1	1.078	1	1	1	1	1	1	1	1	1	1	1	1	1.1	1	1	1.07	1	1	1	1	1.04	1	1.077	1	1.064	1	1	1	1	1	1
IFNG	1.042	1.07	1	1.037	1.789	1.045	3.415	1	1	1	1.313	1	1	1	1	1	1.078	1.22	1	1	1	1	1.121	1.516	1	1.042	1	1.909	1.093	1	1.142	1.335	1.278	2.624	2.218	1.519	1.251	1.542	1.539	1.852	3.343	1.05	15.095	1.075	3.211	1.11	2.23	1.295	2.372
IGBP1	47.177	50.633	101.97	77.601	59.549	98.633	88.647	156.824	76.268	147.339	100.496	53.967	48.806	73.364	72.908	63.031	67.042	65.481	139.876	118.111	45.318	67.462	103.107	216.317	47.505	170.544	112.439	64.089	82.539	46.302	155.74	81.121	96.67	73.925	61.223	69.792	105.932	89.325	83.923	92.732	90.761	56.142	64.222	72.404	87.185	91.266	117.052	94.223	78.903
IGF1	1.123	1.09	1.356	1.027	3.686	1.192	1.268	1.321	1.059	1.197	1.112	1.125	1.052	1.025	1.104	1.013	1.106	1.107	1.013	1.193	1.185	1	1.194	1.117	1.159	1.006	1.503	1.879	1.112	1.249	3.343	1.039	1.266	1.103	1.132	2.886	1.557	2.233	1.111	1.17	1.311	1.015	2.325	1.068	1.953	8.926	1.272	1.204	1.025
IKBKE	2.533	4.942	2.085	1.201	17.877	1.54	8.078	1.463	8.976	1.234	1.44	7.685	2.45	1.328	3.737	1.674	1.664	2.574	1.11	3.432	1.175	7.989	10.505	3.861	1.714	1.083	1.411	12.737	1.825	3.18	8.539	20.678	20.084	10.049	17.03	17.815	5.959	26.778	12.042	21.2	22.659	6.36	23.215	12.269	15.168	7.548	27.531	10.951	38.881
IKBKG	4.118	7.521	3.236	6.671	6.589	9.082	5.548	5.877	4.695	4.955	7.895	4.993	13.68	6.369	7.658	4.767	5.487	4.952	9.7	6.067	1.896	5.564	11.275	5.348	5.123	6.338	6.765	4.022	4.216	3.315	3.709	6.101	4.362	5.419	7.356	11.559	4.398	4.522	7.803	4.426	5.063	4.269	6.351	3.856	5.622	4.395	4.744	5.909	6.662
IL12A	1.128	1.042	1.12	1.132	6.593	1.081	5.223	1.069	1.268	1.058	1.187	1	1.069	1	1.207	1	1.023	1.23	1.05	1.115	1.081	1	1.555	1.308	1	1.077	1.1	5.728	1.425	1.197	1.042	1.222	1.305	2.264	2.483	14.774	1.075	1.176	1.135	1.229	3.961	1.389	2.461	1.091	1.178	1.352	1.432	1.423	11.158
IL18	6.821	1.861	4.441	2.691	18.001	2.011	9.856	3.138	5.649	3.588	1.853	2.542	214.673	6.08	29.263	2.167	5.885	4.061	2.068	2.367	1.886	5.378	3.34	3.91	2.21	1.279	4.017	10.52	2.334	6.333	19.671	9.107	22.1	8.944	29.507	16.28	13.766	11.876	10.921	39.397	15.2	4.973	44.477	18.494	22.991	10.133	17.352	22.722	52.783
IL19	1	1	1	1	1.118	1	1.1	1	1	1	1	1	1	1	1	1	1	1	1	1	1	1	1	1	1	1	1	1	1.015	1.013	1.033	1.613	1.087	1.162	1.022	1.017	1.236	1.348	1.187	1.194	1	1.07	1	1	1.3	6.723	1.272	1.138	1.026
IL1A	1.098	1.04	1	2.035	2.791	1.183	16.865	1.298	1.032	1.056	1.045	1.182	1.044	1	1.199	1.312	1.134	1	1.196	1.331	1	1	1.023	1.025	1.955	1	1	1.087	1.035	1.396	1.243	180.268	51.304	159.344	81.969	2.402	55.522	1.028	31.581	2.151	4.783	50.458	2.43	17.16	16.576	1.38	6.351	14.939	8.398
IL1B	1.66	1.634	1.133	1.884	5.404	1.268	185.465	1.862	6.467	1.362	1.216	1.545	1.455	3.24	1.051	1.116	2.965	1.346	1.067	1.277	1.053	1.045	2.574	1.389	1.109	1.034	1.239	3.803	1.365	5.278	2.614	216.917	21.872	74.028	63.47	14.805	9.613	2.784	9.68	3.044	22.943	48.101	3.907	2.344	6.584	1.753	3.959	7.733	6.378
IL2	1	1.038	1	1	1.039	1	1	1	1	1	1	1	1	1	1	1	1	1.06	1	1	1	1	1	1	1	1	1	1.082	1.134	1	1	1.121	1.151	1.053	1	1.161	1	1	1	1	1.119	1	1.098	1.165	1.092	1	1.078	1	1
IL20RA	7.857	6.36	7.24	3.324	1.804	9.593	10.556	14.045	7.537	3.475	5.56	11.142	13.123	7.454	4.727	2.469	1.402	8.486	9.35	4.022	14.4	11.942	8.773	4.332	12.942	6.779	4.135	1.185	2.864	8.766	12.346	17.472	20.393	15.845	14.929	1.657	21.481	5.622	19.32	5.028	1.927	19.067	2.599	13.086	8.797	7.527	40.673	22.911	5.665
IL3	1	1	1	1	1	1	1	1	1	1	1	1	2.075	1	1	1.048	1	1	1	1	1	1	1.094	1.05	1	1	1	1	1.072	1	1	1.043	1	1	1	1	1	1	1	1	1	1	1	1	1	1	1	1	1
IL33	3.543	7.626	1.329	1.939	2.478	20.001	3.761	11.519	1.609	1.908	3.392	1.46	2.329	3.195	1.439	1.283	6.907	5.43	5.967	4.073	4.783	2.393	7.336	2.788	5.223	6.054	6.96	7.895	2.449	30.358	11.322	5.796	16.761	1.627	4.047	1.346	2.902	8.957	1.903	73.009	5.367	1.544	9.145	172.565	32.922	16.145	2.245	11.204	7.475
IL4	1.32	2.878	2.105	1.11	1.427	1.067	1	1.086	1.083	1	1.875	1.295	1.689	1.127	2.035	1.188	1.291	1.328	1.127	1.095	2.626	2.789	1.06	3.048	2.075	1.256	1.552	1.282	3.994	1	1	1	1.069	1.073	1	1.22	1.187	1.22	1.042	1.041	1	1	1.27	1.452	1.317	1.165	1.107	1.087	1.163
IL7	1.077	1.415	1.193	2.428	2.74	1.327	4.454	1.228	2.288	1.819	1.211	1.199	2.329	1.061	1.312	2.296	1.238	1.197	1.261	1.069	1.637	1	1.899	1.309	1.439	1.046	1.618	2.959	1.277	1.198	1.254	2.19	3.034	1.671	3.782	2.702	1.428	1.602	4.299	6.912	13.077	1.432	5.07	2.036	3.167	1.516	4.141	2.801	2.025
IL9	1	1	1	1	1	1	1	1.238	1	1	1	1	1	1	1	1	1	1	1	1	1	1	1	1	1	1	1	1	1	1	1	1	1	1	1	1	1	1	1	1	1	1	1	1	1.087	1	1	1	1
IL9R	1.021	1.188	1.065	1	1.035	1	1.35	1.028	1.027	1	1.095	1	1.019	1.082	1.254	1	1.019	1.08	1	1	1	1	1.02	1.104	1.027	1	1.032	1.553	1	1.134	1	2.249	6.101	3.324	1.545	2.514	4.935	1.407	6.462	1.268	1.875	9.626	3.735	11.119	1.331	1.036	4.695	1.086	1.187
INCA1	12.363	9.409	5.025	5.537	5.587	4.494	2.196	3.036	3.461	3.931	4.563	4.918	2.452	3.866	4.51	7.418	10	5.404	24.761	5.626	4.213	6.118	5.213	21.437	2.698	2.92	5.472	3.615	13.159	9.113	6.435	5.556	4.347	3.394	3.292	3.265	6.017	5.445	3.401	3.306	3.352	3.24	4.627	4.513	3.8	5.68	4.234	4.426	4.184
ING2	128	68.736	348.014	65.119	29.961	128.444	17.692	265.028	70.132	75.166	70.669	36.657	22.959	92.22	86.283	95.936	105.274	145.412	87.427	94.944	42.4	32.65	196.72	66.441	113.93	247.623	111.662	20.592	19.904	19.973	17.729	11.624	10.593	11.934	22.769	29.283	17.077	9.299	17.448	24.933	25.02	14.016	20.084	16.302	12.835	17.864	14.094	26.909	17.364
ING5	6.616	3.701	8.809	5.404	12.372	3.842	13.168	5.533	7.574	5.326	4.374	6.152	3.66	4.646	5.93	7.781	4.219	9.938	3.401	8.932	10.332	4.708	3.706	8.346	5.067	5.007	4.417	9.714	9.863	7.195	10.346	4.158	6.298	3.956	4.857	6.44	5.575	2.904	3.017	4.448	4.952	7.574	4.938	8.095	3.008	2.823	5.028	7.616	3.16
INHBA	1.202	3.04	2.626	1.25	5.7	3.015	1.904	1.597	1.761	1.848	2.85	1.532	1.754	1.426	1.246	3.34	2.326	2.059	2.821	2.992	1.198	1.046	1.307	1.598	1.207	2.689	3.182	6.96	6.216	15.032	4.99	42.518	4.783	33.243	12.372	2.126	12.562	12.458	27.684	36.555	4.463	9.72	14.133	4.611	28.168	60.296	37.065	20.196	2.412
INHBB	18.922	46.948	69.407	4.894	15.967	11.251	7.106	13.15	8.351	16.61	9.727	3.56	11.02	15.824	10.748	2.85	16.936	38.399	14.4	20.649	23.951	5.483	13.718	9.095	7.653	12.389	21.156	37.949	7.787	15.232	13.633	2.784	10.382	6.653	3.945	11.909	9.273	41.759	2.994	4.365	3.858	3.057	3.274	9.051	5.752	22.627	5.784	8.742	1.604
ITGA6	5.61	19.89	3.907	19.387	11.737	5.967	46.495	7.819	12.21	8.248	8.022	10.275	12.623	10.793	8.056	6.945	9.221	56.259	11.29	9.357	5.049	6.667	9.177	8	3.102	7.195	7.101	20.821	26.741	184.695	19.16	63.956	98.976	26.853	216.767	19.576	29.919	15.747	161.344	244.214	62.078	164.849	19.753	19.093	59.015	19.835	40.899	501.116	79.341
ITGAM	4.81	2.123	1.886	1.38	20.238	3.6	7.521	2.427	2.975	2.242	1.968	1.221	3.853	3.265	1.794	1.46	4.432	1.9	1.431	1.979	1.44	1.098	2.91	2.072	1.86	1.203	3.784	11.385	1.213	1.932	3.143	5.464	2.986	11.992	6.32	40.871	3.548	5.039	4.153	9.088	181.019	2.186	24.658	1.767	4.51	6.44	4.608	3.88	9.586
ITGAV	26.704	63.69	11.535	40.364	41.816	18.063	33.359	23.28	27.398	12.475	19.481	63.119	15.978	15.813	28.325	19.835	26.557	33.498	29.713	27.877	13.766	46.818	11.688	18.126	36.988	21.933	35.902	33.128	8.151	46.334	36.707	37.427	37.401	64.311	36.606	56.925	50.248	60.129	108.008	103.322	77.87	63.426	154.236	18.87	73.823	65.299	55.484	51.876	41.73
ITM2B	270.972	224.567	147.953	88.218	155.202	105.274	35.828	197.13	119.098	124.241	127.911	145.917	64.624	159.344	94.288	108.308	116.324	113.143	146.525	140.458	93.962	198.088	196.175	99.526	174.248	150.019	209.093	64.222	27.322	77.011	235.405	118.603	153.171	92.028	232.003	153.384	74.854	73.772	178.775	224.256	93.313	86.402	140.653	130.78	170.781	74.595	150.54	114.009	120.928
ITM2C	138.141	116.647	198.501	121.938	169.601	80.616	169.836	43.956	97.073	71.358	110.737	147.851	80.226	79.067	192.805	110.431	102.679	104.474	50.493	222.09	54.948	53.78	44.88	89.76	11.753	37.976	86.582	84.683	27.993	104.474	239.686	68.641	445.104	158.353	88.157	131.325	55.446	428.752	41.327	77.924	44.508	130.871	144.307	321.35	79.838	163.257	122.956	52.673	119.015
ITPR1	15.509	57.361	19.562	9.318	11.05	15.736	2.196	16.19	10.483	21.601	10.959	34.945	16.28	13.068	21.054	16.784	16.737	5.242	14.836	2.914	5.088	23.736	12.871	24.001	4.147	59.302	10.793	4.243	2.027	7.642	3.59	3.48	7.584	4.797	4.138	5.992	4.263	7.037	4.547	5.374	7.803	5.43	8.766	2.263	3.956	3.456	2.413	2.884	2.373
ITPRIP	15.595	26.282	12.05	13.371	60.59	23.361	35.334	15.455	8.509	18.24	6.29	13.223	12.79	19.849	9.215	5.626	9.357	21.377	15.012	15.498	10.733	14.754	15.769	7.469	31.233	12.632	21.185	51.984	11.448	25.974	20.563	22.927	15.359	16.761	61.563	13.023	14.723	20.793	16.772	40.786	13.737	5.78	16.223	13.436	17.533	37.976	19.146	20.678	16.145
IVNS1ABP	63.514	57.242	31.516	41.874	38.107	21.887	40.113	30.824	45.982	35.482	33.989	23.588	37.117	59.508	36.58	53.261	31.559	60.046	25.387	44.017	45.067	35.066	32.877	24.151	17.802	30.974	31.581	109.289	218.881	105.932	43.622	53.929	31.233	24.744	35.877	29.774	63.956	27.058	90.887	55.292	49.867	51.984	43.532	36.002	48.537	41.041	65.617	47.111	39.206
JAK2	5.602	8.214	7.428	5.517	8.208	5.905	13.041	5.209	4.497	8.574	3.357	5.091	6.534	4.857	3.027	4.874	8.084	3.013	4.721	3.588	9.727	4.299	3.769	9.481	4.62	4.278	6.552	17.545	1.631	5.479	6.32	6.329	9.487	4.469	3.089	8.095	7.25	4.411	8.468	13.728	20.393	5.732	19.36	5.07	6.156	7.674	5.744	5.491	7.321
JAK3	1.746	4.528	21.993	7.165	13.371	18.687	8.248	10.666	2.793	3.776	17.79	1.865	2.049	2.624	4.901	3.468	4.454	7.408	4.395	3.224	30.316	1.286	23.183	11.4	1.536	21.526	8.05	26.373	1.979	2.539	3.413	7.663	5.68	6.105	6.616	14.44	4.161	6.525	3.195	5.598	18.87	2.934	29.385	3.389	8.398	4.022	6.186	3.31	19.4
JMY	5.732	12.588	22.471	7.744	6.854	9.448	4.019	16.936	5.552	14.754	11.096	7.857	9.788	7.397	9.687	8.271	12.924	6.316	22.27	6.769	8.527	8.895	12.702	24.034	14.45	24.151	14.795	4.344	13.852	6.272	8.174	8.982	7.106	9.357	9.89	3.2	11.392	11.298	8.129	10.549	10.126	4.302	7.135	9.286	11.551	8.754	8.151	7.77	7.814
JUN	89.573	59.015	76.004	64.044	395.628	221.782	263.745	83.228	89.884	227.071	62.596	167.15	136.051	209.528	65.845	129.697	109.82	190.283	47.736	93.766	15.617	115.44	106.817	36.733	33.106	52.966	217.068	200.159	114.563	372.992	117.458	113.3	197.951	160.119	68.689	155.094	437.155	80.337	100.149	201.97	89.016	90.824	66.074	264.477	202.812	184.056	178.156	327.875	40.308
KDM1A	38.827	21.511	23.835	22.009	31.867	32.582	45.791	24.251	33.405	29.857	31.494	18.227	28.84	36.53	22.659	28.443	36.454	40.589	26.557	27.133	27.723	35.654	22.131	29.202	23.328	33.614	22.456	38.774	130.962	87.064	56.22	73.721	47.637	162.692	44.14	47.505	93.572	219.793	116.162	47.275	43.835	135.392	42.02	68.12	90.384	65.435	66.903	74.131	48.84
KDM6A	3.371	12.449	7.475	7.95	7.674	15.032	5.352	6.955	6.431	7.387	7.225	18.189	12.363	6.769	9	10.175	5.68	8.202	9.567	10.028	2.164	5.728	11.901	9.051	12.649	22.769	10.063	10.218	19.107	7.306	3.401	8.095	13.232	9.58	12.519	5.184	8.404	3.709	14.49	13.297	22.347	13.123	6.746	5.419	3.059	23.151	4.935	16.473	11.656
KRT18	8.846	93.248	20.45	5.548	2.181	129.787	305.494	97.275	3.121	1.9	2.868	2.124	37.401	2.383	3.485	1.762	2.61	7.062	9.151	6.557	7.77	61.692	96.536	84.273	42.814	6.821	3.285	37.609	177.294	410.148	107.635	159.123	601.741	1634.91	154.665	46.721	383.744	2659.61	826.574	120.092	438.065	163.144	25.072	1451.17	481.369	859.289	637.376	535.595	774.435
KRT8	1.543	107.56	3.198	3.489	1.288	71.755	215.419	103.968	2.117	1.566	1.59	2.84	9.292	4.945	5.564	1.183	1.702	51.197	1.373	1.685	1.365	8.334	106.448	21.706	31.494	1.825	1.681	24.184	342.747	732.152	703.302	47.406	596.757	1322.45	95.604	7.906	457.618	2870.33	968.763	232.164	428.158	236.714	5.441	1306.06	751.172	901.385	673.718	745.984	730.631
LCK	1.659	2.138	1.369	1.282	8.242	1.448	9.196	1.61	1.307	1.389	2.63	1.029	1.577	1.806	1.206	1.03	1.526	2.085	1.327	1.257	1.199	2.294	2.621	3.368	1.202	1.172	1.295	11.314	2.502	1.684	4.662	8.969	7.532	5.959	8.34	19.427	2.898	7.26	3.276	5.934	10.483	1.786	59.425	5.68	10.182	2.667	6.936	3.497	8.185
LCN2	1.295	34.178	76.057	1.337	1.218	7.621	2.259	2.407	1.384	1.37	13.756	1.151	3.176	1.582	16.011	1.16	1.565	1.126	1.228	33.014	1	1.523	39.043	3.688	7.648	6.307	1.848	1.52	8.145	6.404	1.646	642.254	1034.7	50.95	348.014	1.254	30.782	126.325	3.053	31.298	56.337	7.037	1.173	35.852	88.279	37.117	22.943	189.624	129.787
LGALS12	1.207	1.019	1.036	1	1.269	1.048	1.295	1.123	1	1.026	1	1	1.041	1	1	1	1	1.03	1	1.138	1	1.03	1.022	1.046	1.03	1.023	1.398	1.264	1	1.193	2.668	1.819	1.124	1.079	1.131	1.497	1.235	1	1.243	1.044	2.813	1	2.362	1	1.022	3.63	1	1	1.294
LGALS3	391.536	161.009	221.475	51.375	263.38	100.427	500.075	21.288	77.87	22.659	268.914	110.814	13.454	24.151	83.459	122.616	42.843	80.672	70.327	112.206	101.547	81.233	97.208	247.451	393.713	92.604	121.769	85.806	53.04	119.594	88.035	149.811	252.301	628.601	184.951	82.94	159.454	275.136	130.418	181.019	152.747	114.961	151.377	117.947	164.849	478.044	116.002	242.191	237.207
LMNA	249.172	207.217	75.951	202.251	205.501	126.413	328.102	132.239	215.269	164.62	59.714	109.668	123.554	212.012	186.367	184.183	171.968	75.374	89.947	216.167	272.29	141.337	95.339	74.44	57.321	53.298	153.384	181.396	115.6	192.405	139.488	194.55	220.098	200.993	118.521	179.023	255.823	161.456	286.422	167.266	222.552	193.475	120.844	215.269	195.768	230.081	204.506	108.986	177.171
LRRK2	3.58	1.714	1.757	2.333	3.753	2.464	4.335	2.738	2.105	7.873	1.871	5.602	17.352	2.107	1.94	3.069	1.989	1.05	6.755	1.07	2.445	7.16	6.718	1.704	3.136	6.593	4.356	2.008	1.05	1.302	1.352	1.706	1.684	1.521	1.709	1.878	1.681	2.013	1.446	2.121	1.74	1.354	5.548	1.583	1.616	1.603	1.412	1.304	1.213
LTBR	83.228	86.763	107.709	57.84	123.811	63.956	141.926	84.449	24.59	55.024	55.101	51.411	35.237	56.611	45.098	78.466	84.624	72.958	57.004	54.117	113.93	43.865	73.823	68.072	55.754	45.664	60.842	47.406	7.076	106.669	57.044	108.233	56.847	74.698	136.618	79.727	65.891	102.324	97.343	51.912	165.651	135.205	62.726	321.127	64.624	81.008	97.884	55.561	260.655
MADD	25.211	30.4	32.267	23.055	21.274	32.65	15.967	39.726	41.759	28.325	24.847	30.232	25.055	37.014	25.705	26.816	30.295	20.351	37.453	26.538	35.188	39.974	65.708	16.761	34.896	63.163	29.101	20.663	45.918	9.822	21.857	17.569	32.627	16.111	9.883	15.617	41.098	20.635	20.894	11.385	13.871	13.881	17.976	34.535	22.146	13.482	15.179	22.612	12.527
MAEL	1	1.067	1.392	1.014	1	1.211	1.032	1	1.022	1.056	1.075	1.015	1	1	1	1	1.03	1.021	1.033	1	1	1	1.359	1	1	1.133	1.065	1.015	1.646	1.042	1.246	1.072	1.017	1.057	1.019	1	1.097	1.057	1.044	1.394	1.147	1.019	1.035	1.117	1.263	1.185	1.419	1.091	1
MAGED1	212.012	91.964	146.119	106.153	331.761	438.065	30.867	232.486	127.646	338.263	401.151	63.558	73.823	161.792	87.305	149.915	230.081	195.632	169.131	130.147	103.036	117.295	166.341	119.428	177.663	189.23	219.945	86.582	129.787	120.259	81.912	32.945	67.182	41.845	49.112	100.496	57.68	365.822	58.001	150.644	245.401	81.121	73.06	40.308	78.303	159.123	116.889	46.334	192.138
MAL	1.036	1.322	3.821	1.092	1.72	1.075	3.939	1.145	1.047	1	1.098	1	1.032	1	1.544	1.035	1.196	1	8.276	1	1.685	1	1.101	1.072	1	1.935	1.028	1.919	2.294	2.592	3.008	4.827	11.243	493.874	1.978	2.176	2.834	2078.03	1.379	2.218	5.51	1.209	2.856	34.703	4.554	776.047	123.212	7.464	1.183
MAP2K1	26.028	34.178	22.1	33.06	52.092	59.466	68.214	34.416	35.066	48.976	24.71	33.243	80.449	36.758	55.063	32.922	38.028	25.83	70.035	28.562	7.95	65.074	29.02	23.103	52.527	70.132	32.945	38.213	25.581	88.096	30.044	63.075	24.556	85.568	49.97	36.202	85.272	56.532	84.04	65.435	37.557	64.535	42.784	31.147	44.756	42.341	37.949	37.479	32.044
MAP2K5	7.155	8.05	4.17	9.481	12.415	16.268	7.29	9.606	12.996	15.627	9.376	5.166	17.964	12.667	15.967	6.892	7.285	7.956	26.612	14.46	1.826	8.468	17.557	8.14	15.487	22.991	8	6.854	12.295	18.571	10.703	9.781	10.147	5.877	8.87	10.175	12.649	10.332	13.482	10.425	6.29	8.45	9.228	6.498	12.799	7.459	11.648	10.098	8.427
MAP3K5	23.071	12.355	39.179	29.141	19.12	76.373	20.464	26.741	8.852	56.886	18.597	34.751	13.785	65.572	2.328	60.842	35.383	51.768	13.68	10.793	44.477	21.083	27.877	14.733	139.006	27.303	31.779	12.685	16.427	17.16	5.367	26.173	43.381	15.455	14.32	21.511	24.218	7.808	25.652	23.67	7.95	31.147	13.69	25.159	23.769	13.501	26.1	18.52	18.597
MAP3K7	17.364	24.386	18.765	9.667	20.85	24.727	10.218	25.51	13.987	12.084	11.664	21.392	9.344	10.339	18.151	15.595	14.35	23.023	16.795	9.918	17.877	23.458	18.341	13.068	19.213	16.45	15.476	13.242	15.147	19.603	28.96	18.214	14.867	16.819	16.302	20.923	17.643	11.951	20.635	11.876	18.379	17.533	22.471	18.24	18.546	14.153	14.113	20.807	11.672
MAPK7	23.802	15.649	23.67	17.196	24.051	16.772	11.868	15.845	15.617	10.785	16.056	21.025	35.042	17.79	16.404	20.807	34.392	17.889	12.092	13.343	58.323	12.826	10.549	16.257	12.117	10.629	19.28	12.381	31.757	19.32	11.212	19.2	10.182	11.035	7.351	11.488	14.743	17.914	8.791	11.868	7.873	7.835	11.942	11.112	96.403	14.192	9.051	12.449	11.392
MAPK8	10.332	13.288	12.269	8.562	5.614	7.879	9.247	10.607	6.251	5.256	6.114	13.51	4.949	12.346	7.475	6.984	10.303	6.242	12.562	6.671	10.883	8.533	7.387	15.348	5.996	12.641	8.815	9.952	28.227	11.753	8.305	9.474	6.57	7.863	8.712	5.653	9.687	6.071	8.951	9.025	9.593	10.86	6.19	10.282	10.028	6.625	11.142	7.433	7.351
MAPK8IP1	30.527	10.785	37.091	106.965	17.704	88.463	6.727	15.682	77.279	122.022	53.409	38.559	68.641	60.171	38.266	32.991	46.624	20.721	96.002	25.581	29.162	98.701	198.638	47.802	152.008	40.532	88.463	7.733	50.528	7.13	7.744	5.626	4.472	3.538	3.681	5.529	6.13	4.554	2.481	3.691	23.49	3.826	5.26	6.58	7.275	4.721	2.259	4.266	10.629
MAPK8IP2	6.264	16.703	7.895	1.616	2.052	2.004	11.672	1.75	1.254	5.209	7.803	10.196	10.607	9.646	22.643	6.386	9.057	5.74	10.711	10.527	1.986	4.036	16.011	15.211	15.306	34.416	14.733	1.516	36.86	25.089	20.749	5.311	3.653	3.43	2.428	9.945	2.022	1.967	1.333	1.494	15.466	7.185	1.758	8.944	4.368	1.957	1.358	2.328	4.535
MAPK9	12.853	23.055	20.126	12.067	9.768	14.104	15.001	31.581	10.44	27.152	16.518	16.737	13.52	14.094	9.808	9.17	17.28	10.666	27.646	15.649	8.951	11.794	24.369	20.112	31.559	19.28	25.705	11.432	11.181	15.989	15.348	13.426	15.444	24.795	10.615	10.389	11.392	8.688	8.932	12.853	13.168	10.375	16.656	19.849	13.343	13.426	12.641	12.501	8.73
MAPT	1.845	2.274	3.948	3.533	1.358	2.325	1.124	4.09	3.553	2.169	1.553	1.414	1.967	4.83	3.097	1.168	4.135	1.067	8.67	1.34	1.111	1.145	2.77	3.861	3.475	20.478	11.909	1.204	3.818	1.36	2.114	1.188	1.155	1.515	1.541	1.39	10.44	1.133	1.05	1.117	1.293	1.184	1.141	2.252	1.544	1.219	1.218	1.12	1.098
MAZ	26.446	38.346	33.684	56.532	45.728	59.797	19.373	18.726	47.34	81.065	51.697	34.848	20.635	42.254	47.308	53.04	61.906	67.275	43.653	48.369	15.053	44.416	21.917	22.848	21.526	26.52	51.091	29.182	87.185	141.337	60.927	48.806	31.341	27.531	39.152	51.948	71.804	35.629	40.814	35.654	52.966	70.522	37.117	37.117	34.993	31.06	41.384	43.261	71.755
MBD4	22.832	38.293	17.679	38.479	22.864	18.303	42.547	16.268	17.594	21.288	18.857	19.63	15.802	21.141	26.557	16.291	21.917	22.223	18.481	24.117	18.303	9.311	16.761	50.388	22.991	15.802	14.98	22.864	36.988	27.19	19.522	35.383	21.097	30.782	39.561	32.267	23.055	40.645	21.466	31.06	31.625	29.754	26.834	17.839	19.373	22.975	26.834	24.201	40.364
MCL1	102.893	184.311	116.808	223.945	303.594	139.876	910.806	92.604	90.698	147.953	63.206	147.237	205.501	158.243	193.34	161.009	136.997	104.04	98.088	142.419	77.44	161.009	153.703	66.764	538.574	93.637	119.345	676.525	118.603	303.174	368.112	312.779	358.046	201.132	287.218	205.216	346.089	355.573	413.287	303.594	450.068	193.073	307.193	148.467	229.285	419.929	264.294	201.97	131.781
MDM2	34.92	8.231	14.692	15.978	13.51	12.746	31.559	27.19	22.534	9.286	11.503	82.139	45.76	22.88	18.29	15.391	10.189	10.556	28.227	20.606	34.297	8.815	23.442	27.058	16.495	28.207	22.737	11.361	17.018	26.465	199.328	18.443	37.091	23.719	45.887	10.823	13.614	12.025	22.07	12.835	21.097	12.346	19.549	47.802	25.546	25.848	42.754	13.205	25.51
MDM4	10.838	10.674	8.334	6.333	6.316	6.458	6.225	9.54	8.236	5.641	5.326	7.26	6.342	7.711	9.266	9.17	7.459	7.956	5.552	11.44	16.473	7.27	5.152	9.448	13.408	6.974	6.342	12.906	10.629	16.564	6.242	7.057	5.673	6.199	5.404	8.351	7.945	3.994	7.023	7.589	7.521	4.614	10.282	11.353	9.215	5.098	9.727	6.607	9.038
MEIS3	1.623	2.525	59.549	6.186	40.476	5.594	1.584	2.18	3.477	18.507	2.147	8.852	1.972	13.371	29.081	2.148	6.347	3.357	1.416	4.187	24.847	1.53	1.403	1.675	1.528	16.033	3.856	11.073	2.258	1.748	4.11	3.975	3.415	2.862	2.181	5.177	6.413	2.547	5.971	8.932	1.635	2.239	4.405	3.473	7.397	11.15	7.568	3.722	2.278
MELK	3.444	4.332	19.001	19.835	11.043	23.393	44.262	7.306	9.98	20.015	30.442	20.549	13.196	8.409	8.253	18.584	42.195	44.632	4.031	11.729	8.328	14.016	1.988	11.761	1.373	5.614	8.809	27.04	38.479	34.321	46.916	51.482	5.905	46.624	26.137	34.679	25.037	18.252	22.69	11.424	26.028	63.119	36.027	24.101	4.672	30.316	9.044	27.247	18.817
METTL21C	1.048	1	1.075	1	1.08	1	1	1.129	1	1	1	1	1	1	1	1	1.043	1.123	1	1	1	1	1	1.048	1	1	1	1	1	1	1.079	1	1	1.386	1	1	1.211	1	1.032	1.03	1	1	1.05	1	1	1.123	1	1	1.061
MFF	37.427	36.937	22.192	49.01	23.67	20.663	54.305	26.1	45.506	25.387	32.492	35.679	36.027	35.778	53.743	40.814	30.867	32.424	25.281	60.927	88.035	34.945	28.188	35.704	36.177	23.703	24.968	21.781	17.424	35.31	22.959	15.53	20.266	17.316	25.652	42.459	15.2	27.455	15.824	24.985	16.761	2.082	72.655	30.696	15.562	27.896	31.516	34.8	14.856
MFN2	55.715	95.207	38.372	52.382	68.832	57.6	95.67	37.297	47.472	71.111	36.631	39.836	85.746	57.48	54.872	40.085	55.254	50.074	38.827	35.383	51.661	95.936	56.807	43.441	24.968	37.505	38.747	63.47	64.759	133.713	60.758	89.264	119.263	73.619	122.531	51.554	58.001	61.734	86.823	130.328	66.579	95.936	66.81	70.132	82.539	48.201	73.977	85.39	64.714
MIF	487.075	140.556	663.982	107.56	183.419	562.224	259.394	304.226	418.766	285.827	520.589	361.788	269.66	465.294	322.242	218.275	358.542	197.266	172.805	207.217	354.342	680.287	302.334	182.026	98.701	166.687	213.634	103.824	60.884	112.439	70.424	52.092	38.346	79.782	142.716	192.538	455.719	95.339	185.593	110.737	98.907	146.728	97.816	515.561	115.36	68.689	247.623	151.902	121.853
MKNK1	9.101	5.54	9.586	6.723	15.274	5.988	19.387	7.626	7.428	5.498	5.606	7.857	8.017	6.105	8.157	4.472	8.253	9.897	4.949	7.175	8.877	14.026	7.116	6.038	3.171	4.763	6.53	15.692	4.955	7.351	4.341	9.514	9.448	8.022	18.713	23.023	6.681	8.64	11.004	9.044	9.139	10.353	14.104	12.737	11.361	10.469	7.027	12.755	11.616
MKNK2	56.611	108.534	228.809	283.46	118.768	83.691	57.361	138.141	61.393	174.49	69.551	82.025	85.272	91.582	132.974	234.753	133.992	96.67	93.248	80.115	131.052	98.156	96.002	68.927	139.488	241.186	141.044	47.935	24.218	62.726	55.215	91.837	91.013	65.708	173.645	38.854	254.761	116.404	65.345	67.884	114.246	69.503	58.323	183.419	101.899	23.556	103.107	120.509	42.078
MLH1	30.086	43.926	13.361	20.85	28.013	20.706	16.178	16.877	42.577	45.318	26.282	32.469	20.45	31.125	28.325	20.126	29.061	27.058	20.365	24.184	41.556	27.78	23.361	25.387	16.473	21.978	18.038	28.641	41.013	43.502	40.308	20.521	27.058	36.784	25.316	52.092	24.42	38.962	40.673	16.314	23.199	37.818	35.952	15.791	24.386	21.451	13.595	35.09	22.285
MLLT11	14.652	4.918	3.017	10.007	21.23	4.506	6.255	37.323	7.13	6.281	2.382	22.07	12.527	4.783	14.929	3.635	6.075	5.724	7.516	6.58	3.489	40.56	7.873	2.928	9.402	25.83	4.287	17.316	163.031	34.559	6.854	14.551	3.761	2.884	2.427	65.936	18.176	4.302	44.694	10.785	8.117	80.56	57.401	7.537	66.395	14.908	13.539	2.586	20.563
MMP9	2.121	10.541	25.457	1.672	40.197	6.097	55.909	2.955	4.973	2.619	6.821	3.396	4.56	5.43	4.036	1.919	3.972	316.267	5.784	28.78	8.622	1.806	7.825	3.803	1.434	4.721	4.377	279.364	17.802	5.575	26.723	334.3	14.45	55.446	13.68	222.09	20.952	14.32	36.052	48.068	50.633	3.143	66.764	5.552	12.571	258.317	22.378	47.472	10.44
MNT	16.959	10.112	9.693	8.265	9.527	10.021	5.091	6.831	6.05	7.69	7.037	6.242	6.333	9.324	6.69	10.6	13.861	5.864	8.259	9.606	11.6	5.704	7.956	10.021	10.147	15.956	10.823	7.382	8.64	10.267	7.155	11.4	16.691	13.948	15.001	9.586	10.447	5.102	5.304	8.061	7.22	10.36	7.382	6.998	5.913	6.741	5.864	7.928	6.156
MOAP1	33.778	41.212	30.91	27.723	12.389	48.201	24.505	25.652	41.845	61.35	65.254	28.345	29.446	38.827	46.689	35.927	46.656	16.784	98.838	25.884	10.966	56.064	49.078	61.011	95.207	95.803	31.168	17.268	75.427	36.202	30.846	22.393	30.527	13.604	16.947	16.877	22.737	22.039	13.361	19.576	16.382	31.276	17.125	18.896	22.208	22.1	13.567	22.192	11.173
MPV17L	8.061	3.891	22.518	15.391	1.022	15.402	2.469	8.604	10.246	43.052	19.89	5.184	5.209	12.143	9.139	9.292	7.205	1.189	18.24	5.238	14.949	11.819	3.301	5.567	6.584	7.428	11.259	1.115	1.087	5.341	2.862	1.098	2.646	1.999	1.157	1.683	1.457	2.259	5.575	2.823	1.265	6.017	2.442	2.924	1.559	1.44	1.865	1.287	2.079
MSH2	11.884	13.9	3.004	27.974	13.389	15.606	42.195	14.172	29.364	23.474	20.966	33.106	29.795	23.119	12.458	12.21	21.691	26.191	11.819	27.04	14.846	16.348	13.464	4.901	9.877	22.565	10.563	19.067	61.011	36.403	27.723	33.452	17.22	30.803	27.974	21.736	18.726	37.609	36.378	14.094	44.477	33.872	23.312	12.381	13.196	40.589	20.238	23.474	59.137
MSH6	38.747	19.522	13.38	31.911	15.878	17.244	26.575	22.975	36.784	31.889	30.782	34.631	26.575	31.889	23.901	13.91	24.369	44.756	15.509	27.474	31.757	20.908	22.456	12.693	14.601	36.429	13.205	12.415	43.472	36.227	21.392	26.538	11.753	18.214	30.953	20.238	15.934	21.526	25.92	15.703	37.766	20.793	19.054	9.64	11.337	22.911	15.541	26.118	47.902
MSX1	62.509	39.836	95.538	70.181	41.499	26.63	2.364	32.786	74.182	24.034	71.062	15.434	18.909	60.758	61.053	28.681	18.52	15.359	26.028	38.881	122.701	58.974	24.761	43.082	8.404	8.134	39.206	9.863	4.308	5.708	2.504	2.283	3.907	6.264	6.85	20.478	6.152	3.918	3.64	2.485	2.44	3.907	6.521	17.497	6.054	5.72	5.07	3.373	2.008
MTCH2	71.16	57.242	33.801	82.253	72.404	58.283	82.653	48.268	120.844	39.124	56.493	123.127	82.253	93.183	90.009	55.561	89.202	65.936	50.213	43.895	74.957	126.501	70.571	36.86	81.177	53.743	38.962	114.563	66.303	57.321	82.025	84.39	66.949	69.214	94.878	84.918	85.865	97.073	58.404	40.843	86.223	47.275	74.285	75.427	89.325	79.341	40.729	86.163	59.963
MUC1	10.549	1.534	2.098	1.028	4.475	2.127	161.792	1.298	1.927	1.577	2.215	1.583	2.027	2.207	2.313	3.805	3.338	1.199	1.11	2.275	13.132	2.02	1.125	4.83	1.114	1.122	1.983	3.593	107.859	38.506	7.372	50.844	129.967	228.175	366.076	6.845	36.102	844.527	80.059	185.98	14.143	11.909	3.082	102.324	167.15	317.805	55.215	219.488	40.42
MUL1	35.212	38.532	20.196	24.761	69.407	59.963	32.044	34.464	62.596	64.445	47.308	32.854	46.753	41.701	45.098	36.277	37.87	34.583	38.187	26.593	27.954	47.308	50.844	29.836	38.426	30.59	31.19	52.092	46.463	39.179	34.107	48.201	86.883	49.763	48.671	50.95	31.363	140.946	61.949	36.58	22.534	39.397	37.818	50.179	44.109	45.538	33.731	47.308	30.358
MYBBP1A	18.87	25.759	24.151	18.001	31.103	30.002	20.294	23.556	15.064	33.801	29.182	14.733	14.877	17.364	17.03	29.94	33.29	26.797	24.881	33.452	18.405	19.959	17.839	39.179	20.506	19.36	20.592	43.381	20.168	57.083	67.042	40.617	20.778	65.164	38.506	57.321	24.437	12.51	24.658	16.484	34.036	30.654	37.844	19.014	17.352	20.606	18.778	50.914	35.629
MYC	15.78	28.227	15.934	27.115	146.22	12.151	156.173	22.285	48.302	42.4	44.88	15.434	13.324	34.993	21.318	47.968	38.426	49.18	21.993	20.749	5.267	22.864	12.51	37.923	34.464	15.338	29.303	188.054	21.541	263.38	340.852	119.18	139.488	107.188	151.797	109.062	96.136	15.845	24.218	105.493	162.579	141.337	71.954	23.654	26.909	36.002	26.155	104.691	44.508
NACC2	17.232	28.482	31.103	9.292	7.351	14.212	21.437	8.328	8.809	19.08	69.696	13.614	5.169	13.114	7.062	25.974	25.422	13.633	27.284	19.877	19.617	17.704	19.549	23.835	37.271	9.667	24.268	15.085	6.561	5.712	4.952	10.225	16.726	9.044	12.553	18.013	6.453	4.588	5.926	10.541	18.726	9.567	13.159	3.411	7.49	4.659	5.081	9.082	13.114
NANOS3	1.159	1.259	9.158	1.136	2.195	1.392	1.575	2.28	1.553	1.419	1.966	1.44	1.048	1.104	2.072	1.103	1.818	1.543	2.473	2.344	2.516	1.141	1.199	1.212	1	4.338	1.083	1.794	4.817	1.306	1.61	2.01	1.286	1.303	1.54	1.502	4.326	2.459	2.572	1.779	1.268	3.224	1.335	2.498	2.624	3.724	1.981	1.363	1.067
NBN	10.021	12.398	13.595	19.562	13.557	15.889	23.296	19.767	14.551	26.538	21.422	26.983	19.932	13.343	9.58	34.107	15.476	27.058	19.685	10.211	12.025	26.465	22.054	17.065	20.322	17.864	22.848	22.848	10.868	23.736	30.358	22.362	27.858	32.089	24.641	32.831	32.469	30.023	34.036	24.899	28.207	30.148	34.464	17.815	27.684	24.744	28.72	25.159	32.695
NCK1	12.606	26.209	7.22	11.173	16.484	12.711	37.427	16.541	8.491	12.799	8.901	10.454	9.918	12.355	11.127	10.629	15.043	17.692	16.325	10.119	5.864	6.259	15.126	21.171	16.761	19.78	14.723	15.179	10.689	21.872	23.039	18.013	18.831	18.176	58.974	34.945	21.616	25.723	10.432	74.131	75.584	25.83	22.039	9.337	17.951	14.4	25.107	30.548	86.642
NCK2	20.379	68.309	50.809	40.057	116.162	16.936	44.756	27.954	11.934	14.113	21.496	37.22	15.671	28.84	41.241	18.265	24.235	36.912	28.82	35.042	31.494	46.43	43.111	22.146	20.981	21.039	40.729	46.527	37.04	43.804	25.992	30.654	52.6	57.68	60.255	76.639	41.269	65.572	49.556	65.299	38.747	35.115	31.867	44.632	42.754	66.996	53.372	42.695	28.681
NDUFA13	69.889	17.054	111.895	55.87	41.788	72.505	34.583	105.42	108.383	84.859	51.411	61.053	25.089	96.336	92.092	43.381	59.59	51.804	40.308	72.154	232.97	46.046	39.369	78.195	27.858	34.896	37.349	37.194	44.14	27.838	35.285	45.918	29.081	40.589	24.641	36.027	21.766	35.654	20.393	27.36	28.463	30.274	22.832	82.94	31.385	29.303	53.743	25.974	16.645
NDUFS3	72.354	28.601	59.466	54.042	69.696	47.079	82.253	64.267	167.73	43.052	60.422	55.139	43.622	95.273	67.182	49.385	66.257	61.35	49.419	66.028	146.322	77.816	58.974	40.03	68.309	48.168	31.735	81.459	59.88	34.703	46.656	36.631	51.768	40.617	37.168	57.044	46.366	36.077	26.483	21.646	41.701	28.149	42.4	68.736	46.818	41.155	39.424	51.482	27.838
NF1	8.712	11.464	4.867	5.579	4.053	4.74	2.721	5.844	4.976	4.305	4.659	12.101	10.6	4.441	6.695	7.532	5.963	3.465	3.385	4.901	4.976	5.249	5.938	5.736	12.067	8.646	5.992	6.088	6.96	11.119	15.552	8.73	10.267	15.856	8.404	6.013	12.219	6.422	18.164	7.589	7.679	9.151	9.402	12.092	18.726	8.145	8.73	14.182	11.696
NFATC4	50.668	30.91	144.608	27.8	18.662	36.303	1.99	41.441	56.768	9.101	85.627	22.659	37.091	25.83	39.288	71.259	43.381	30.739	94.944	6.489	64.49	46.398	21.691	50.074	20.126	164.735	54.342	18.61	42.283	2.665	9.693	6.008	6.921	4.014	2.245	5.438	13.014	3.832	6.369	7.19	4.823	5.014	2.694	6.845	6.259	14.642	5.708	4.135	1.674
NFE2L2	32.357	47.935	24.437	50.738	49.282	30.931	72.756	29.041	25.616	36.152	20.224	46.142	29.61	36.784	27.974	60.8	36.403	45.349	29.898	54.986	25.652	42.312	31.19	34.154	65.845	37.87	27.021	36.252	17.03	82.31	54.117	49.522	103.465	57.8	115.041	64.222	65.572	39.947	68.404	234.103	46.818	96.069	55.215	29.754	96.002	50.528	109.289	182.026	42.107
NGF	9.952	4.344	9.481	9.527	9.057	17.509	2.183	9.593	7.387	9.132	4.144	2.614	3.918	10.585	2.516	4.466	7.814	8.748	3.63	14.949	3.382	3.463	8.895	8.305	3.585	7.15	6.807	6.557	2.836	3.408	4.042	7.626	1.81	1.172	1.34	15.519	1.875	1.86	1.495	1.479	1.254	1	16.656	1.706	1.741	3.742	1.672	1.892	1.255
NGFR	3.437	13.718	2.169	8.006	5.457	5.537	7.106	17.125	4.42	11.584	6.071	3.548	9.158	5.116	1.587	4.411	24.488	5.282	2.239	27.284	3.766	2.512	3.893	5.708	9.202	2.728	26.797	30.974	2.081	1.81	13.288	1.415	9.337	1.145	2.158	8.622	1.717	3.504	1.332	8.664	7.945	1.044	8.474	2.449	5.13	8.386	2.89	1.277	107.635
NKX3-1	5.13	3.31	31.341	9.344	1.601	8.568	8.982	29.101	6.989	10.112	8.779	6.548	5.571	7.642	4.237	12.685	5.333	12.996	10.324	10.815	8.932	3.132	6.534	4.554	9.897	10.891	8.55	1.804	1.311	4.35	5.081	2.761	4.525	6.004	5.227	1.51	1.794	10.898	4.918	11.705	2.908	1.616	2.383	7.868	5.575	3.373	7.382	9.925	4.187
NLE1	5.333	7.83	4.506	6.695	9.507	6.76	6.945	6.246	10.447	12.96	7.195	8.67	8.7	6.173	8.072	6.69	7.852	11.688	6.534	7.989	4.107	5.506	6.054	8.938	5.173	3.588	5.844	12.501	16.067	17.533	39.179	10.021	8.676	19.89	12.415	15.242	8.791	6.342	6.779	4.365	14.591	8.846	10.52	17.679	8.299	7.076	9.113	18.379	12.782
NME5	3.299	1.464	5.159	2.595	1.018	1.764	1.626	25.404	2.285	1.593	10.196	3.502	3.437	2.428	4.85	5.252	2.511	1.336	10.084	5.864	1.278	1.612	24.201	1.372	6.203	7.542	12.042	1.964	3.331	1.127	1.432	1.094	1.543	1.025	1.05	1.019	1.67	3.059	1.087	1.07	1.776	1.102	1.254	9.428	4.83	1.3	1.331	1.09	1.084
NOC2L	40.589	31.735	40.141	47.637	59.343	44.324	146.728	36.707	32.334	66.028	42.933	27.993	44.078	36.886	35.457	31.168	42.606	45.036	33.151	40.984	32.379	112.829	35.285	43.052	10.659	26.155	28.601	63.119	61.692	96.403	60.884	66.395	56.493	64.311	79.838	61.35	49.66	53.298	57.56	50.598	43.502	87.487	50.458	50.844	38.055	50.528	53.04	57.72	82.025
NOG	1.304	1.338	1.521	1	1.069	6.063	2.992	2.003	1.036	1.25	1.959	1.076	2.988	1.437	1.028	1.054	1.779	1	1.082	1.123	1	1.037	1.416	1.359	1	3.269	1.759	1	1.12	1.071	1.091	1.407	1.12	1.158	1.031	1.071	1.242	46.43	2.351	1.23	1.035	1	1.058	1.146	1.383	1.094	1.419	1.228	1.035
NOL3	72.204	29.671	228.175	19.753	18.546	40.336	65.164	47.439	23.719	49.18	35.285	27.152	27.974	73.568	45.57	99.113	82.424	58.404	41.904	53.335	156.498	33.22	44.262	30.654	113.693	44.694	86.402	46.238	9.177	19.2	37.065	8.168	8.404	7.096	25.316	23.264	66.718	7.563	55.139	39.342	16.936	33.895	15.116	60.506	31.298	22.424	33.568	34.872	41.528
NONO	106.079	136.523	102.679	162.918	156.715	195.904	222.398	261.742	112.361	150.958	195.226	116.647	143.808	110.737	111.199	144.507	116.243	242.023	188.314	225.346	136.618	194.146	212.453	196.175	112.595	250.732	164.506	175.947	446.959	153.171	189.756	290.622	143.31	175.339	143.609	191.872	178.403	232.486	219.032	124.5	241.688	160.786	170.899	120.426	178.899	208.081	184.056	221.936	260.655
NOX1	2.946	1.371	5.389	1.195	1.899	1.745	2.428	3.502	1.729	2.519	2.585	1.439	1.651	1.613	1.376	1.363	1.809	1.689	2.192	2.946	2.579	1.826	2.323	2.574	1.775	1.476	2.121	1.51	2.848	1.611	1.51	1.538	12.579	2.233	2.667	1.499	1.724	2.187	3.308	2.059	2.497	1.41	1.436	3.121	2.208	2.099	5.249	2.336	2.665
NR4A2	36.631	3.711	2.388	3.918	13.473	3.444	77.655	2.967	2.428	6.621	2.082	5.76	2.694	5.8	1.853	4.877	3.997	4.246	2.663	19.427	23.103	3.32	2.996	3.006	68.832	3.901	6.625	33.754	16.033	15.989	84.683	5.195	16.983	8.061	10.556	5.971	6.105	18.366	4.472	9.441	9.754	5.307	17.34	5.22	2.696	22.316	10.815	8.067	3.915
NRG1	1.004	1.003	1.291	1	1.008	1.025	1.305	1.068	1	1.036	1.05	1	1.033	1	1	1	1.097	1.663	1	1	1.191	1.037	1.274	1	1.101	1.009	1.083	1.472	1.003	2.495	1.114	2.565	2.581	2.461	3.504	29.63	1.02	1.339	1.402	4.132	1.229	1.059	17.316	1.319	1.466	1.079	1.31	8.351	1.737
NRP1	21.141	76.109	18.481	79.672	39.479	26.173	56.571	26.318	16.518	17.196	20.62	19.146	31.669	18.405	29.162	16.807	42.784	16.268	25.246	10.432	41.098	36.53	12.614	40.169	41.874	21.185	35.828	114.961	6.835	12.235	13.389	17.304	12.475	17.304	8.562	49.867	6.979	29.733	10.246	13.177	6.105	5.669	61.435	6.732	10.8	23.458	6.969	5.673	2.665
NUPR1	5.828	26.227	391.536	145.311	157.259	80.505	13.105	180.268	9.863	82.025	28.84	2.497	7.485	7.24	37.713	51.948	145.21	88.096	63.119	7.057	113.693	2.278	79.396	49.763	284.444	66.996	49.797	15.053	4.506	11.004	6.114	7.48	11.819	19.427	13.15	26.871	42.784	7.733	10.943	75.27	20.923	9.26	22.643	123.811	44.818	21.466	26.3	33.498	86.402
OPA1	18.61	52.71	14.016	21.025	12.329	19.16	22.975	19.306	23.474	25.652	20.126	28.92	43.351	26.797	26.927	29.713	27.209	18.151	26.483	24.067	18.961	23.539	26.778	40.504	38.081	24.471	19.973	17.136	16.314	83.286	39.947	24.522	32.74	36.077	47.935	22.753	27.171	25.281	24.675	26.538	25.67	49.936	22.3	16.726	27.819	30.506	19.685	30.889	31.889
OSM	1.644	1.403	1.35	1.574	25.848	2.336	19.973	1.631	5.393	1.979	1.429	1.502	3.245	2.763	1.776	1.459	6.126	1.444	1.32	1.924	1	1.362	2.49	2.537	1.416	1.421	3.313	24.437	1.196	4.308	2.466	5.074	3.191	26.046	10.432	15.423	2.698	3.359	4.724	7.701	4.643	4.724	11.737	4.019	5.141	6.05	5.832	5.081	2.708
P2RX4	3.972	8.248	13.671	8.736	17.864	8.944	8.64	12.906	11.6	10.091	11.392	11.361	13.187	6.912	19.133	10.703	7.091	10.432	13.205	9.279	9.567	11.15	10.755	10.666	7.126	22.085	11.432	5.177	3.711	4.014	4.494	3.145	4.837	8	3.64	10.966	7.814	11.567	6.4	7.003	13.371	4.717	10.808	11.761	8.271	20.421	5.934	4.522	22.832
P2RX7	2.719	2.216	7.15	8.889	13.699	12.042	1.828	8.742	1.813	8.1	3.565	1.07	4.374	1.616	1.783	5.812	4.773	3.236	9.402	3.042	1.42	1.1	6.845	7.706	11.012	1.179	9.781	2.84	1.333	1.418	1.978	2.325	1.927	5.76	2.317	4.491	2.02	2.852	3.191	5.68	3.896	1.153	13.929	1.133	2.689	3.209	1.81	1.453	3.88
P4HB	297.14	319.13	343.222	1137.78	701.841	577.629	608.031	228.492	1827.94	977.532	275.9	573.242	767.488	570.072	763.773	620.376	377.936	399.209	346.569	503.204	747.536	456.984	348.255	263.38	591.814	358.791	260.294	412.714	326.061	340.379	596.757	419.347	369.646	399.209	602.576	400.04	552.565	846.872	569.677	412.143	685.969	439.586	510.936	721.572	611.412	733.676	444.18	469.832	681.703
PAK2	18.752	66.857	18.392	32.223	33.359	18.189	67.79	23.49	22.769	24.761	22.565	41.327	27.455	31.168	69.648	25.956	35.115	30.506	27.569	27.077	32.9	19.671	22.911	47.703	36.963	19.522	28.7	45.318	29.283	104.329	58.404	56.415	51.411	59.466	85.806	50.738	57.123	79.286	57.6	52.128	69.744	86.582	62.988	32.763	52.82	72.354	43.171	54.606	85.984
PAK5	2.828	1.406	6.255	1.428	1.008	2.495	1	6.746	3.048	22.192	6.152	1.02	1.028	1.336	1.021	3.468	9.714	1.149	15.085	1.348	1.878	5.173	4.604	5.209	2.071	3.613	6	1	5.032	1.341	1.105	1.064	1.126	1.012	1.313	1.009	1	1.012	1.007	1.944	1.094	1	1	1.225	1.094	1	1.089	1	2.994
PAM16	15.573	10.748	65.572	14.261	9.126	25.124	16.427	44.57	21.993	31.103	26.797	10.498	15.022	29.101	18.571	15.649	24.985	16.473	13.756	34.824	21.244	19.001	34.896	21.303	18.975	22.959	20.464	14.31	13.842	6.417	7.18	4.255	4.962	5.329	7.923	7.495	5.521	5.311	8	4.513	11.778	6.713	7.21	17.606	7.413	5.633	11.942	8.056	11.802
PARK7	670.921	68.594	330.613	228.334	197.814	286.422	631.658	359.787	331.531	410.148	284.247	196.584	133.713	315.829	232.97	203.375	336.625	233.455	178.775	290.622	442.336	404.501	291.025	237.371	285.234	142.123	183.801	200.714	241.353	169.601	137.663	122.956	172.088	216.317	110.584	290.421	107.188	153.916	187.533	171.373	228.809	197.951	193.743	237.7	176.436	190.415	188.706	188.445	302.334
PARL	81.572	65.754	52.273	73.313	62.035	28.8	102.324	57.123	73.262	49.248	39.043	36.733	37.844	79.451	69.648	30.148	51.197	71.012	52.237	60.171	123.298	31.45	53.187	89.511	33.872	52.165	30.76	76.479	57.282	163.37	57.361	42.903	74.182	54.986	95.273	76.373	47.013	66.764	70.229	43.592	87.427	84.624	51.056	87.366	52.746	78.466	74.234	64.893	74.44
PARP1	28.129	60.422	13.604	54.229	45.696	37.844	61.992	25.211	63.294	43.653	29.466	68.12	45.098	45.823	62.336	54.079	28.681	45.95	15.638	41.788	24.42	44.756	24.353	23.67	28.11	24.641	22.534	54.796	175.339	97.748	91.9	40.113	46.851	72.154	64.848	68.404	39.643	63.734	70.865	63.69	101.476	151.902	111.895	37.505	59.921	46.786	69.023	90.134	107.859
PARP2	22.801	13.269	39.342	22.675	13.586	37.453	20.337	20.029	33.151	39.315	34.535	27.858	21.039	32.357	16.518	26.778	39.206	20.821	43.865	24.864	39.533	28.98	8.748	16.212	16.212	46.981	19.16	13.823	29.61	16.438	13.595	31.647	6.534	18.43	13.709	14.055	15.758	15.338	6.169	14.46	10.593	15.2	17.594	17.545	11.909	14.642	7.387	14.301	11.361
PAWR	4.627	32.672	5.088	2.331	1.344	2.158	5.792	4.787	1.503	1.917	5.622	7.621	13.278	5.922	4.579	3.13	5.039	8.852	6.109	2.058	3.665	6.516	5.832	1.745	7.428	1.709	3.568	7.711	11.511	22.192	16.983	9.383	10.868	18.443	17.172	1.688	23.199	16.089	26.593	22.659	18.202	15.498	7.928	18.026	18.752	29.878	18.278	22.44	17.196
PCGF2	76.958	23.769	86.104	20.793	45.286	23.231	57.044	32.492	30.484	21.541	20.294	26.428	29.243	32.65	42.43	30.065	25.705	21.2	34.8	29.919	82.025	17.741	15.338	30.274	27.761	18.001	29.507	44.201	37.453	36.631	40.336	31.845	21.948	59.137	19.441	43.804	55.522	33.037	37.976	25.902	30.316	23.023	28.72	158.353	74.079	50.109	57.72	25.072	21.259
PDCD10	18.61	31.233	5.318	21.586	16.842	16.1	47.868	17.778	20.464	17.03	14.026	23.967	23.425	21.766	36.912	12.406	15.116	20.778	20.224	11.951	5.824	12.649	20.084	23.199	20.478	18.817	14.35	27.761	22.88	61.053	26.946	42.43	28.522	37.427	61.181	43.082	34.202	40.786	35.555	36.303	42.283	62.726	28.013	12.381	28.88	40.786	27.379	33.106	40.057
PDCD5	43.592	35.017	121.938	104.185	50.144	126.501	107.56	185.851	102.041	106.448	90.572	40.814	40.504	144.808	81.29	116.485	101.266	137.568	68.12	90.572	215.12	70.424	80.171	133.899	34.344	79.451	69.407	65.845	59.384	59.261	44.849	55.947	42.312	36.002	72.154	56.611	54.042	102.75	47.538	46.334	81.685	141.337	103.609	140.848	38.908	60.255	73.823	42.695	106.374
PDCD7	22.848	15.802	14.38	15.085	17.692	24.268	29.02	28.463	15.306	15.627	15.714	14.949	38.346	16.291	24.847	13.709	14.784	28.82	30.611	24.268	14.055	21.872	17.533	18.817	20.238	51.625	13.69	17.509	13.445	49.625	21.451	20.966	16.484	21.112	17.753	18.063	26.41	13.371	31.363	14.929	11.559	17.054	20.937	28.86	39.288	12.493	30.295	22.316	19.904
PDE3A	1.667	2.617	2.449	2.021	3.373	2.247	24.437	1.904	1.26	1.978	2.204	1.259	2.069	1.332	1.151	1.341	2.608	3.603	1.637	1.735	1.634	1.614	1.416	6.612	1.12	2.726	1.831	5.926	1.646	3.396	2.23	2.874	2.924	2.293	1.82	2.466	2.683	2.151	2.16	2.427	1.379	1.618	1.999	1.87	2.233	5.004	2.709	2.19	1.103
PDIA3	225.503	167.382	175.46	148.983	310.619	340.852	833.478	338.967	219.793	129.517	152.853	148.159	234.59	237.536	176.558	87.974	153.49	259.034	286.82	199.052	174.007	302.963	253.528	184.439	273.425	272.101	119.345	277.434	153.809	276.666	360.786	250.384	234.103	221.936	283.263	306.767	328.785	722.573	639.145	549.129	474.084	346.329	295.702	425.201	311.265	526.394	417.896	344.414	613.109
PDK1	7.13	2.643	1.829	2.852	4.296	5.869	5.514	3.432	7.923	2.764	6.485	9.994	17.196	5.673	14.212	17.376	4.737	13.89	2.599	7.185	4.153	22.456	6.621	4.698	5.832	8.64	5.641	4.025	2.914	13.833	7.895	5.282	3.338	4.74	5.946	9.768	10.44	2.481	4.901	7.13	4.153	11.843	3.845	5.227	3.694	3.418	2.296	6.625	2.639
PDK2	6.008	18.265	8.398	14.836	4.708	14.682	4.757	21.097	13.977	15.043	8.242	15.878	12.227	9.481	11.027	12.269	10.778	10.418	10.936	11.089	4.095	4.003	32.605	7.558	28.09	13.15	14.877	4.757	10.578	5.304	12.151	11.86	10.741	4.414	10.505	7.052	8.404	13.005	10.823	5.938	6.449	5.231	7.901	9.164	14.44	12.269	9.918	5.852	12.782
PDX1	2.884	1.12	1.46	1	1	1.62	1.02	17.018	1.246	5.587	1.134	5.381	1.601	1.869	2.101	4.516	1.171	1.053	1.27	1	1.997	1.111	1.098	3.053	1.189	1	2.166	1	3.231	4.414	1.654	1.399	1.067	2.799	1.095	1	4.359	1.096	1.994	1.094	1.053	1.048	1	3.663	7.501	1	6.038	1	1
PELI3	6.471	15.126	15.306	11.951	6.955	11.329	7.326	15.064	4.426	3.485	7.797	7.983	9.547	7.589	12.449	5.479	5.166	7.884	16.576	8.901	13.919	5.282	17.364	9.337	20.182	14.094	7.341	5.173	13.123	4.708	9.973	8.219	6.485	5.922	6.912	5.885	5.885	8.265	5.74	4.573	6.984	6.751	4.88	19.468	7.632	6.873	11.592	6.165	7.744
PERP	3.477	21.185	7.632	162.354	8.174	6.05	99.044	19.253	157.915	7.13	8.92	257.424	145.815	135.956	175.46	7.301	6.264	3.845	18.189	1.783	68.072	86.402	24.59	29.041	71.705	20.981	23.215	4.121	301.706	1880.63	663.522	1339.98	431.435	141.337	1699.62	102.75	1424.26	104.909	564.567	640.92	160.119	967.421	39.26	258.138	337.794	362.29	817.458	974.825	670.921
PHIP	10.556	7.008	11.073	5.238	6.233	12.134	9.025	11.267	8.017	6.831	5.881	15.095	5.533	7.367	7.225	15.316	11.104	12.458	5.946	7.145	20.879	15.327	4.959	6.004	5.457	7.945	7.819	5.602	19.481	24.539	25.563	12.676	13.52	18.405	11.345	6.489	13.492	10.563	13.077	14.36	20.393	14.31	13.671	10.275	11.77	10.913	14.908	17.256	9.877
PHLDA3	80.115	20.549	16.645	52.165	145.412	16.178	71.358	60.171	216.767	4.864	25.334	66.718	104.691	84.098	106.006	26.028	22.864	2.753	17.208	69.744	79.782	41.298	55.638	13.718	30.379	32.379	52.783	11.843	41.701	33.428	60.842	68.072	93.831	85.39	124.327	32.627	76.851	85.687	146.322	81.29	36.784	40.589	35.58	194.281	168.663	92.22	315.829	58.404	150.54
PIAS4	30.59	21.691	39.533	34.824	20.421	29.528	13.445	28.641	59.178	28.384	41.269	32.133	19.562	41.904	46.238	54.229	44.048	28.188	22.1	34.8	52.966	23.752	23.868	14.202	19.522	34.607	23.474	14.41	26.246	17.364	10.711	21.917	13.105	14.36	18.101	20.592	22.832	38.774	21.171	9.139	17.28	20.337	14.551	26.282	22.737	22.3	23.785	18.507	14.692
PIDD1	23.884	6.704	19.414	19.877	13.948	8.491	28.641	8.533	22.162	6.704	15.295	13.604	9.383	16.359	10.461	12.424	8.67	12.826	10.182	21.259	41.241	15.274	7.19	12.304	17.643	11.282	11.073	15.606	40.673	10.077	5.696	19.067	7.701	6.507	11.322	7.506	6.912	4.305	6.467	3.635	5.684	6.489	8.748	20.492	8.14	5.234	7.754	8.486	16.679
PIH1D1	27.569	25.938	97.952	72.908	40.03	76.057	64.311	79.286	103.322	58.81	69.648	74.388	31.559	75.688	102.679	89.947	104.691	77.87	61.521	64.938	47.209	47.505	32.357	80.952	25.813	64.893	52.564	47.406	78.412	23.393	49.867	36.252	38.187	31.978	30.675	90.95	76.109	60.674	48.537	49.044	70.473	51.733	35.977	65.345	30.295	64.133	60.884	46.559	46.046
PIK3CB	6.386	18.114	4.727	6.203	4.061	7.873	10.997	7.733	4.155	4.488	4.665	9.606	9.409	6.025	9.076	4.17	5.784	4.979	8.562	7.2	3.119	4.614	8.67	10.225	11.275	9.396	6.539	8.61	8.225	12.338	11.392	8.134	14.621	17.065	23.951	7.808	19.712	18.687	17.46	24.968	43.321	19.946	10.906	7.819	10.629	10.563	10.007	16	79.286
PIK3R1	7.29	11.4	16.145	5.792	24.285	18.883	4.275	22.722	2.502	27.379	14.143	7.155	10.454	6.114	2.357	3.771	13.014	10.303	14.35	3.336	5.881	5.495	13.987	5.869	85.865	10.253	37.323	9.12	5.348	16.819	8	6.593	16.784	14.45	9.363	7.057	21.751	20.793	12.924	24.268	5.352	18.328	17.655	13.032	76.745	13.728	7.846	26.118	5.598
PINK1	15.338	49.282	14.35	30.148	20.182	39.288	5.333	39.07	24.218	46.302	25.159	17.448	39.864	37.323	24.353	23.151	41.672	16.518	51.768	14.692	8.809	26.446	92.797	27.742	38.16	46.27	37.453	11.786	10.161	10.31	9.904	19.698	17.606	10.353	16.877	13.123	15.978	40.814	16.382	12.355	8.73	9.973	10.793	10.182	14.261	15.359	10.382	14.172	8.157
PLA2G6	15.66	5.315	11.975	4.228	4.973	5.344	3.65	5.483	5.049	6.807	14.631	3.158	5.007	9.396	9.707	6.233	13.987	6.207	5.975	10.133	26.741	12.906	10.346	7.2	9.58	13.9	9.266	4.469	7.658	5.177	5.816	2.77	3.158	3.61	4.161	2.842	3.034	1.968	3.029	4.563	3.132	5.426	3.769	12.933	5.696	3.364	8.179	3.276	8.259
PLAGL2	4.911	12.286	5.54	5.184	12.219	4.962	7.621	8.033	13.223	4.161	8	8.827	22.706	6.225	14.672	6.08	4.843	14.026	7.25	6.612	6.539	10.353	5.72	9.069	3.336	6.681	6.212	7.464	8.797	28.345	12	23.361	22.534	12.381	14.611	7.454	10.974	9.044	11.377	15.022	16.576	25.67	10.659	16.518	20.635	21.039	15.9	23.835	57.044
PLAUR	4.255	6.737	5.408	3.618	100.706	5.934	138.237	4.374	12.424	3.732	4.213	3.88	7.062	6.272	7.341	3.923	6.143	9.938	2.457	8.363	1.97	2.565	3.418	3.655	1.971	3.055	5.988	148.673	14.35	17.065	13.445	55.561	27.152	33.942	30.696	23.474	20.379	11.306	23.654	63.956	31.845	11.778	62.379	18.265	16.348	68.641	22.596	24.42	17.316
PLEKHF1	2.367	2.338	16.645	1.468	56.064	1.599	16.134	3.779	4.234	1.419	13.196	11.424	4.138	1.695	6.054	9.12	2.028	3.526	1.426	10.906	1.931	2.665	3.735	12.176	2.136	1.897	5	7.956	2.574	11.778	2.478	9.082	25.457	10.534	8.196	17.951	10.571	37.401	27.684	15.638	36.328	11.794	20.578	9.454	18.456	26.649	29.816	5.637	19.027
PLSCR1	9.12	11.29	4.314	13.852	29.081	8.556	107.859	8.48	21.068	21.112	19.226	24.302	25.037	14.764	12.059	21.887	10.396	10.505	19.562	23.135	7.744	6.207	18.469	18.975	6.471	5.618	13.096	27.417	7.939	28.86	21.141	43.022	34.036	33.614	42.784	40.701	29.101	52.893	23.984	30.548	76.321	32.695	49.591	21.841	29.878	72.304	26.667	27.474	93.572
PLSCR3	1.406	1.346	1.783	1.744	2.574	1.391	1.492	1.594	1.361	1.313	1.387	1.153	1.299	1.219	1.374	1.36	2.024	1.78	1.293	1.579	1.352	1.197	1.295	1.758	1.095	1.203	1.261	2.579	1.532	1.439	2.398	4.55	1.458	1.402	1.607	1.572	1.674	1.381	1.304	1.413	1.375	1.753	1.74	2.043	1.383	1.997	1.776	1.431	1.754
PMAIP1	1.75	2.051	3.023	5.296	15.455	14.43	32.74	2.981	2.955	2.138	6.998	4.153	19.36	2.388	3.961	1.64	2.723	49.214	2.231	4.181	1.893	2.623	16.495	3.719	1.786	3.482	2.507	62.726	27.858	22.927	7.086	22.991	29.405	7.792	17.042	42.43	18.29	4.09	34.154	19.08	23.572	15.53	55.947	38.002	27.002	8.028	30.484	10.808	109.213
PML	9.714	11.584	9.533	13.26	31.19	8.914	39.152	19.671	29.569	9.468	9.454	6.746	17.889	25.599	20.07	7.754	9.481	7.994	8.117	15.012	12.449	7.062	14.172	10.133	8.415	13.529	7.917	26.064	5.897	31.978	8.322	20.294	19.849	8.809	16.45	23.868	26.965	16.971	27.247	74.543	16.212	8.67	34.226	22.039	32.763	14.291	36.353	24.403	37.818
PMP22	29.63	28.345	20.62	31.385	117.052	12.381	60.171	30.463	31.363	16.359	32.312	24.607	26.465	21.811	18.52	23.151	33.872	45.506	28.94	32.2	17.778	13.086	19.266	13.141	10.718	28.581	22.208	66.857	12.252	26.778	30.996	25.316	40.141	135.017	16.438	116.566	68.784	36.784	42.488	49.901	23.023	12.017	52.746	7.037	33.405	96.469	39.315	33.848	11.012
PNP	8.253	12.21	12.484	30.023	18.265	23.703	48.436	9.35	50.598	25.334	23.835	57.64	22.239	15.232	13.306	29.692	19.027	24.454	18.366	50.423	2.407	12.235	16.901	8.253	7.928	17.256	15.359	94.157	56.22	61.138	43.956	86.642	22.896	29.774	52.491	31.32	20.807	20.981	10.868	33.428	22.643	58.688	29.63	29.041	36.177	16.302	17.729	40.758	18.597
POLB	8.106	7.185	16.022	11.243	9.158	9.863	11.696	20.196	13.105	10.49	6.29	17.412	12.126	17.03	24.437	15.769	7.679	23.231	9.266	17.364	14.006	15.889	8.742	10.182	11.696	8.779	10.659	18.405	11.066	20.721	9.389	23.719	23.361	7.516	17.125	7.275	15.606	12.398	6.897	31.407	10.267	26.264	8.168	29.466	25.107	16.737	23.039	12.009	19.671
POU4F1	1.61	1.422	1.94	6.96	1.019	3.364	1	1.015	3.461	1	1.22	1.903	3.967	1.546	2.071	9.613	1.125	1.058	1	1	4.952	1.138	1.075	1.035	1.015	1.115	1.117	3.061	1.016	2.928	1.113	1.558	1	1.396	1	1	1	1.317	1.022	1.015	1	1.873	1.024	1	1.022	1.267	1.058	1.015	1.03
POU4F2	1	1.081	1.288	1	1	1	1	1.022	1.174	1	1.015	1.046	1.045	1	1.017	1.032	1	1	1	1	1	1.022	1.031	1	1	1	1.013	1	1.024	1	1	1	1	1	1	1	1	1	1	1	1	1	1	1	1	1.014	1	1	1
PPARD	26.816	18.379	35.261	32.067	29.961	68.261	45.223	113.143	23.361	23.183	16.291	17.939	24.369	42.666	11.05	17.34	26.853	27.455	18.909	14.37	49.351	11.745	35.163	21.556	25.705	22.223	20.649	27.569	9.324	25.902	23.312	74.646	42.577	35.828	33.731	24.251	56.925	24.336	56.965	24.761	36.835	34.297	28.7	58.851	34.013	32.156	49.591	53.446	24.813
PPIA	267.241	214.822	268.169	377.936	281.307	238.691	450.38	244.214	494.559	311.481	297.346	348.255	288.815	397.277	399.763	349.222	395.902	325.159	234.59	332.913	390.993	276.666	220.25	275.136	123.726	239.022	318.026	215.419	263.745	355.08	435.944	208.514	230.4	175.339	283.067	267.427	181.396	207.649	247.623	190.943	372.992	454.772	222.244	382.416	190.415	189.099	274.945	210.547	230.88
PPIF	184.183	142.617	254.232	1231.33	82.139	340.852	132.698	898.267	1177.9	909.544	255.468	301.288	826.574	1648.57	377.413	328.329	494.559	309.758	774.972	433.834	859.885	920.325	599.244	267.798	246.766	363.547	401.986	89.884	105.347	217.67	148.056	189.362	182.152	542.32	163.37	227.071	117.621	79.727	54.229	108.459	156.932	132.147	151.692	74.44	76.162	42.371	87.185	109.592	61.011
PPM1F	12.05	13.38	11.575	10.689	18.988	9.911	17.16	9.507	12.817	17.545	18.443	7.787	18.831	15.137	8.334	7.83	11.705	11.424	10.83	10.853	24.488	9.714	13.482	10.512	7.377	9.12	13.205	25.884	5.018	11.527	13.315	9.266	9.646	9.019	10.161	21.496	8.592	5.3	5.764	12.244	7.454	8.089	15.802	6.199	5.988	5.434	8.322	9.461	5.661
PPP1CA	239.852	82.367	191.473	451.005	172.685	129.877	254.408	153.384	420.803	101.055	120.009	247.623	110.278	395.628	204.364	172.565	270.222	155.094	101.266	200.02	270.784	187.143	131.416	99.113	93.183	132.79	119.428	195.768	165.536	120.844	267.983	241.186	180.518	273.425	170.426	229.763	242.695	214.525	140.361	77.601	190.019	160.341	184.695	298.792	173.525	134.085	236.222	168.897	124.5
PPP1R13B	14.97	21.362	33.197	5.506	4.708	18.533	2.315	21.887	14.251	23.951	11.345	7.722	20.393	20.029	10.6	4.708	17.244	6.063	16.83	15.889	29.202	13.132	16.461	7.062	7.25	25.387	8.112	6.333	8.231	10.483	8.809	7.589	13.123	5.979	10.652	4.278	19.333	9.454	6.203	18.558	8.821	9.883	3.458	12.951	12.51	6.413	5.067	19.549	9.52
PPP2R1A	183.038	175.339	619.088	323.585	129.517	639.588	119.263	529.688	589.766	642.254	205.643	426.677	101.688	452.257	451.318	408.163	577.629	216.167	285.827	271.913	473.756	325.61	203.375	188.184	127.38	478.376	203.234	108.158	138.237	96.002	133.343	53.335	94.419	110.201	92.604	120.844	95.01	145.009	137.187	138.429	177.663	97.208	76.798	150.644	118.193	125.279	148.056	96.403	129.069
PPP2R1B	14.301	7.306	6.713	29.202	6.075	7.873	24.488	13.604	15.327	4.115	4.573	38.213	25.352	15.736	26.704	5.692	7.285	9.911	6.233	4.744	42.488	17.521	11.511	4.522	24.437	12.924	3.648	20.908	10.211	11.696	28.562	13.132	12.432	17.951	20.678	14.38	13.671	21.721	15.295	5.684	8.724	18.29	11.012	13.426	14.42	21.2	12.853	19.698	12.134
PPP2R5C	22.039	24.59	22.393	24.302	20.057	35.482	32.65	13.426	25.369	26.816	34.249	24.353	39.124	18.038	25.705	30.044	18.597	14.571	27.455	18.948	20.057	82.825	14.026	21.721	28.92	26.137	18.975	15.671	14.202	37.271	29.426	31.713	19.28	11.05	24.051	17.244	19.067	14.815	13.123	22.362	14.42	23.247	19.617	15.802	16.336	16.795	10.404	16.901	14.38
PRDX2	518.069	481.703	910.806	809.563	54.154	1288.07	129.248	905.142	1839.38	2248.89	1111.28	1129.13	515.204	1333.5	993.93	1312.41	1138.56	527.856	1060.85	856.316	444.18	1194.34	678.874	1012.71	405.905	723.074	789.612	132.974	534.483	260.655	275.327	190.283	94.484	187.793	402.543	80.393	204.364	233.455	164.506	116.324	100.566	187.533	84.742	396.451	283.067	197.403	235.568	310.619	161.233
PRELID1	85.154	50.283	87.852	142.617	69.023	88.955	109.896	152.43	132.055	153.277	75.741	72.555	46.689	113.536	92.925	71.506	98.224	70.473	80.059	111.817	85.984	84.8	117.866	117.784	62.035	54.229	73.823	89.14	38.055	82.139	68.784	70.278	68.261	80.171	75.899	114.563	40.113	43.351	44.973	78.466	67.415	47.604	82.139	128	53.298	47.637	90.197	51.233	38.639
PRKCA	2.85	1.865	5.517	9.202	15.758	20.393	8.76	12.632	6.088	13.775	5.223	26.465	23.071	5.669	2.57	9.063	2.497	1.757	8.369	1.448	19.794	1.188	23.984	2.789	51.912	11.043	11.6	7.195	56.103	6.453	5.556	9.64	8.276	4.614	3.299	17.292	5.159	4.296	4.931	5.105	4.107	7.003	10.622	5.828	7.16	2.312	3.401	3.771	3.158
PRKCD	40.758	182.026	33.336	89.947	32.245	61.692	24.744	107.486	239.52	44.508	33.895	62.379	158.353	155.633	88.832	30.002	27.04	53.892	36.784	67.135	158.243	186.367	156.932	71.308	61.478	23.835	40.113	39.043	45.036	28.364	39.152	28.404	62.423	38.693	70.865	59.549	94.353	80.449	157.915	49.351	125.192	86.763	49.591	131.416	154.772	48.806	52.056	87.003	47.406
PRKDC	13.813	26.557	7.744	15.053	21.631	8.351	22.88	14.929	17.988	18.752	19.657	32.809	32.831	14.918	18.831	43.381	17.28	45.76	11.68	27.512	12.51	28.84	11.432	15.306	20.721	11.802	24.386	35.017	53.446	123.469	82.539	85.154	36.202	50.914	42.312	33.942	42.784	36.606	48.001	50.879	49.317	106.153	51.268	15.38	30.803	31.32	26.538	73.313	61.011
PRKRA	34.511	25.581	14.682	20.14	21.917	16.246	35.902	22.785	25.264	18.202	18.765	30.023	18.202	20.721	46.078	28.364	14.571	29.222	16.427	33.014	26.246	33.174	22.378	25.264	25.492	21.422	14.97	21.097	33.267	54.758	21.872	12.067	20.001	16.633	28.286	22.896	20.07	18.61	25.546	27.858	24.251	33.359	30.548	35.139	28.013	29.081	32.267	31.867	14.5
PSEN1	16.404	17.63	25.246	18.857	19.973	25.616	25.142	16.325	22.959	23.719	19.698	15.758	18.857	20.721	22.409	19.932	17.042	18.7	29.364	10.571	16.235	19.508	23.328	14.045	31.407	19.685	16.541	13.492	21.631	14.35	22.737	40.252	22.44	18.975	24.386	22.518	24.795	20.865	18.507	24.658	16.842	27.021	19.698	17.364	22.911	26.927	14.281	26.318	11.876
PSEN2	43.291	42.312	18.443	88.586	12.614	31.823	17.328	26.173	138.141	80.616	14.733	88.279	34.107	85.331	78.684	78.141	37.143	8.095	31.211	27.993	42.725	54.117	41.298	27.284	46.527	23.736	22.331	19.932	4.979	5.669	12.406	12.623	14.41	12.588	13.38	12.244	10.815	15.2	15.66	10.105	12.978	15.606	19.32	21.933	17.753	12.017	17.618	9.044	18.713
PSMD10	62.553	49.763	72.958	49.97	39.097	102.822	60.969	119.18	44.447	76.321	102.395	58.364	60.716	50.809	49.317	48.638	64.49	73.517	86.823	92.604	33.872	90.197	108.008	74.957	49.146	81.121	76.958	32.29	83.17	66.579	52.527	57.083	43.683	44.725	49.97	45.443	48.942	50.773	97.006	58.485	51.554	34.202	42.4	31.538	43.171	55.446	50.179	46.014	95.141
PSME3	28.09	36.002	25.956	24.488	41.759	34.727	47.868	37.687	47.538	40.928	38.319	75.009	69.214	33.614	55.446	46.916	21.796	39.671	34.824	44.973	20.407	37.557	39.397	34.631	47.868	15.487	31.341	48.035	52.237	81.515	94.092	66.857	60.255	78.412	89.636	64.49	58.283	63.163	66.257	38.639	89.76	90.259	63.823	72.505	83.633	59.015	67.837	85.509	66.395
PTEN	13.576	35.629	25.002	24.778	22.88	10.981	21.141	18.114	13.26	12.597	12.269	23.835	13.205	19.093	17.509	25.002	17.914	19.441	21.963	18.29	23.087	22.675	8.294	22.58	23.752	16.145	26.63	27.133	11.6	26.227	29.446	25.072	21.616	20.865	14.723	21.948	20.966	20.196	18.546	32.156	18.176	3.575	17.557	17.667	33.731	20.196	24.353	16.807	21.01
PTGIS	1.798	3.31	1.545	1.282	4.329	1.735	1.056	2.385	1.122	1.456	3.301	1.32	1.471	1.315	3.648	1.421	3.378	1.721	2.006	4.64	1.149	1.462	1.803	1.741	3.171	6.038	2.59	3.408	3.73	4.24	5.506	3.47	31.19	21.259	3	1.469	22.409	16.541	14.221	21.751	3.595	5.594	9.273	1.199	21.917	42.636	10.317	6.718	1.443
PTGS2	1.139	1.51	1.031	1.196	2.809	1.904	128.98	1.173	1.272	1.56	1.054	25.176	6.888	1.412	1.15	1.01	1.442	2.706	1	1.385	1	1.132	1.196	1.07	1.218	1.338	2.201	37.635	1.243	54.72	8.586	17.352	72.605	12.176	10.845	4.528	395.08	4.931	130.057	14.42	42.577	235.568	4.74	2.457	9.305	14.991	21.068	19.877	49.97
PTPMT1	44.017	16.257	21.437	17.46	24.067	13.718	41.041	16.726	41.241	9.069	19.08	20.14	14.31	30.169	17.582	10.622	18.533	18.126	15.562	15.541	32.156	19.685	17.901	14.172	16.877	17.582	9.126	24.353	15.835	13.833	22.116	18.139	11.868	16.416	18.214	21.2	13.436	23.703	8.901	5.263	22.024	13.187	19.333	27.761	17.136	22.943	10.512	14.46	14.123
PTPN1	35.261	51.162	26.227	29.182	46.753	45.696	52.201	44.849	46.27	55.484	62.466	39.451	72.004	42.606	36.682	29.121	45.192	51.411	64.49	26.983	29	38.586	47.472	55.177	68.404	37.091	73.874	61.949	42.547	108.083	53.372	50.633	59.261	54.305	55.063	38.081	36.963	45.036	48.638	34.107	84.8	32.991	62.77	53.743	58.041	35.017	30.358	36.102	28.88
PTPN2	12.159	6.251	8.815	5.583	13.671	5.72	14.026	6.826	7.428	14.98	7.15	7.057	8.718	8.444	5.673	8.73	10.296	13.251	9.234	9.139	18.909	7.377	8.877	10.232	5.877	10.578	5.955	26.446	22.596	16.865	20.735	26.264	12.623	11.926	14.34	13.948	11.416	6.658	11.827	11.337	10.659	17.018	15.758	14.898	14.192	17.172	8.748	21.661	23.654
PTPRC	2.959	3.816	1.697	1.241	10.084	1.675	10.084	2.108	1.774	1.939	2.312	1.173	2.533	1.816	1.228	1.525	2.789	2.578	1.354	1.429	1.159	1.117	2.328	3.195	1.396	1.275	2.483	9.363	1.626	2.971	4.19	13.861	8.706	17.113	13.096	23.736	4.003	9.6	4.466	10.674	30.19	2.173	96.202	1.431	11.197	5.271	6.713	3.842	5.191
PTTG1IP	179.147	319.13	202.11	267.983	173.886	227.544	291.631	279.364	144.107	250.732	271.348	206.93	247.794	282.871	226.442	329.469	342.272	243.537	427.269	157.368	228.968	123.64	233.779	247.28	250.558	158.134	460.801	139.102	139.779	136.145	163.257	139.006	200.159	117.214	232.486	268.914	270.222	231.361	169.718	206.5	192.538	141.534	158.683	99.595	161.905	334.532	140.751	171.136	123.983
PYCARD	28.98	12.588	7.485	8.271	69.118	3.769	35.017	8.533	24.017	4.773	4.389	1.639	4.877	10.966	20.635	29.713	10.161	26.557	2.751	92.797	5.007	1.882	11.843	12.606	2.507	1.788	4.81	39.152	5.653	25.723	54.004	59.756	55.139	16.668	33.872	90.95	49.488	9.747	69.938	91.582	80.449	5.556	50.179	194.685	52.856	31.779	204.79	31.978	86.402
QARS	90.698	95.141	73.67	134.643	62.988	56.415	74.802	89.202	169.366	80.059	57.202	124.414	68.784	143.41	118.111	85.925	94.55	95.405	88.955	138.525	152.747	128.89	71.111	97.613	52.929	112.595	69.503	126.413	75.899	82.31	255.645	100.845	134.178	151.377	126.15	137.092	168.897	229.763	94.484	71.012	112.908	139.199	94.223	155.633	91.266	88.955	85.095	160.898	107.486
QRICH1	28.305	55.139	24.117	27.436	30.974	23.103	21.025	28.286	31.32	27.569	23.818	36.052	23.103	29.446	33.037	30.463	29.202	34.511	29.202	36.252	32.559	29.061	21.736	27.761	36.102	38.639	23.556	34.679	33.037	25.159	30.4	28.207	23.556	46.398	30.358	41.528	35.09	43.562	43.683	22.659	25.107	35.58	31.911	30.023	30.023	27.569	19.027	30.974	19.481
RACK1	347.772	332.913	636.052	604.668	313.43	234.753	723.576	1153.66	814.065	1071.93	552.948	344.892	172.326	585.693	699.898	608.452	652.123	490.803	462.08	875.522	804.529	467.234	274.564	1468.37	175.582	795.655	477.713	544.58	320.238	585.287	1120.56	334.3	600.491	380.038	360.286	495.245	480.369	346.089	172.088	424.906	579.233	329.469	402.543	961.405	330.384	311.481	459.207	518.428	225.503
RAD9A	14.571	8.363	37.297	26.704	13.794	17.643	14.48	19.266	19.054	8.7	13.114	12.126	11.448	19.698	12.817	10.161	17.594	20.735	10.339	20.435	46.078	12.844	7.372	11.68	10.637	21.422	14.611	19.508	18.189	7.205	8.58	18.804	11.345	10.83	8.76	8.433	16.268	10.793	7.265	6.793	12.389	12.329	8.351	32.854	11.559	7.738	15.412	8.208	12.304
RAF1	31.713	53.855	28.522	28.11	34.036	31.669	20.421	36.886	23.752	23.377	22.44	38.506	42.459	25.67	35.408	21.2	32.089	50.248	28.364	25.142	38.506	36.252	24.168	36.429	29.061	26.89	21.963	33.872	38.962	57.64	38.213	29.692	35.952	149.396	35.017	36.53	39.233	38.028	45.13	23.637	38.586	62.683	28.8	33.06	32.29	30.59	38.774	34.178	23.523
RB1	29.836	48.942	17.976	14.202	18.379	20.85	9.383	17.778	14.764	15.338	7.013	38.72	24.369	18.151	7.326	29.02	38.107	19.63	25.652	26.63	12.295	46.883	18.076	25.616	25.599	31.559	44.694	22.347	4.036	22.1	62.509	11.592	23.264	35.506	34.511	46.43	19.603	21.646	31.669	29.061	29.795	4.64	36.886	13.297	29.02	8.815	17.34	31.889	24.201
RB1CC1	15.9	20.28	20.981	15.116	8.7	12.773	16.679	26.575	7.967	12.441	20.337	25.316	20.879	13.861	14.561	19.987	18.189	23.572	20.821	14.045	22.239	19.685	27.493	19.253	25.92	19.726	26.227	16.122	24.101	27.455	18.341	46.398	18.883	21.23	23.785	16.995	22.832	23.605	33.754	20.821	22.753	24.813	18.597	16.61	20.393	21.857	18.752	22.769	27.228
RBCK1	73.721	46.206	75.688	51.661	74.028	72.505	113.772	67.696	133.621	153.49	56.728	22.3	66.533	147.953	81.008	39.043	83.17	127.028	92.411	125.976	102.679	82.883	84.566	131.964	65.845	35.09	71.407	66.211	75.584	60.296	85.449	40.169	59.59	71.407	57.84	57.8	64.49	27.627	63.163	60.129	37.818	21.127	73.568	54.042	85.213	42.843	93.054	51.589	63.25
RELA	41.904	33.29	28.581	41.184	46.818	33.29	38.213	30.463	31.691	19.107	25.334	31.845	35.679	39.07	44.231	27.171	36.707	27.303	28.502	23.523	39.588	33.428	24.084	32.763	36.027	22.192	29.919	44.416	29.857	31.978	40.308	62.901	58.566	61.393	50.074	44.632	65.754	69.503	36.202	34.969	52.82	44.385	42.166	51.34	48.035	43.441	67.79	40.871	23.687
RET	1.055	1.544	8.334	9.363	1.203	1.964	1.209	1.211	3.213	1.364	1.358	1.304	1.028	6.984	1.103	1.076	7.632	71.655	1.344	1.023	2.098	1.638	1.569	2.581	1.02	1.66	4.237	1.873	1.333	4.153	1.452	1.143	3.893	1.396	1.695	1.352	1.298	1.405	1.539	2.981	1.329	2.053	1.223	2.152	1.272	1.398	1.701	1.108	1.04
RFFL	2.464	4.46	2.313	5.692	3.497	3.017	2.637	2.634	4.335	4.008	3.265	6.025	8.299	3.127	3.711	3.343	2.842	2.315	6.912	3.671	1.684	3.769	5.415	3.899	9.727	3.434	5.084	5.198	5.979	3.864	4.803	7.923	9.324	24.235	15.001	9.202	14.53	5.614	8.363	4.993	7.574	4.29	14.571	6.4	11.559	8.652	7.18	11.142	7.814
RHOT1	31.713	36.252	21.601	24.454	14.581	23.687	8.515	21.259	14.123	25.334	19.173	34.178	15.889	16.1	20.865	21.259	29.446	19.495	27.55	24.985	14.551	19.835	26.649	19.78	50.668	27.608	22.347	10.541	21.917	19.698	27.379	12.844	9.514	16.819	11.729	10.622	22.753	11.204	17.196	11.05	15.074	10.951	13.576	16.314	21.377	15.064	15.541	14.291	15.306
RHOT2	54.872	29.222	148.261	38.532	35.902	70.767	30.253	47.571	63.911	74.44	84.215	28.266	49.797	62.857	55.522	63.823	63.823	70.914	35.334	111.74	98.224	62.336	27.096	32.537	47.013	44.416	64.445	53.557	83.517	16.83	15.263	27.115	27.398	40.814	36.303	44.787	17.256	17.34	34.535	22.927	34.131	27.417	33.083	81.177	38.693	17.018	35.09	41.384	49.214
RIPK1	17.655	12.398	17.304	20.535	31.559	26.137	31.581	27.171	22.456	14.271	15.627	26.209	18.726	12.475	15.573	20.07	17.4	16.325	15.423	11.909	20.421	9.209	21.112	17.316	18.7	10.332	13.417	33.684	22.378	16.772	16.912	28.345	30.19	11.984	27.627	27.398	15.232	24.302	30.739	22.393	20.435	30.569	26.686	33.06	25.902	17.667	29.733	26.337	14.631
RIPK3	1.901	1.59	1.682	1.261	4.962	1.289	2.823	1.604	1.88	1.636	1.469	1.03	1.549	1.699	1.276	1.204	1.613	1.35	1.143	1.671	1.408	1.149	1.604	1.676	1.207	1.08	1.328	4.77	1.521	2.259	7.506	2.894	9.299	10.042	4.973	8.858	6.139	9.593	3.673	11.729	6.485	2.275	10	12.159	8.616	11.353	6.303	7.669	6.48
RNF183	1.043	1.012	2.172	1.209	1	1.258	1.07	1.038	1.056	1.179	1.55	1	1.051	1.227	1.043	1.182	1.078	1.073	1.057	1.085	1	1.057	1.108	1	1.223	1.1	1.225	1.038	3.492	1.018	1.047	1.013	1.093	1.032	2.189	1.025	1.084	1.016	1.028	1.477	1.291	1.05	1	1.076	1	2.095	1.024	2.971	1.403
RNF186	1	1.034	1	1.036	1	1.177	1	1.169	1	1	1	1	1.037	1	1	1.041	1.038	1.053	1	1	1	1.056	1.039	1	1	1.042	1.032	1	1	1	1	1	1.181	7.765	1	1	1.978	6.812	1	1	1	1	1	1	1	2.723	1	1	1
RNF34	13.187	18.52	21.025	24.285	19.306	21.407	21.872	21.993	18.687	23.736	27.935	21.362	29.426	16.314	19.253	16.145	20.663	22.378	28.286	20.45	16.761	19.067	31.647	13.977	9.66	21.811	18.278	16.111	19.535	11.729	10.875	15.53	11.984	10.346	12.951	18.988	13.371	18.7	17.704	20.478	28.384	15.692	20.238	27.569	16.416	20.308	15.78	14.43	17.136
RNF41	14.31	56.728	22.991	43.956	17.643	29.774	14.713	25.422	22.848	34.607	19.346	26.797	41.212	34.872	42.992	33.06	40.673	32.854	41.327	15.867	26.557	20.029	24.556	35.753	13.548	32.469	35.629	12.571	16.912	25.475	22.1	12.372	18.752	28.032	13.68	13.005	13.987	21.917	18.817	18.713	27.838	20.521	17.63	25.211	19.041	20.015	19.306	14.182	22.1
RNF7	123.298	127.646	89.636	91.013	57.441	69.986	100.427	130.599	124.155	76.639	41.413	82.31	45.036	209.673	133.806	57.004	88.524	55.754	75.846	94.092	220.098	65.526	69.407	111.585	45.601	68.451	57.52	60.088	23.523	82.711	46.656	30.654	54.796	44.262	98.36	62.683	70.327	82.367	44.57	62.553	44.017	75.061	33.06	69.648	47.144	60.005	86.402	44.416	90.384
ROCK2	7.397	18.026	5.967	12.372	14.251	5.776	14.908	7.387	7.215	4.928	5.533	23.135	15.552	7.895	13.833	9.292	6.382	9.409	6.48	9.667	19.2	18.417	6.63	13.223	11.004	5.979	8.191	16.714	9.547	16.553	12.597	16.553	18.857	21.902	14.42	20.836	15.595	17.877	19.644	19.712	16.134	27.993	19.78	13.187	13.454	17.926	11.275	13.652	19.481
RPL11	833.478	552.182	512	542.696	865.266	539.321	2024.01	796.759	1137.78	1285.4	500.422	359.538	361.287	880.391	725.082	623.826	658.482	1179.53	445.722	884.06	1661.19	1010.6	369.902	1173.82	229.126	641.364	365.063	1470.41	765.894	1010.6	2185.88	899.513	1262.44	877.953	712.625	966.081	1119.78	2604.88	470.483	948.826	918.413	1191.04	759.549	998.072	705.743	902.636	739.292	996.689	811.248
RPL26	184.695	297.346	112.673	397.001	251.951	142.815	286.621	235.568	298.792	389.641	199.466	132.974	75.584	317.585	285.431	253.177	245.231	363.044	183.546	477.051	156.932	153.49	114.088	518.428	83.575	281.307	170.072	384.809	216.467	261.923	1198.49	336.392	311.481	196.039	234.916	312.779	350.191	441.724	98.565	149.086	294.679	241.353	262.287	97.952	145.21	273.235	129.787	386.949	298.585
RPS27L	56.259	10.928	14.47	31.801	16.714	50.528	21.541	77.547	56.298	22.643	24.933	21.333	47.968	58.283	29.919	19.481	19.346	11.893	50.458	59.178	20.337	37.479	35.605	25.974	31.385	41.298	27.78	19.808	8.398	6.998	9.286	7.475	12.372	22.254	10.317	26.373	7.754	8.664	20.126	9.788	7.744	7.013	17.03	20.196	20.421	35.188	18.038	7.89	11.408
RPS3	224.1	277.242	209.238	328.102	309.973	203.94	950.801	287.417	536.338	305.706	203.516	244.383	152.219	511.291	429.645	342.272	334.764	440.195	178.775	327.647	563.784	288.415	118.933	597.171	101.829	330.155	228.809	763.244	313.213	243.369	2916.45	543.072	731.138	570.863	381.093	494.902	1023.29	668.137	178.403	273.804	722.573	1179.53	387.486	546.471	398.104	329.698	478.044	669.992	313.213
RPS6KB1	16.167	10.943	13.214	9.415	10.778	10.084	11.984	11.29	8.363	9.063	8.044	13.52	17.964	10.696	10.014	7.408	11.15	10.182	12.853	9.925	10.936	9.593	10.432	9.72	17.424	10.563	8.196	9.5	11.212	19.266	17.864	26.834	14.52	13.68	17.594	12.244	13.105	9.101	12.338	8.622	8.462	15.627	16.737	14.815	16.772	14.733	14.45	15.232	11.705
RPS7	226.285	125.888	178.527	412.428	154.023	141.337	365.063	228.968	461.121	237.536	167.498	250.732	241.186	267.983	329.926	340.852	150.644	393.986	101.617	497.309	535.967	288.015	97.41	302.125	58.364	199.19	105.128	260.294	275.709	346.089	631.658	208.803	232.647	313.647	305.706	254.584	262.287	257.067	120.76	207.217	685.969	368.622	171.255	369.902	163.483	174.248	246.253	251.951	373.768
RRM2B	59.178	14.692	7.15	12.321	8.706	12.134	27.993	31.45	17.852	8.598	158.903	85.095	196.175	24.471	81.346	47.604	13.492	13.445	25.884	27.646	129.338	28.621	18.961	20.879	30.611	21.872	61.223	8.76	7.428	32.178	16.438	8.658	18.114	85.687	31.494	17.864	19.387	15.867	24.235	13.987	15.967	15.423	28.013	13.586	18.662	29.774	14.055	19.28	25.616
RRN3	48.976	30.803	48.369	16.784	20.535	37.557	23.802	28.72	18.316	66.949	56.181	23.868	20.238	25.759	34.44	31.472	44.14	31.779	62.553	30.91	36.86	38.134	25.956	27.993	50.95	25.159	39.588	22.208	33.872	14.551	52.309	39.781	33.475	50.563	25.634	25.992	17.376	14.754	43.411	29.466	26.209	37.065	27.684	34.583	31.168	21.706	36.937	27.974	27.916
RRP8	9.088	7.868	6.084	9.507	10.808	6.755	12.261	7.781	11.173	7.387	7.027	7.967	5.088	20.908	14.074	7.165	8.028	11.648	6.059	9.292	13.306	9.383	7.717	7.537	10.396	7.563	7.69	14.36	9.514	6.869	8.562	7.994	7.722	5.289	6.409	8.84	6.462	8.168	6.139	4.979	7.711	4.598	7.884	7.574	7.912	4.87	5.938	9.337	6.097
RTKN2	1.027	1.214	1.602	1.38	3.267	1.435	2.086	1.603	1.042	1.254	1.909	3.931	2.516	1.087	1.056	1.391	2.344	2.447	1.305	1.049	1.157	1.862	1.051	2.388	1.014	1.532	1.103	2.068	8.646	5.479	1.09	4.42	2.581	4.047	5.864	2.842	2.464	32.379	4.448	5.736	3.565	2.751	3.231	5.68	2.107	6.888	2.549	7.008	3.75
RUNX3	2.54	2.312	5.708	1.347	5.293	1.919	28.92	2.383	4.228	1.692	2.045	1.534	2.071	2.052	1.257	1.644	2.25	1.919	1.161	2.261	1.368	1.154	2.001	2.725	1.239	1.498	2.099	5.389	2.192	28.345	3.112	12.667	5.487	9.646	11.027	19.685	2.369	4.398	3.62	18.883	39.753	1.621	33.918	1.183	5.476	3.004	7.29	4.115	21.083
S100A8	4.435	3.461	2.39	2.562	13.604	7.165	796.759	6.101	2.967	3.117	1.901	2.728	11.696	9.126	4.053	2.372	3.458	2.932	1.207	1.932	5.464	1.346	43.111	1.208	1.941	2.301	15.78	257.602	19.698	3533.79	1511.75	17718.9	46.398	47.637	16214.5	16.83	1687.88	157.259	140.556	996.689	25.422	67.884	19.495	27.569	120.009	12.685	2017.01	279.364	20.735
S100A9	7.901	10.763	3.706	6.521	384.543	20.778	3528.89	29.02	27.493	6.534	10.098	7.863	47.67	30.232	24.117	5.696	9.241	15.638	2.532	18.051	1.288	2.693	76.373	2.544	3.813	5.626	35.753	853.354	108.911	20566.4	20552.1	43508.2	2217.93	571.655	40510.3	684.07	7434.4	575.631	2588.68	4240.44	214.376	681.231	108.459	108.534	1299.73	71.854	6264.57	1378.61	139.199
SCG2	1.443	1.644	13.278	1.197	116.243	15.725	3.696	3.48	2.154	44.694	6.704	1.87	1.38	1.57	1.643	1.131	11.648	1.468	1.325	5.423	1.061	3.411	109.744	1.52	1.348	131.052	5.744	11.353	5.341	2.546	4.675	2.017	2.205	1.463	1.196	48.773	3.613	1.971	2.385	3.536	1.659	1.494	3.578	1.238	1.952	7.438	1.259	1.925	1.418
SCN2A	1.017	1.113	1.542	1.003	1.025	1.084	1	1.04	1.236	1.095	1.307	1.031	2.354	1.008	2.031	1.008	1.038	1.123	1.786	1.006	1.147	1.033	1.043	1.013	1.201	1.05	1.939	1.178	1.012	1.059	1.748	1.036	1.068	1	1.148	1.9	1.03	1.01	1.02	2.266	1.058	1.005	2.457	1.059	1.087	1.184	1.014	1.011	1.005
SELENOK	105.859	63.47	139.392	54.418	47.571	87.427	49.248	97.613	76.479	70.718	50.563	87.791	51.446	135.017	72.807	45.95	95.67	58.283	62.121	73.06	218.123	116.566	66.487	100.845	52.673	62.423	42.754	39.947	53.335	32.402	32.537	28.7	30.442	29.243	54.267	37.297	41.874	65.119	55.024	30.316	53.52	47.604	36.052	87.73	46.238	47.275	37.949	22.911	31.779
SELENOS	78.793	47.703	41.098	71.259	55.101	107.262	143.708	53.113	108.986	92.156	138.333	99.526	78.303	112.361	71.954	58.648	79.782	56.259	140.167	83.865	25.037	129.069	60.842	44.849	72.454	88.402	59.425	34.44	25.055	40.843	24.968	40.113	39.616	67.182	36.027	42.02	38.586	61.777	53.483	45.036	45.823	38.586	36.886	35.359	44.447	56.571	47.472	25.67	43.381
SENP1	6.212	12.676	9.324	6.907	11.893	9.593	10.498	6.984	6.382	9.076	10.541	6.616	19.32	6.042	9.19	12.545	7.978	15.562	8.61	8.598	10.182	7.377	5.587	10.225	5.202	7.116	8.754	7.165	15.348	19.753	14.825	8.914	10.14	7.765	10.6	8.676	10.755	8.84	19.562	12.702	12.879	12.202	13.324	12.101	11.893	8.202	10.711	13.014	24.184
SERINC3	110.891	218.577	50.144	65.299	100.636	87.245	80.952	125.019	112.439	156.932	121.684	141.926	151.692	89.884	107.04	92.732	109.592	168.78	183.801	120.593	95.538	126.238	107.709	149.811	193.877	107.635	160.008	69.503	69.648	107.262	180.268	154.665	125.279	100.915	98.36	100.915	170.544	102.608	119.594	97.478	123.726	130.509	82.825	104.619	145.21	78.957	107.56	80.171	42.903
SERPINE1	14.887	58.323	16.461	11.212	497.309	304.648	90.887	14.084	50.914	44.756	20.821	73.212	421.386	55.677	68.261	160.119	22.085	110.584	19.454	36.835	4.284	34.202	233.941	21.691	30.59	44.632	170.781	1102.83	13.288	130.057	204.223	132.055	144.207	448.822	103.537	107.934	557.18	46.334	276.474	51.768	63.338	281.892	530.423	243.2	169.836	455.403	448.822	26.723	10.282
SFN	1.873	1.485	2.059	1.238	1.43	2.342	875.522	3.608	1.62	1.045	1.289	2.317	1.284	1.235	1.2	1.039	1.432	1.305	1.118	1.591	1	1.211	10.808	1.555	1.103	1.516	2.027	70.083	140.946	739.804	474.742	3848.28	796.759	351.407	8226.14	219.032	1011.3	1349.3	1253.72	1776.72	167.034	1115.13	453.827	1323.37	978.21	546.092	3178.21	2316.93	1065.27
SFPQ	100.149	59.714	89.884	75.061	60.464	64.848	141.142	79.562	66.718	84.977	72.354	93.897	56.103	78.412	62.596	78.575	98.907	118.111	67.79	94.288	185.722	109.668	48.068	58.081	66.303	46.046	49.901	85.925	185.465	118.357	111.508	130.599	82.539	87.427	79.617	123.983	62.988	68.975	107.411	101.476	96.002	127.292	115.44	149.5	101.899	80.004	121.516	113.457	122.361
SFRP1	1.341	47.209	70.327	91.456	1.064	12.764	1.184	26.046	6.378	26.046	5.78	20.635	248.31	27.002	13.775	175.096	15.606	118.029	11.02	29.041	7.884	62.944	15.509	30.953	2.378	2.078	53.78	1.146	1.538	32.559	8.76	2.61	9.12	2.928	1.461	2.259	3.343	7.397	3.625	10.282	3.509	1.166	9	1.31	5.438	30.19	18.063	1.422	1.534
SFRP2	4.377	1.147	4.966	1.309	367.093	1.927	2.321	90.51	2.208	5.712	1.399	2.045	1	1.509	1.156	1.126	7.994	1.165	1.051	30.527	1	1	1.363	1.025	1	1.103	2.84	92.99	42.577	27.096	251.951	109.516	25.67	4.541	58.162	4.576	400.595	58.526	427.861	406.75	18.088	67.042	199.052	1.045	347.772	842.773	63.823	340.615	6.034
SGK3	4.662	1.931	5.025	6.788	3.329	2.355	4.731	5.025	6.195	2.91	5.606	11.29	4.827	4.807	4.55	6.575	2.749	4.17	4.701	3.444	4.573	9.158	4.701	2.474	3.658	5.105	2.826	3.643	5.116	3.653	2.347	3.408	2.946	3.256	4.299	4.033	1.878	3.269	3.824	3.853	3.509	3.195	4.144	4.127	4.63	5.676	3.845	2.866	5.449
SGMS1	9.54	19.89	6.539	21.377	11.298	14.47	11.112	12.579	14.846	10.959	6.494	21.887	20.45	18.687	8.072	14.34	11.189	17.196	14.754	8.944	11.298	14.41	17.864	20.535	16.983	21.244	15.595	7.205	4.547	13.842	6.557	14.601	15.327	12.915	20.168	14.754	17.196	22.208	8.852	20.952	10.253	23.458	12.764	5.848	12.432	11.298	8.468	13.15	8.944
SGPL1	44.818	47.736	24.881	25.723	25.457	18.546	27.608	17.304	15.043	13.214	16.865	34.226	21.392	32.763	21.318	18.546	27.704	11.066	35.629	14.908	19.535	43.411	23.901	38.028	20.168	36.606	37.87	16.924	36.277	41.556	37.949	39.588	63.25	147.646	50.633	45.349	105.786	61.949	67.837	33.942	44.973	73.009	48.235	104.329	48.604	30.675	79.782	45.887	39.698
SGPP1	27.247	35.877	43.052	23.361	16.83	49.044	21.706	28.661	18.026	37.818	28.168	26.946	40.252	21.556	15.466	24.235	24.201	14.016	63.206	16.772	22.753	20.981	37.479	20.084	44.849	49.078	29.795	12.235	7.808	9.959	7.733	19.987	10.52	30.633	14.026	21.601	13.343	12.862	10.368	10.928	14.39	26.501	32.245	22.943	22.975	31.823	6.557	35.31	11.575
SH3GLB1	45.506	24.471	13.833	25.055	55.909	33.825	52.237	26.391	17.125	31.669	19.698	26.593	28.129	37.117	23.247	25.194	28.305	32.111	31.147	20.506	30.654	34.631	27.19	29.182	18.649	19.454	39.342	74.028	26.01	53.631	49.044	62.509	41.013	30.867	55.986	40.252	52.966	34.392	69.792	66.487	96.536	36.002	42.078	40.589	57.88	65.754	60.338	44.293	27.002
SH3RF1	6.458	21.054	8.895	6.616	8.628	18.379	4.928	10.296	7.48	7.895	11.05	13.288	19.067	4.35	17.716	12.711	6.807	20.721	14.887	7.846	16.854	12.888	15.085	9.383	7.835	13.132	17.557	17.951	12.826	6.355	4.46	8.821	17.006	11.753	13.269	6.616	14.692	12.519	22.991	23.49	10.218	9.89	7.77	10.853	14.192	17.778	10.556	19.698	9.013
SHH	37.635	6.845	206.357	4.278	1.13	12.951	1.072	12.755	33.243	6.621	35.902	1.22	1.047	43.441	2.114	5.06	14.47	1.292	3.742	54.305	1.099	100.985	5.296	6.845	11.64	14.898	37.246	1.402	1.03	1.02	1.085	1.603	75.374	2.763	1.07	1.053	1.242	1.274	1.02	1.113	1.369	2.417	1	49.317	1.698	1.017	34.392	4.652	2.286
SHISA5	53.631	137.282	51.768	65.617	166.226	51.127	112.128	72.154	117.458	56.298	62.121	90.698	113.851	108.083	147.237	66.165	54.079	68.167	72.908	98.77	47.34	104.982	89.078	61.138	47.571	48.469	75.166	171.968	40.899	44.109	111.43	57.004	124.673	265.764	254.232	205.786	182.911	257.602	336.859	152.535	69.841	173.886	153.809	429.049	281.112	101.617	140.556	115.841	148.776
SIAH2	482.706	470.483	89.76	87.487	45.57	127.646	51.912	258.317	192.138	66.996	140.556	299.414	344.892	185.593	641.364	123.469	98.701	148.776	149.915	182.405	130.78	142.617	96.069	266.132	211.571	184.951	219.945	41.441	25.299	61.949	23.835	47.013	58.283	39.561	96.737	32.022	59.797	49.385	32.334	40.252	31.691	48.469	38.134	29.243	41.441	33.106	37.143	36.606	72.505
SIGLEC1	1.358	2.461	3.336	1.705	56.025	1.843	16.995	4.636	6.021	2.304	2.101	1.067	4.935	2.562	1.583	1.823	3.218	2.123	1.514	4.783	1.147	1.283	5.641	2.926	2.502	1.312	1.77	28.227	1.55	1.486	2.071	3.915	2.59	8.369	4.506	68.546	1.988	4.314	2.086	5.039	6.607	1.325	55.909	1.575	4.573	6.386	3.826	2.704	2.288
SIRT1	13.05	17.939	16.212	9.428	9.164	9.228	13.408	15.682	4.076	7.679	7.346	12.381	6.888	7.961	5.293	14.38	16.37	13.389	27.455	18.013	16.314	8.202	15.714	21.751	50.528	25.02	19.346	15.105	25.211	12.05	22.254	14.045	10.838	14.825	6.713	10.021	10.785	18.739	9.801	12.159	17.304	12.614	15.2	10.815	13.576	12.72	14.104	7.967	9.051
SIVA1	24.692	19.794	64.938	26.797	44.354	60.338	99.182	41.788	62.379	47.802	107.784	14.991	19.644	39.753	28.051	32.74	27.36	47.802	28.502	51.589	35.902	32.763	29.878	33.014	14.815	39.206	31.19	26.593	82.482	55.831	26.704	36.707	20.28	19.4	23.556	30.274	22.1	15.9	23.984	18.7	31.19	26.965	20.07	61.863	18.883	26.209	18.909	22.785	30.19
SKIL	26.227	67.79	11.705	10.049	16.936	9.145	24.454	17.268	16.518	8.785	4.411	27.916	15.813	20.45	16.078	8.056	14.241	14.016	10.936	9.836	18.139	5.796	12.252	29.94	11.456	13.661	10.368	14.877	11.992	24.168	17.889	56.415	48.268	61.734	13.794	13.967	78.195	69.599	83.982	25.956	23.361	77.816	17.28	29.02	104.619	71.804	67.462	51.304	38.72
SLC25A31	1.028	1	1.045	1	1.024	1.09	1.028	1	1	1.032	1	1	1	1	1	1	1	1	1.056	1.042	1.091	1	1.027	1	1	1.028	1.022	1	1.041	1	1	1	1	1	1	1	1.041	1	1	1.036	1	1	1.03	1	1	1	1	1	1
SLC25A4	34.249	26.227	27.152	20.923	4.962	27.455	10.461	46.43	17.136	15.211	24.084	28.404	13.567	18.623	48.84	22.131	13.454	17.292	30.086	24.71	16.553	18.662	94.419	23.884	38.666	59.466	34.751	10.898	26.01	19.657	10.317	7.663	13.159	15.126	8.852	4.252	8.491	10.853	7.961	10.232	13.105	11.448	9.209	12.571	18.29	13.352	12.346	18.328	13.141
SLC25A5	98.701	293.863	195.091	441.417	281.502	614.811	475.071	518.788	366.584	753.258	718.578	248.482	454.772	256.711	331.991	398.38	251.951	272.479	574.833	503.204	46.014	371.959	675.588	1073.42	376.89	552.948	440.806	523.846	739.804	539.695	723.074	696.993	497.999	608.452	597.585	442.95	458.253	476.721	651.219	760.603	556.408	393.713	542.32	340.615	554.483	375.847	371.444	669.992	1144.1
SLC35F6	37.297	50.844	69.071	109.062	95.869	69.214	51.482	52.856	91.9	75.741	46.366	101.97	80.84	72.054	108.233	37.713	58.404	30.824	38.107	60.59	72.454	55.446	63.602	46.078	71.457	23.572	39.588	34.44	26.52	28.94	26.173	41.788	31.06	64.267	81.29	101.617	25.51	58.729	54.267	39.947	61.906	28.266	64.669	63.47	79.617	53.372	39.836	29.303	52.564
SLC9A3R1	14.143	18.533	29.774	63.206	17.316	38.72	76.004	197.13	24.505	13.51	38.935	11.951	9.89	12.579	11.926	49.867	43.381	50.703	18.417	122.022	16.382	8.468	159.123	62.726	54.229	25.581	11.29	21.933	198.501	200.993	45.601	131.416	52.71	57.163	738.779	42.43	103.107	108.835	96.202	82.539	93.701	43.472	88.279	49.867	79.396	67.696	80.616	126.413	108.534
SMAD3	13.89	17.704	24.134	12.987	31.19	14.38	20.224	10.425	5.231	5.918	7.235	5.938	14.96	14.48	14.035	7.418	16.772	16.842	14.45	11.345	14.743	9.409	4.402	19.644	19.657	19.468	10.389	9.292	3.382	56.415	9.918	28.286	69.551	43.774	86.044	56.611	49.901	16.167	68.309	92.476	12.193	29.713	27.704	51.625	68.736	11.696	106.965	25.475	29.569
SNAI1	3.392	7.989	4.219	3.236	5.72	4.646	236.714	6.96	4.076	7.418	4.056	2.001	3.313	6.892	1.972	2.121	9.966	11.22	2.54	15.78	1.69	2.407	4.356	2.832	7.781	3.422	8.433	31.823	4.153	7.2	20.308	13.69	3.95	11.243	6.316	12.321	6.255	5.844	4.911	5.905	10.332	2.955	8.202	2.042	3.795	24.184	6.485	27.608	2.864
SNAI2	50.879	20.535	94.55	14.074	155.74	14.47	32.537	43.562	33.801	60.927	41.441	17.839	4.11	30.569	16.1	63.031	32.831	71.407	2.868	65.572	122.276	13.005	4.213	10.112	14.251	13.842	21.676	47.868	10.943	108.459	158.134	55.561	50.914	10.696	33.848	194.82	20.21	6.63	51.948	84.39	2.89	40.364	68.072	42.666	51.056	21.407	26.246	17.089	17.692
SNW1	48.436	53.261	40.589	50.985	60.38	60.674	103.824	51.804	65.936	74.906	69.071	48.908	46.883	70.278	76.109	63.206	51.554	78.521	73.364	63.338	41.212	67.368	42.371	53.003	75.113	74.44	54.305	59.056	98.907	67.931	100.218	111.43	54.606	48.671	71.358	76.745	77.386	49.797	59.963	69.31	70.083	83.865	76.268	64.044	81.855	69.407	51.34	81.572	53.187
SOD1	956.088	238.691	498.345	846.872	129.248	421.971	535.595	914.602	1140.93	1105.13	972.126	269.1	181.396	1391.09	462.08	902.636	1019.75	382.947	946.199	458.571	515.919	261.198	786.88	338.028	893.919	463.685	784.701	168.78	244.722	258.676	265.028	87.064	174.732	229.603	337.794	488.089	297.759	272.668	188.184	181.019	161.233	374.027	266.132	232.486	196.311	114.722	282.283	347.291	146.626
SOD2	32.267	18.076	36.328	27.209	77.011	67.275	88.77	45.95	32.854	55.254	19.213	38.666	34.416	30.274	15.541	24.437	22.565	27.916	21.185	12.755	19.28	28.681	89.636	17.054	71.655	23.312	32.223	17.184	8.515	41.47	32.178	73.721	74.595	97.816	70.62	28.09	42.962	32.379	15.725	50.109	39.097	25.089	157.805	17.643	34.945	47.177	26.63	36.027	28.345
SORT1	40.113	8.305	12.109	16.668	9.987	16.959	9.409	25.634	12.658	3.294	16.348	20.238	49.556	8.64	10.204	3.444	6.333	5.56	18.366	9.461	7.626	36.937	35.31	15.53	9.19	31.472	7.037	15.022	28.384	40.589	20.952	144.507	27.493	23.752	63.206	8.253	35.017	54.758	23.312	15.306	32	23.49	6.713	17.054	27.341	91.964	17.448	41.184	46.527
SP100	14.182	13.278	6.676	15.856	15.725	7.275	27.954	11.027	18.001	8.852	8.328	13.652	15.232	17.926	21.362	10.593	2.888	9.904	12.978	16.078	23.539	14.143	15.137	7.26	20.923	10.549	10.469	15.2	1.935	10.035	7.912	8.322	17.976	8.334	10.785	14.96	7.846	8.827	10.966	26.064	7.961	6.44	25.652	15.78	13.539	15.769	16.325	12.381	9.931
SPI1	22.116	6.156	13.595	4.84	118.275	8.415	59.384	16.28	22.769	11.314	6.58	2.4	13.38	22.816	6.449	5.544	32.245	6.543	4.138	9.836	6.386	2.719	12.676	9.734	4.173	2.189	8.742	51.948	4.299	4.588	7.367	20.807	14.084	50.423	24.607	143.31	6.685	21.496	12.398	20.981	37.014	3.595	111.353	6.812	77.279	25.299	20.923	12.286	21.068
SPN	1.461	2.024	1.2	1.188	2.469	1.502	3.929	1.638	1.786	1.464	1.55	1.072	1.369	1.462	1.244	1.374	1.431	1.327	1.091	1.095	1.09	1.075	1.346	1.752	1.064	1.113	1.54	3.119	1.209	1.419	1.758	4.643	4.469	8.322	4.633	5.78	1.724	3.074	2.23	3.29	5.415	1.132	21.766	1.125	4.569	1.662	3.242	1.769	2.702
SPOP	30.696	16.576	21.466	13.51	30.889	17.4	26.373	20.606	24.034	21.781	17.729	18.026	27.096	24.985	25.741	14.123	18.494	21.736	21.948	18.831	18.7	10.726	25.107	16.679	28.266	21.948	15.813	24.319	37.323	14.836	26.046	18.948	18.126	16.518	16.971	24.201	19.067	20.238	21.274	18.636	25.51	18.675	31.538	24.864	27.665	24.168	21.481	22.192	20.952
SRC	27.646	46.624	19.293	8.724	9.481	4.519	23.344	63.823	4.155	16.865	25.67	38.8	6.386	9.019	27.896	22.991	23.377	29.857	48.068	29.795	25.67	2.532	24.761	52.527	26.52	26.028	51.02	18.975	40.336	20.308	21.721	51.518	81.121	107.411	28.601	32.29	43.744	70.083	96.603	52.418	40.364	25.67	48.806	257.781	100.01	32.424	63.294	66.672	50.005
SRPX	3.425	32.945	3.937	88.586	356.313	8.248	7.13	18.857	70.424	9.331	15.791	43.082	45.538	45.855	43.987	118.603	31.233	7.175	10.936	10.785	22.1	20.126	29.385	129.607	142.617	7.19	29.222	24.488	4.073	5.905	19.726	10.196	18.896	5.074	3.121	15.845	9.076	9.254	14.241	14.551	18.379	14.825	16.416	6.4	11.843	29.303	7.116	3.929	1.202
STEAP3	4.225	2.02	5.074	38.002	66.303	4.398	58.323	2.971	4.112	12.017	2.946	5.552	8.191	5.22	5.396	19.562	4.823	3.204	6.774	19.454	1.583	5.556	11.298	7.637	4.056	4.857	11.197	7.669	111.895	18.139	15.595	9.337	55.677	58.81	58.485	22.208	44.725	16.807	19.973	49.66	38.346	37.479	16.427	61.35	25.92	12.304	29.283	69.358	27.19
STK11	30.106	22.1	43.926	32.831	19.603	38.989	6.281	48.638	58.323	38.081	49.901	44.14	26.064	47.472	37.583	69.648	34.727	30.044	44.57	48.068	19.753	47.604	30.59	20.379	35.212	44.17	36.988	17.988	15.274	13.747	15.476	15.064	17.509	17.232	17.901	21.2	22.848	18.176	16.078	8.736	25.264	18.778	17.054	30.654	20.894	13.51	21.541	20.154	16.807
STK24	5.772	19.027	3.465	5.137	9.151	6.422	9.402	4.281	4.299	6.034	7.013	12.304	8.736	4.721	6.216	8.1	6.471	5.708	6.974	7.679	2.17	8.242	5.453	12.519	12.202	7.26	11.104	7.989	14.016	21.303	44.694	40.28	31.713	42.137	27.512	18.303	32.2	22.116	24.134	24.134	24.556	23.605	15.179	12.389	33.128	24.505	20.836	28.266	17.424
STK25	44.601	32.74	42.4	38.827	66.441	30.675	50.668	27.002	48.604	31.559	24.151	29.426	39.342	36.809	50.179	38.827	32.2	36.555	15.541	45.192	41.355	36.606	22.131	33.521	28.013	30.19	25.369	58.404	45.38	36.227	39.561	23.851	21.556	17.827	28.071	38.586	25.159	19.306	15.856	28.051	27.096	29.041	19.146	44.477	15.466	23.344	29.878	26.909	10.793
STK3	4.441	5.359	4.335	4.158	4.731	4.451	5.946	6.264	4.003	5.256	6.96	8.932	7.485	5.502	6.316	9.487	4.659	9.714	4.19	6.351	4.576	4.86	6.071	7.316	12.441	3.74	7.438	4.8	9.687	6.779	7.255	7.983	5.438	23.199	6.264	4.85	9.044	9.254	9.5	9.35	7.101	8.351	4.472	4.17	6.259	9.019	5.897	5.934	11.696
STK4	28.032	18.481	9.754	10.921	12.729	10.296	18.675	15.391	25.229	13.929	27.838	16.257	18.649	13.9	11.496	17.472	18.379	19.32	24.556	10.49	15.606	24.235	9.481	18.252	17.34	8.527	19.959	17.065	11.592	11.448	14.805	23.296	18.038	16.947	11.942	13.91	17.765	16.404	21.887	13.567	18.975	13.278	28.207	15.053	27.284	10.225	14.662	14.32	7.563
STRADB	40.843	24.084	22.024	53.594	12.667	26.428	19.28	24.319	27.077	14.898	29.507	15.519	50.493	22.675	21.541	21.811	22.192	31.516	14.733	45.067	86.823	57.6	27.78	12.295	40.729	13.269	24.235	9.286	6.602	8.05	9.422	4.314	6.126	14.601	9.234	10.353	4.347	20.365	6.561	7.579	9.741	6.29	12.888	6.964	5.042	11.089	5.13	7.008	6.029
STYXL1	19.468	29.733	32.178	46.398	41.07	42.518	69.166	15.306	38.854	45.823	45.255	39.26	55.677	53.706	29.63	33.037	33.405	47.177	28.207	50.423	110.354	55.177	80.282	20.21	34.535	34.178	22.254	43.622	31.363	32.718	56.298	34.273	68.879	30.379	60.422	47.604	60.171	36.963	20.908	42.02	39.919	64.044	33.684	50.283	44.787	48.705	53.04	37.297	13.426
SYVN1	59.631	63.602	80.56	95.604	32.245	80.449	63.075	66.349	92.925	66.996	62.293	57.56	61.734	69.407	58.729	44.201	88.524	35.728	86.223	27.265	135.205	103.179	82.768	45.349	91.964	88.279	49.146	38.213	21.112	18.558	24.641	42.371	26.834	48.908	42.488	30.803	68.261	141.337	23.28	25.142	38.908	38.774	34.559	43.201	29.816	50.773	38.24	25.44	14.96
TAF6	20.578	55.139	15.989	22.192	39.233	24.968	25.884	11.884	12.545	30.295	24.285	17.101	34.92	13.539	13.642	34.06	25.072	37.739	24.218	24.59	15.78	26.337	19.946	28.071	27.531	13.852	26.3	24.778	37.194	38.881	30.337	26.118	20.981	14.652	20.308	34.751	24.084	16.726	21.796	23.167	24.556	21.23	30.442	20.224	24.369	22.362	22.347	25.055	23.087
TCF7L2	12.363	14.52	21.826	12.951	10.823	10.83	20.365	13.445	11.416	8.706	9.383	16.167	7.506	12.286	9.389	16.156	14.908	8.282	16.348	13.967	15.835	13.661	7.511	25.124	14.733	21.407	12.458	13.586	3.283	13.105	16.599	10.534	15.147	12.424	12.906	10.498	14.682	15.595	12.951	26.816	13.604	9.52	9.234	11.942	14.723	13.718	14.35	14.98	10.86
TERT	1.59	1.009	1.409	1.213	1	1.024	1	1.821	1.577	2.755	1.134	1.303	1	1.964	1.183	1.354	1.103	1.436	1	1.693	1.36	1.091	1	1.022	2.553	1.884	1.089	2.289	5.768	1.146	1.485	1.648	1.061	1.026	1.99	2.554	1.794	1.221	1.104	1.152	1.935	2.149	2.866	3.403	1.202	1.048	1.496	2.961	2.476
TFPT	23.507	23.409	86.343	114.643	58.242	62.035	56.532	89.14	179.769	62.901	60.884	49.385	22.347	91.076	96.603	81.515	63.075	39.451	55.139	84.332	73.721	46.334	34.655	53.855	40.984	46.981	38.666	38.935	42.666	11.432	38.854	17.089	34.511	28.96	20.764	56.025	39.753	53.855	26.373	45.098	77.332	36.58	42.754	32.559	39.124	42.371	75.009	23.199	38.908
TGFB1	18.636	30.002	43.956	12.96	134.457	31.168	104.113	28.78	29.081	12.755	16.348	19.657	28.96	18.063	30.931	20.578	43.804	58.974	12.202	71.457	25.299	7.653	13.614	18.013	4.949	44.109	16.761	114.325	12.978	45.664	59.797	42.459	46.656	40.364	264.844	184.695	120.844	22.737	118.933	90.322	41.441	62.121	156.932	158.463	51.912	38.187	41.07	17.244	37.427
TGFB2	6.826	3.304	1.367	1.113	8.622	1.279	5.337	2.022	2.086	1.711	4.213	3.633	5.18	2.145	7.884	7.797	2.819	2.12	1.968	1.819	5.457	3.097	1.105	5.618	1.394	4.525	8.568	1.645	1.688	2.233	1.351	2.874	3.215	4.469	1.529	41.098	1.415	4.405	1.912	6.58	1.734	1.379	10.021	1.701	2.78	2.656	3.171	11.942	2.155
TGFBR1	19.001	8.718	21.963	9.626	43.532	39.808	15.37	14.713	19.107	16.033	27.512	43.351	40.899	25.866	14.784	34.511	18.481	19.987	10.461	9.363	19.767	26.337	5.918	38.827	11.713	13.539	20.015	14.113	26.649	27.569	19.16	24.034	23.918	19.481	26.318	19.213	21.466	60.129	19.644	24.235	23.312	17.03	22.848	8.271	12.897	63.558	15.78	55.754	13.539
THBS1	3.792	15.725	7.096	11.77	43.804	7.706	18.101	6.139	7.616	5.856	6.16	7.679	17.22	7.081	8.533	9.481	8.864	14.153	10.042	6.143	2.235	10.147	6.512	3.62	4.627	8.834	17.232	175.096	25.492	119.76	133.992	78.739	101.336	129.877	72.958	162.918	144.507	93.897	120.342	97.884	48.469	103.968	103.465	44.601	80.56	323.361	118.521	80.115	18.328
TICAM1	8.712	18.139	15.2	21.039	22.565	5.844	21.751	9.795	18.24	13.833	9.593	20.606	9.727	15.466	32.831	17.753	10.26	11.624	14.104	16.325	5.227	9.987	6.277	11.632	14.045	16.393	16.302	30.506	3.901	23.199	19.918	29.569	41.874	21.736	39.397	20.112	35.383	45.412	20.015	24.573	12.042	32.424	20.337	33.872	28.581	26.173	35.115	25.528	13.214
TIMM50	66.303	18.988	65.164	36.403	24.795	37.453	40.364	44.508	60.927	58.933	50.809	26.191	18.909	49.901	41.585	35.237	56.22	41.127	34.993	38.559	67.602	27.993	19.603	44.508	18.558	23.654	25.688	18.87	36.303	28.88	26.575	14.815	15.476	36.606	18.546	33.428	14.094	12.72	15.934	21.259	33.428	32.854	39.836	38.187	16.795	48.135	18.392	22.534	22.177
TIMP3	2.241	6.878	1.25	2.317	15.562	4.202	1.067	2.938	2.052	1.835	9.107	10.556	2.408	1.472	2.31	17.352	1.981	4.614	2.107	3.528	1.217	5.285	1.759	3.048	13.977	4.877	16.438	3.959	1.262	2.445	2.328	2.951	6.122	9.183	2.934	1.588	5.665	9.088	13.114	13.26	3.076	1.543	5.881	1.361	18.278	7.285	5.326	7.495	1.073
TLR3	4.46	5.684	10.404	8.963	7.711	11.035	2.711	12.755	5.081	12.449	5.732	5.637	4.797	5.665	4.99	7.331	3.808	4.979	8.1	3.59	4.365	3.013	19.835	4.341	14.35	15.359	9.553	1.879	1.078	3.294	3.343	2.247	10.36	3.399	8.652	4	2.216	4.921	6.004	25.795	2.195	2.161	10.368	4.053	8.106	7.008	7.326	5.544	6.229
TM2D1	8.433	18.063	3.563	6.409	14.231	10.83	20.478	5.992	15.802	11.753	6.969	12.278	14.34	13.05	13.242	9.292	6.653	13.852	8.932	10.147	3.322	18.857	9.5	12.755	6.85	8.357	10.476	10.418	10.389	13.89	9.849	9.441	9.266	7.841	13.306	13.371	10.36	12.702	12.711	11.035	6.921	16.122	9.6	9.633	11.488	13.548	12.389	10.105	12.924
TMBIM1	45.192	61.606	13.69	95.67	65.982	18.088	63.514	31.039	32.877	22.596	5.776	58.566	5.028	6.338	82.025	66.857	10.512	40.928	20.029	45.855	12.449	15.295	56.965	39.016	107.262	5.426	73.874	48.001	8.67	376.368	52.309	100.357	248.482	244.214	278.59	75.479	39.342	228.65	180.393	306.98	47.046	165.078	108.383	246.595	241.688	132.239	182.405	234.103	81.346
TMBIM6	474.084	607.609	557.18	564.175	435.944	663.522	414.434	628.165	761.658	907.026	760.076	510.582	1016.22	604.668	669.528	886.514	729.114	470.483	859.289	404.782	377.151	616.946	1012.71	514.134	524.21	484.382	785.246	163.257	174.127	501.116	435.642	368.878	450.38	318.688	473.1	291.227	359.787	643.591	627.295	404.221	511.291	583.262	299	483.04	416.45	372.475	358.542	363.8	530.056
TMC8	2.315	3.994	2.055	1.452	10.476	1.538	7.316	2.261	2.512	1.574	2.092	1.017	2.601	1.778	1.765	1.262	2.551	1.933	1.275	1.701	1.793	1.204	2.532	3.034	1.408	1.249	1.677	11.027	1.601	3.013	2.782	6.53	5.764	4.945	5.315	14.301	4.721	4.432	6.503	4.093	19.712	2.408	26.871	4.353	7.155	3.317	6.422	6.307	6.926
TMEM102	18.739	13.473	4.592	1.886	7.469	13.361	4.976	9.318	4.56	9.082	5.123	3.222	7.868	8.439	12.312	10.126	25.848	8.527	9.273	20.043	1.391	10.629	17.065	13.105	8.276	6.386	2.91	7.658	3.514	19.863	13.454	19.508	21.288	8.468	26.778	6.681	11.624	38.107	15.78	12.969	12.159	13.041	10.332	11.081	12.649	26.686	21.887	18.088	10.168
TMEM109	82.367	141.828	40.03	146.525	150.54	108.986	182.152	124.932	193.207	92.092	127.823	122.871	196.039	93.442	143.41	78.575	96.804	124.759	91.9	90.572	40.843	99.044	101.688	83.575	153.703	61.649	157.041	150.435	73.925	109.516	174.127	149.189	158.024	193.34	261.379	170.781	144.507	376.107	206.214	122.871	122.361	183.546	143.112	77.386	89.884	156.065	140.07	167.498	260.475
TMEM117	5.856	4.959	6.139	6.453	6.148	7.89	4.646	6.088	5.367	3.165	8.006	5.363	11.027	7.26	3.138	2.574	6.695	2.988	9.17	6.404	4.095	8.196	8.369	3.055	3.595	14.51	5.824	4.731	1.767	9.734	9.938	7.841	16.167	4.121	8.539	3.531	13.371	8.072	31.581	13.967	4.243	31.233	4.675	13.747	16.622	8.265	25.92	9.422	23.264
TMEM14A	83.344	72.857	24.034	97.073	56.142	31.039	93.701	69.071	116.808	48.135	74.285	125.019	45.791	111.199	104.982	125.627	67.649	140.556	59.673	91.964	9.89	32.763	68.025	69.023	59.673	47.902	85.213	42.606	94.092	56.22	103.752	43.653	40.589	47.968	141.73	61.992	37.271	38.426	108.609	55.986	69.938	51.375	56.611	68.12	73.925	52.746	77.172	123.811	72.555
TMEM161A	34.107	24.607	110.278	71.755	31.978	72.004	26.318	100.357	74.957	136.428	74.75	48.942	32.492	66.672	145.311	59.921	74.595	74.491	85.272	72.857	46.948	35.188	36.328	74.75	53.929	67.509	58.648	25.777	27.742	33.014	45.223	70.914	22.69	17.852	37.168	42.137	44.14	47.013	15.802	17.692	22.146	52.02	24.744	39.781	24.658	17.839	28.621	25.528	22.675
TNF	1.031	1.05	1.049	1.214	1.574	1.198	1.677	1.88	3.73	1	1.085	1.115	1.14	1.123	1	1.03	1.17	1.16	1	1.233	1	1.083	1.852	1.5	1	1.031	1.147	1.936	1.876	1.261	1.205	8.712	1.809	2.896	1.779	2.83	1.137	1.072	1.453	1.3	2.148	1.146	2.086	1.386	1.556	1.134	1.735	1.386	6.783
TNFAIP3	12.96	22.502	156.932	29.63	40.448	81.742	41.413	24.268	9.687	67.415	27.474	88.218	41.413	10.035	35.163	129.427	16.178	21.917	51.589	11.173	5.776	47.275	23.135	45.067	29.589	90.322	32.424	55.909	3.247	19.959	32.334	81.628	77.118	40.56	33.174	20.351	28.305	17.006	11.204	22.44	90.95	10.425	56.768	11.511	15.923	25.02	16.61	23.119	34.776
TNFRSF10B	50.318	35.066	21.362	27.896	61.435	23.967	44.942	33.872	57.202	4.646	22.848	54.192	178.156	32.605	92.54	83.923	4.99	42.224	33.754	57.202	33.825	30.086	33.29	41.155	20.266	39.947	54.154	42.166	2.578	14.301	29.63	19.589	39.26	46.592	74.028	30.548	15.519	9.139	25.334	39.974	35.432	63.25	44.201	60.548	47.144	21.781	31.472	33.708	31.845
TNFRSF12A	107.337	50.598	331.531	113.614	107.337	417.028	207.793	172.207	169.836	322.019	91.202	185.465	284.247	306.767	318.026	84.918	267.612	42.903	130.147	107.411	55.561	156.173	109.364	29.222	53.372	40.956	154.879	133.528	32.089	55.446	15.487	90.072	72.154	163.597	58.162	129.248	30.718	104.113	153.277	79.506	28.562	60.884	166.687	77.493	135.862	155.094	65.481	49.317	105.055
TNFRSF1A	42.754	96.269	151.377	58.404	266.317	72.655	175.096	97.613	124.241	87.064	87.245	82.768	58.526	143.31	76.109	102.893	171.849	81.065	93.442	71.358	99.044	61.35	138.525	49.282	97.952	76.426	109.82	89.325	17.778	118.603	93.701	128.355	113.93	120.426	191.473	243.032	98.77	58.526	142.321	133.066	159.233	160.563	133.528	357.054	165.307	75.061	153.065	108.459	229.285
TNFRSF1B	21.377	29.733	10.211	14.212	135.58	15.541	55.715	16.28	15.791	11.361	9.707	5.768	81.912	17.292	30.044	9.714	14.723	96.603	5.304	15.627	7.978	5.091	12.737	14.231	15.391	6.699	25.264	72.605	7.096	14.98	24.386	21.526	25.616	37.766	25.089	130.78	10.476	23.918	26.704	25.992	173.645	8.809	130.418	6.404	23.264	38.532	28.98	12.185	23.605
TNFRSF4	6.143	12.235	8.072	6.998	15.327	5.893	6.369	7.695	11.984	6.53	12.338	2.094	3.13	10.86	15.242	2.782	6.58	7.116	3.324	10.578	6.316	2.377	8.374	5.445	2.65	2.825	3.482	19.644	4.263	2.367	2.751	6.769	3.299	5.495	3.861	11.721	2.597	5.049	3.489	3.528	8.444	2.49	9.5	3.042	4.85	6.165	4.633	4.257	2.942
TNFSF10	18.164	13.997	10.637	52.673	35.09	9.247	157.041	21.318	12.321	6.788	17.533	24.42	17.042	15.573	24.235	8.106	5.177	16.599	17.268	8.106	2.198	13.426	42.814	14.949	71.259	31.341	13.576	17.328	7.459	596.344	13.718	84.977	139.392	10.324	317.805	49.146	169.014	16.461	125.714	236.386	33.128	48.84	98.02	20.308	138.621	88.647	231.682	87.427	459.844
TNFSF12	54.834	25.581	20.692	6.4	65.435	7.397	37.453	22.549	15.714	7.542	9.687	19.427	8.527	10.36	9.454	4.973	19.877	9.063	6.807	28.76	18.533	10.943	14.221	28.76	17.557	6.378	10.425	39.07	6.177	5.544	16.541	15.064	20.224	20.735	10.476	56.025	26.41	14.908	25.176	20.057	15.168	8.34	58.081	19.36	17.618	30.127	32.178	13.315	17.364
TNFSF4	1.917	148.159	2.23	1.728	12	2.504	1.72	1.944	3.025	2.725	33.197	8.803	10.218	3.127	42.049	28.364	5.102	2.36	21.872	1.436	3.151	3.848	2.623	79.506	7.215	2.992	4.74	4.127	1.87	2.219	1.786	2	1.63	2.095	2.535	1.87	4.371	4.793	8.072	9.158	3.038	1.479	6.671	1.329	6.727	9.62	3.502	4.847	3.848
TOPORS	15.867	11.385	22.254	16.553	8.944	18.151	20.45	10.674	10.711	20.706	9.62	11.811	9.051	6.96	3.776	14.53	25.723	19.36	14.39	6.281	18.051	8.282	10.943	20.029	20.492	11.64	13.168	16.703	15.791	10.182	25.866	19.959	14.212	21.303	15.945	14.133	14.836	11.377	12.227	10.681	13.881	12.614	14.43	14.47	9.973	13.52	14.261	15.649	11.29
TPD52L1	103.968	49.728	14.46	27.171	4.678	23.151	3.099	78.141	60.046	49.351	47.144	21.721	19.644	34.202	160.675	67.275	95.273	76.479	18.857	22.239	112.595	75.322	17.569	40.169	72.857	13.747	41.07	3.055	10.898	9.829	15.455	8.112	12.924	4.737	77.118	1.801	14.672	10.154	12.817	7.397	4.837	8.456	3.195	8.305	10.549	4.983	4.202	34.607	3.789
TPT1	764.832	849.223	683.122	432.333	764.303	665.364	1009.2	871.889	993.93	1466.34	488.427	666.287	381.093	908.284	722.073	737.756	1064.53	476.06	745.467	1479.61	1026.13	1176.27	467.234	1122.89	668.137	1005.01	820.296	948.169	194.281	549.129	4500.91	971.453	1079.39	648.966	654.841	797.312	609.719	850.991	581.244	930.589	726.591	529.321	679.816	1297.93	988.433	729.619	732.66	797.312	480.369
TRADD	23.736	25.759	37.453	14.251	36.53	30.19	28.443	34.154	32.945	22.471	30.953	24.505	18.252	27.608	32.786	22.471	23.442	17.113	15.802	33.151	33.151	14.016	26.428	20.043	17.388	15.253	35.654	35.285	5.378	21.274	21.993	16.877	25.705	17.352	20.435	32.672	46.656	16.134	56.65	21.451	35.482	31.647	24.933	49.112	30.59	43.926	47.472	24.71	54.948
TRAF1	24.471	6.685	13.123	4.617	9.324	14.692	5.289	3.191	3.211	5.491	17.03	2.512	6.685	3.824	5.918	4.843	3.233	4.275	8.598	12.261	1.928	5.68	7.516	19.28	21.496	5.326	12.059	17.827	3.473	3.184	3.189	10.154	4.84	4.07	4.928	8.742	6.071	3.877	3.864	6.109	11.448	2.817	36.555	2.736	4.928	4.11	4.045	3.808	12.844
TRAF2	24.83	13.586	27.152	33.22	26.557	17.316	49.797	15.001	32.156	21.481	24.624	21.422	13.709	38.774	20.663	15.649	22.487	33.778	11.713	34.202	31.255	16.553	8.539	32.672	11.361	6.616	22.722	17.376	40.197	15.295	12.143	30.996	15.671	21.112	14.662	25.159	14.221	16.842	15.978	48.001	59.797	23.425	25.634	14.055	15.095	18.227	17.545	17.643	44.694
TRAF7	35.654	50.703	39.643	47.968	32.65	34.154	31.691	26.227	47.902	71.705	45.664	39.836	33.568	53.929	78.848	55.215	58.445	47.67	24.134	49.625	39.588	46.689	20.908	32.178	23.328	17.545	52.82	41.098	48.068	47.308	44.632	58.648	60.506	63.558	114.405	71.854	38.452	65.572	36.102	62.423	102.75	50.809	56.181	44.632	42.933	33.197	57.56	85.154	90.259
TRAP1	16.622	31.472	13.871	24.59	14.113	35.017	22.024	23.851	29.795	89.387	42.784	20.084	20.793	28.325	38.107	27.627	41.759	41.672	17.03	32.178	12.168	31.823	28.86	7.392	28.78	20.057	26.63	21.902	45.728	52.71	36.454	20.154	28.96	54.796	39.07	26.63	23.934	23.231	29.816	28.84	41.701	35.408	34.107	24.051	21.185	17.582	31.625	53.892	47.34
TREM2	59.056	8.369	32.922	13.948	70.767	22.706	72.908	17.877	71.308	47.935	9.801	4.173	27.36	47.209	16.564	10.943	128.533	8.162	8.214	7.418	16.645	3.485	15.116	17.839	4.83	3.63	33.428	16.553	1.551	7.632	9.808	10.275	9.415	48.773	22.085	74.646	10.556	31.06	14.662	30.023	33.684	3.285	49.146	7.589	24.692	81.912	23.119	16.167	5.946
TRIAP1	157.477	56.142	55.177	76.639	101.899	69.118	76.321	91.9	167.73	70.963	58.202	115.36	291.025	119.843	139.199	35.952	61.692	83.865	53.929	82.883	101.266	71.606	93.442	21.083	34.464	46.948	50.388	58.323	40.956	79.893	97.073	41.212	40.504	40.197	77.978	66.579	51.768	50.773	75.166	39.561	84.624	50.914	47.046	58.404	46.046	58.688	67.696	52.746	80.672
TRIB3	11.86	126.588	15.012	23.344	6.552	33.801	52.783	10.353	196.993	28.641	22.347	19.589	54.682	50.809	321.572	19.346	31.713	13.813	63.031	30.044	5.7	58.81	37.117	157.805	40.252	39.315	19.712	24.71	10.966	36.784	45.475	38.134	25.599	101.406	23.818	17.521	18.713	25.352	20.793	10.622	22.549	14.37	41.701	20.182	56.103	16.067	9.132	11.259	62.121
TRIM32	8.208	14.231	19.495	12.897	15.412	10.703	25.741	8.754	14.271	17.753	33.151	14.703	21.083	16.393	18.392	15.978	23.703	9.461	29.651	9.966	6.807	14.54	9.019	15.012	11.753	16.795	17.34	10.989	7.819	6.575	9.474	20.865	16.807	14.153	14.591	13.315	15.617	12.676	11.306	19.973	17.101	13.205	16.156	6.945	10.711	12.398	8.106	14.172	16.348
TRIM39	11.835	6.355	8.14	6.607	8.078	12.588	9.734	12.844	9.994	7.225	7.326	9.959	8.039	8.444	9.254	6.878	5.996	8.932	8.305	5.583	13.52	4.662	9.788	8.982	10.733	7.765	5.967	6.32	8.242	7.934	5.728	10.161	7.326	5.641	5.213	6.272	7.22	5.645	7.972	4.945	8.444	6.548	6.08	10.585	6.797	6.543	6.713	7.377	6.233
TRPS1	4.582	1.829	2.425	1.47	6.85	2.54	3.811	2.708	1.327	2.447	9.586	3.643	2.868	3	3.934	12.597	2.834	7.923	3.224	1.451	8.061	3.948	1.916	2.121	5.645	3.842	8.61	3.48	1.238	1.762	2.774	2.18	2.888	2.056	7.48	4.402	2.567	5.155	3.027	8.078	5.438	4.688	5.042	2.202	3.47	4.056	2.957	8.45	5.004
TXNDC12	53.261	40.814	94.223	53.929	84.918	93.766	183.674	83.344	73.772	81.233	55.831	46.302	82.025	79.672	68.261	49.488	53.668	103.824	46.851	50.074	114.484	110.125	83.517	54.154	15.813	56.142	46.851	41.07	44.447	68.025	67.602	40.956	46.046	54.079	63.382	65.028	60.255	52.893	86.283	56.965	48.638	87.366	69.986	66.165	66.533	79.838	80.393	61.82	74.543
TYROBP	105.128	36.152	87.487	22.627	709.176	50.04	439.89	89.449	145.815	73.364	33.475	6.751	76.162	105.786	42.02	24.556	157.477	40.701	16.924	58.974	37.505	9.228	71.259	49.453	21.887	9.481	52.966	250.037	15.878	19.863	43.713	56.454	61.435	154.13	100.496	708.194	43.201	94.419	49.97	91.646	352.872	17.28	455.087	25.67	105.274	235.079	92.861	53.003	44.109
UACA	16.178	28.013	9.101	12.755	21.288	9.454	12.092	12.432	7.706	5.756	7.621	7.873	17.388	8.056	13.086	5.195	9.856	35.927	11.353	13.69	8.236	12.764	6.751	8.214	9.279	11.503	6.732	32.379	6.152	12.835	7.19	13.068	8.157	11.361	6.444	22.254	26.52	10.375	17.667	9.527	6.476	6.621	10.36	9.98	8.809	16.404	9.241	10.303	9.032
UBB	1062.32	487.751	1012	1548.87	605.088	1239.03	481.036	1799.03	1946.95	1431.19	927.369	1173.01	99.664	1365.3	484.382	920.963	1190.21	1172.2	870.681	1260.69	748.055	812.937	1074.91	1147.28	1149.67	691.219	570.863	561.834	1375.75	1302.44	892.062	576.429	744.95	1164.1	607.188	939.012	639.588	813.501	278.397	420.803	1205.15	422.556	735.713	659.853	159.233	198.776	617.374	586.099	475.071
UBE2K	44.354	39.616	52.746	51.768	37.323	62.596	35.753	49.867	48.135	42.166	81.065	56.925	74.646	39.233	44.14	49.18	43.411	33.918	68.451	30.718	33.405	52.418	59.59	26.983	50.109	29.081	55.139	43.956	40.899	18.909	90.197	42.518	37.844	85.687	75.322	47.308	48.57	42.371	81.628	48.302	56.886	37.557	39.342	42.903	50.458	34.154	52.273	60.8	32.786
UBE4B	20.001	10.853	9.305	27.512	13.242	12.614	19.89	15.074	19.173	12.458	13.756	13.881	21.541	26.428	12.159	11.306	21.171	23.752	13.417	10.218	23.023	32.133	17.964	18.804	9.98	23.231	8.994	12.978	23.901	15.682	21.706	26.871	22.659	19.014	17.79	21.902	20.308	20.098	30.065	18.417	27.322	33.708	15.211	11.197	15.001	14.795	17.643	21.887	22.927
UBQLN1	35.31	61.692	47.868	62.379	33.243	54.079	55.754	38.666	47.406	98.428	80.784	65.572	60.927	88.34	55.909	56.025	76.109	52.893	84.624	36.988	37.635	65.028	59.219	63.119	86.582	49.522	77.065	34.154	40.984	54.229	56.532	62.078	36.403	63.163	28.305	40.113	50.005	43.502	54.948	64.759	59.549	53.409	50.844	16.1	32.537	45.982	32.74	53.187	44.078
UMOD	1	1	1.024	1	1	1	1	1.02	1	1	1	1	1	1	1	1	1	1	1	1.022	1	1.02	1	1	1	1.015	1	1	1.055	1	1	1	1	1	1	1	1	1	1	1	1.136	1	1	1	1	1.013	1	1	1
UNC5B	4.911	62.121	6.96	10.14	196.856	6.36	4.652	6.156	5.43	4.993	8.883	3.329	4.059	4.132	4.659	2.928	12.826	15.455	4.721	7.076	4.843	3.211	6.76	11.158	2.523	13.842	8.706	36.102	8.64	9.273	6.373	43.562	30.316	19.32	48.201	25.51	10.204	8.533	19.346	30.127	8.785	9.808	18.063	16.912	21.068	14.51	22.192	45.067	30.931
URI1	54.455	28.051	26.853	43.171	25.634	43.082	34.249	52.418	32.718	68.12	46.27	63.514	18.935	58.485	47.604	60.171	81.008	54.229	43.865	41.212	56.768	28.86	33.661	55.599	30.484	57.68	68.689	23.835	30.295	41.013	40.42	19.877	42.078	25.777	43.082	26.538	43.713	102.466	35.115	50.493	42.814	67.042	52.966	23.951	35.042	26.337	33.568	40.928	51.304
USP28	8.474	6.589	8.017	8.462	7.978	6.676	13.804	7.967	4.472	5.105	4.573	9.389	4.541	6.845	9.897	6.557	5.848	12.398	5.688	8.951	8.328	11.073	7.506	6.979	9.376	8.889	5.84	14.682	5.626	7.956	14.571	10.997	8.409	8.616	4.757	9.26	11.236	12.092	9.836	11.369	10.161	8.652	14.47	10.883	10.83	10.578	5.529	20.365	30.59
USP47	20.981	20.735	14.621	12.711	17.077	14.4	16.167	13.297	12.623	8.006	10.808	22.69	19.495	13.473	19.441	11.275	12.614	11.893	13.958	7.967	26.337	25.176	18.546	15.519	28.013	14.5	12.658	18.831	12.711	20.549	23.621	28.325	27.935	16.807	16.246	14.49	15.758	20.894	19.522	15.116	16.495	10.936	17.232	18.804	25.599	13.833	15.158	17.172	10.211
VDAC2	63.25	116.808	50.598	158.903	46.883	69.986	110.661	128.712	94.812	78.358	56.65	143.808	47.34	144.909	129.517	102.041	119.511	69.358	96.603	114.088	48.671	86.104	59.673	153.384	106.891	133.713	88.832	70.035	57.242	173.285	67.462	57.321	58.566	63.119	161.792	98.36	54.606	66.81	50.703	132.974	64.624	67.79	49.248	39.288	67.79	41.041	67.182	73.415	30.002
VDR	16.19	20.126	9.897	52.929	23.151	23.183	11.992	21.171	87.73	98.565	12.519	57.083	258.855	57.123	18.61	51.518	20.393	2.111	33.359	11.173	46.818	63.823	45.664	49.385	7.057	70.473	19.346	4.817	1.81	12.501	5.067	19.767	16.089	7.863	22.393	3.242	13.399	15.242	32.469	35.977	11.835	15.158	11.127	13.794	20.351	16.19	18.076	24.251	20.995
VEGFA	33.475	69.023	114.405	42.488	41.933	126.325	44.632	70.767	30.611	25.83	80.059	41.269	54.305	37.479	61.692	140.653	35.212	51.984	29.795	13.794	42.049	20.952	29.857	32.402	29.385	54.267	92.347	28.013	8.562	17.557	26.853	30.379	33.895	82.253	18.227	33.336	94.092	12.109	38.8	37.427	17.741	28.364	8.736	145.21	20.981	22.534	23.361	43.231	13.141
VHL	21.857	34.679	9.918	16.1	16.111	14.4	13.52	10.189	15.617	19.522	15.692	17.569	18.001	19.522	17.606	16.737	18.278	27.704	19.973	18.43	14.856	16	23.071	27.838	17.926	20.238	12.075	27.417	26.927	33.638	20.678	27.417	34.416	41.845	29.162	39.616	28.482	60.005	65.526	16.807	28.522	54.834	30.337	31.06	52.382	14.38	36.052	33.989	22.254
VNN1	1.185	1.261	1.238	1.246	4.911	1.285	1.399	1.339	1.263	1.514	1.307	1.046	1.393	1.233	1.068	1.066	1.275	1.022	1.033	1.075	1.053	1	1.634	1.084	1.109	1.05	1.49	3.735	1.134	1.162	1.277	1.891	1.545	1.908	2.051	2.7	1.221	1.56	1.155	1.873	2.218	1.098	3.808	1.089	1.35	1.852	1.17	1.81	1.15
WDR35	6.182	9.311	5.123	5.649	4.665	4.81	5.955	5.457	5.311	7.653	8.253	5.645	12.623	5.318	5.234	7.255	6.426	7.527	9.019	7.062	4.949	9.038	8.282	5.873	4.669	7.792	7.057	9.468	13.168	13.785	8.374	4.019	5.544	3.686	5.363	6.704	5.249	4.573	7.895	5.056	4.973	4.006	7.346	5.696	5.776	5.633	4.317	5.184	2.749
WFS1	17.316	43.987	58.974	32.672	21.377	41.298	11.204	47.703	20.098	27.935	88.463	19.014	12.424	14.281	36.102	16.599	22.039	19.468	56.025	14.123	17.148	14.918	48.806	28.84	40.532	49.248	36.937	20.521	19.373	17.802	17.065	26.41	32.763	26.1	25.92	62.813	25.107	70.914	63.779	26.741	16.726	31.341	20.692	44.973	50.144	35.728	32.74	19.107	13.371
WNT4	87.791	51.197	8.282	25.422	1.309	2.101	2.392	29.02	157.259	4.904	210.256	7.706	45.538	77.601	242.191	34.273	10.014	39.124	22.58	29.324	33.848	20.435	3.336	42.814	7.532	13.269	19.685	1.357	2.789	2.595	2.427	6.658	7.727	15.66	4.408	34.297	5.963	4.302	4.793	59.261	2.92	2.213	1.061	1.919	10.891	5.598	18.584	5.081	4.955
WWOX	14.46	5.018	14.39	5.537	3.676	13.948	3.704	14.949	5.385	8.864	11.761	18.29	8.398	4.665	7.21	3.563	7.062	9.151	6.774	5.909	3.145	15.519	6.931	3.668	12.614	11.464	8.914	3.541	22.009	9.687	8.474	4.611	6.449	6.316	6.44	6.152	6.878	2.5	7.76	12.571	5.049	4.124	4.199	7.89	6.364	6.575	8.374	12.755	21.826
XPA	21.691	12.484	19.835	16.691	14.143	20.252	13.141	19.4	24.539	17.964	31.581	14.271	18.101	29.283	15.552	13.159	24.218	16.111	37.635	17.316	11.893	20.749	19.973	30.527	28.9	27.04	20.966	12.835	16.325	15.912	9.925	16.737	18.303	16.348	14.113	19.959	10	11.648	10.913	12.176	11.753	9.822	11.543	8.112	10.353	12.676	11.527	19.12	15.802
YAP1	18.831	40.28	13.68	28.443	28.246	17.292	50.633	14.867	18.013	15.584	17.926	34.416	28.266	19.12	35.285	31.211	22.769	27.303	16.854	10.084	18.804	17.184	9.801	16.912	55.407	26.723	31.934	61.35	4.82	35.58	59.59	50.318	79.672	56.181	42.137	22.518	55.063	63.646	47.013	62.639	16.854	44.201	27.209	33.405	56.025	58.041	43.713	52.82	28.188
YBX3	59.756	30.889	45.76	34.202	76.745	41.962	252.301	52.418	66.857	39.179	38.586	45.255	75.427	66.487	54.38	16.404	37.194	33.243	45.223	34.368	73.874	97.343	36.657	31.125	19.36	31.538	44.385	62.857	5.533	51.056	78.521	121.853	93.637	46.851	106.006	49.832	62.379	42.166	66.949	85.925	155.202	114.167	45.791	89.449	54.569	46.014	88.708	64.848	244.552
ZC3HC1	16.268	18.571	24.184	18.636	32.877	22.039	34.945	23.458	18.278	29.774	21.112	13.958	15.211	22.722	20.421	23.247	25.264	32.9	23.361	28.601	21.112	19.849	24.437	23.654	28.562	13.223	16.404	26.046	15.9	19.387	20.196	10.785	11.884	8.852	14.52	32.672	13.15	10.571	11.44	13.623	12.579	10.629	17.964	20.663	14.4	10.317	14.104	14.104	12.501
ZDHHC3	15.2	28.227	27.115	32.559	25.741	21.917	11.753	32.022	24.522	45.38	11.975	27.819	26.778	36.963	22.208	37.818	23.851	17.976	17.4	30.253	33.825	25.741	18.649	12.075	25.02	14.815	25.369	23.328	14.764	16.865	20.084	24.084	50.773	53.187	32.718	19.863	35.704	23.039	56.298	23.023	14.642	30.169	15.934	36.027	37.949	21.736	23.312	29.487	26.63
ZMYND11	20.592	66.949	30.232	35.952	18.328	19.027	26.428	28.071	12.553	22.737	21.857	34.083	29.041	27.704	20.043	31.603	35.334	28.168	55.33	35.654	31.889	23.071	29.202	20.407	65.572	50.914	32.605	28.8	68.594	40.899	64.356	27.916	39.206	23.344	30.127	25.422	51.162	39.206	62.683	36.277	38.72	72.204	30.696	28.266	35.482	51.912	40.252	20.692	43.835
ZSWIM2	1	1	1	1	1.164	1	1	1	1.113	1.025	1	1	1	1	1	1	1	1	1	1	1	1	1.123	1	1	1	1.017	1	1	1.014	1	1	1	1	1	1	1	1	1	1	1	1.025	1	1	1	1.075	1	1	1
[truncated: 2,736 more columns]

## Sheet: Necroptotic up apoptotic down
Cluster	Name	days_to_death	u-_go_necroptotic_signaling_wmatched
4	sarc_tp_a5dn	1175	0.03
	kirc_tp_4326	1625	-0.16
	kirc_tp_3347	1610	-0.01
	kirc_tp_4787	480	-0.06
	kirc_tp_4827	885	-0.08
	kirc_tp_4342	2256	0.02
	kirc_tp_4837	1378	-0.1
	kirc_tp_4799	1133	-0.18
	lihc_tp_a1ht	101	-0.08
	chol_tp_a7rx	21	-0.01
	kirc_tp_5094	333	0.05
	lihc_tp_a8s7	412	-0.07
	lihc_tp_a4nr	9	-0.05
	lihc_tp_4072	1490	0.02
	lihc_tp_aacz	171	-0.05
	lihc_tp_a7mf	214	-0.05
	lihc_tp_aacc	1685	-0.06
	lihc_tp_a9gt	1624	0.06
	lihc_tp_a112	153	0.05
	lihc_tp_a3ma	303	0.12
	lihc_tp_a8ht	140	0.03
	lihc_tp_a9gy	757	-0.07
	lihc_tp_5263	129	-0.01
	lihc_tp_a1el	415	0.04
	lihc_tp_a6c0	31	-0.1
	lihc_tp_a110	2116	-0.05
	chol_tp_aa39	170	0.06
	lihc_tp_5261	97	0.04
	lihc_tp_a116	1622	0.08
	lihc_tp_a2ht	438	0.02
	lihc_tp_5264	102	0.08
	lihc_tp_a5w4	547	0.13
	lihc_tp_a10w	91	0
	lihc_tp_a3a1	233	0.07
	lihc_tp_a3a4	612	0.12
	lihc_tp_a10x	770	0.04
	lihc_tp_a2kb	596	0.12
	lihc_tp_a11d	1560	0.17
	lihc_tp_a3a9	931	0.06
	lihc_tp_a4nn	899	0.15
	lihc_tp_a5uc	347	0
	lihc_tp_a3mb	315	0.06
	lihc_tp_a8hs	300	0.16
	lihc_tp_a66y	296	0.17
	lihc_tp_a11b	14	0.21
	lihc_tp_a3a2	2131	0.19
	lihc_tp_a5n0	1147	0.15
	lihc_tp_a115	2542	0.09
	lihc_tp_a10r	308	0.11
	lihc_tp_aacf	365	0.07
	lihc_tp_a3a8	11	0.14
	lihc_tp_a4u2	1791	0.14
	lihc_tp_a9gz	848	0.22
	lihc_tp_a5si	768	0.1
	lihc_tp_a10y	711	0.1
	lihc_tp_a9gv	2532	0.11
	lihc_tp_a23b	1852	0.09
	lihc_tp_a3r3	366	0.07
	lihc_tp_a7k0	65	0.05
	lihc_tp_a25y	452	-0.03
	lihc_tp_aa8i	262	0.08
	lihc_tp_a2kc	19	0.12
	lihc_tp_a2hs	688	0.16
	lihc_tp_a4nk	1210	0.23
	lihc_tp_a3a5	3125	0.1
	lihc_tp_aadm	12	0.09
	lihc_tp_a9h5	555	0.08
	lihc_tp_a8o6	56	0.06
	lihc_tp_5258	129	0.06
	lihc_tp_a10u	837	0.05
	lihc_tp_a10z	34	0.1
	lihc_tp_a4ne	660	0.06
	lihc_tp_a217	1397	0.02
	lihc_tp_a10t	837	0.12
	lihc_tp_a1ef	394	0.06
	lihc_tp_aav1	359	0.16
	lihc_tp_a1ek	558	0.02
	lihc_tp_a1eg	1372	-0.08
	lihc_tp_a7md	52	0.01
	lihc_tp_a39x	1694	0.03
	lihc_tp_a7if	649	0.17
	lihc_tp_a3r2	194	0.12
	lihc_tp_a9ha	36	0.05
	lihc_tp_a9db	67	0.03
	lihc_tp_aadf	115	0.05
	lihc_tp_a4ns	2456	0.03
	lihc_tp_aaam	46	0.03
	lihc_tp_a3i1	247	0.01
	lihc_tp_a9gs	724	0.07
	lihc_tp_aach	195	0.05
	lihc_tp_a5ue	272	0.09
	lihc_tp_a4nq	373	-0.05
	lihc_tp_a73b	283	0.12
	lihc_tp_a119	223	0.05
	lihc_tp_a5df	639	-0.05
	lihc_tp_a25s	416	0.02
	lihc_tp_a9h8	633	0.05
	lihc_tp_a8hu	344	0.08
	lihc_tp_a2qr	581	0.14
	lihc_tp_a7il	278	0.19
	lihc_tp_a9d2	765	0.05
	lihc_tp_aadc	425	0.08
	lihc_tp_a1ej	1005	0.06
	lihc_tp_a7ie	217	-0.06
	lihc_tp_aacg	469	0.05
	lihc_tp_a8tf	693	0.21
	lihc_tp_aav6	65	0.04
	lihc_tp_aacq	432	0.19
	lihc_tp_a7ik	262	0.16
	lihc_tp_a39z	601	0.08
	lihc_tp_a1ee	349	0.13
	lihc_tp_aac8	16	0.05
	lihc_tp_a4ng	802	0.14
	lihc_tp_a39v	643	0.05
	lihc_tp_a9h1	1229	0.07
	lihc_tp_a39y	171	-0.03
	lihc_tp_5262	103	-0.06
	lihc_tp_a3a3	535	0.06
	lihc_tp_a10s	1423	-0.01
	lihc_tp_a9cd	1386	0
	lihc_tp_a9gw	1271	-0.03
	lihc_tp_a9cv	1088	0.08
	lihc_tp_aa47	556	0.01
	lihc_tp_a5mz	91	-0.02
	lihc_tp_a2ka	627	-0.04
	lihc_tp_aacd	381	0.09
	lihc_tp_a39w	827	0.17
	lihc_tp_aav4	27	0.16
	lihc_tp_a7m9	56	-0.04
	luad_tp_5930	282	-0.08
	luad_tp_4396	303	0.04
	luad_tp_a4te	896	0.03
	luad_tp_7148	626	-0.05
	luad_tp_a9rs	340	0.02
	lihc_tp_a7ig	299	-0.03
	lihc_tp_aacl	107	-0.08
	lihc_tp_a3a7	419	0.13
	lihc_tp_a8hv	279	0.12
	luad_tp_a46o	1454	0.08	0.0515827
3	chol_tp_a8y4	741	0.06
	kirc_tp_4712	1337	-0.21
	kirc_tp_5468	59	-0.07
	brca_tp_a24l	2866	0.08
	brca_tp_a2lk	1649	-0.01
	blca_tp_aamx	206	0.13
	blca_tp_a3jv	434	-0.08
	brca_tp_a62v	348	0
	blca_tp_a97q	246	0.15
	brca_tp_a1f8	763	0.07
	brca_tp_a2fm	792	0.05
	brca_tp_a0cu	158	-0.03
	brca_tp_a0ww	558	0.04
	brca_tp_a5dc	1430	0.01
	brca_tp_a0ib	3941	0.06
	brca_tp_a06x	943	-0.03
	brca_tp_a0wv	2417	0.1
	brca_tp_a2js	904	0.07
	brca_tp_a1fm	1388	0.08
	brca_tp_a08j	1127	-0.02
	brca_tp_a0yt	723	0.01
	brca_tp_a0rl	2469	0.15
	esca_tp_a9gq	128	0.11
	paad_tp_7289	661	-0.04
	kirp_tp_3468	2331	0.15
	kirp_tp_6133	1557	0.24
	kirp_tp_a9j3	1771	0.12
	ov_tp_1331	1336	0.09
	ov_tp_1552	1259	0.05
	blca_tp_a2lb	492	-0.04
	blca_tp_a20q	593	-0.1
	blca_tp_a9r3	949	0.04
	blca_tp_a47t	385	0.02
	blca_tp_a3ze	324	0.16
	blca_tp_a3bm	651	0.01
	blca_tp_a8hi	544	-0.01
	blca_tp_a9su	182	-0.11
	blca_tp_a8hf	2954	-0.04
	blca_tp_a3il	413	0.11
	blca_tp_a6ti	294	-0.03
	blca_tp_a3ik	146	0.06
	blca_tp_a4xj	68	0.08
	blca_tp_a9fl	565	-0.01
	blca_tp_a9r0	680	0.1
	stad_tp_5725	457	0
	blca_tp_aa7s	1064	-0.01
	ucec_tp_a2qo	1045	-0.09
	esca_tp_a8o2	142	-0.03
	hnsc_tp_7421	2	-0.1
	hnsc_tp_4078	276	-0.02
	esca_tp_a4a5	681	0.03
	blca_tp_a541	778	0
	lusc_tp_8133	1640	-0.06
	lusc_tp_8287	23	-0.12
	lihc_tp_a3a6	3258	-0.01
	brca_tp_a0bp	2296	0.03
	brca_tp_a66k	1275	0.04
	blca_tp_a3iq	539	0.05
	blca_tp_aamj	1670	0
	kirc_tp_4352	344	0.03
	blca_tp_a2eo	1804	-0.18
	blca_tp_a9r9	864	-0.02
	blca_tp_a9sp	454	-0.05
	ucec_tp_a3fx	1333	-0.03
	acc_tp_a5ld	1197	0.23
	blca_tp_a8hg	467	0.19
	blca_tp_a9sh	1971	0.04
	ucec_tp_a0lo	1016	-0.12
	ov_tp_1364	1024	0.11
	ov_tp_1022	1511	0.08
	ov_tp_1489	2553	0
	ov_tp_1107	9	-0.1
	ov_tp_1501	1314	-0.11
	ucec_tp_a2qu	946	-0.06
	sarc_tp_a48g	605	0.14
	acc_tp_a5jj	490	0.1
	acc_tp_a5j5	365	0.11
	acc_tp_a5kz	125	0.03
	uvm_tp_a883	241	0.08
	acc_tp_a5j1	1355	0.13
	sarc_tp_a3k6	858	0.05
	sarc_tp_a5qu	1073	0.11
	sarc_tp_a3ue	1061	0.09
	sarc_tp_a48l	738	0.1
	ucs_tp_a4pz	667	-0.03
	sarc_tp_a5dp	550	0.04
	sarc_tp_a9gb	261	0.26
	kirc_tp_4334	645	0.08
	kirp_tp_8537	321	-0.1
	ov_tp_0768	1784	-0.09
	stad_tp_a8mw	1153	-0.17
	kirp_tp_a9k3	471	0.01
	kirc_tp_5679	679	-0.02
	kirc_tp_a8l8	1091	0.08
	kirp_tp_a7sm	363	0.01
	kirp_tp_a9jy	1508	0.11
	ucec_tp_a0mk	1317	0.04
	kirc_tp_5084	222	0
	ov_tp_0714	189	-0.04
	ov_tp_0766	1725	-0.09
	ov_tp_1105	1442	-0.01
	ov_tp_0887	2028	-0.08
	ov_tp_2396	92	-0.03
	ov_tp_1866	1114	-0.07
	ov_tp_1343	361	-0.1
	ov_tp_1604	2688	0.03
	ov_tp_2101	1688	0.1
	ov_tp_0726	949	0.01
	ov_tp_1103	1646	0.07
	ov_tp_0884	3260	-0.07
	ov_tp_1485	629	-0.01
	ov_tp_1542	2561	0.07
	ov_tp_1580	737	-0.07
	ov_tp_1557	1213	0.04
	stad_tp_a747	255	-0.04
	thym_tp_ab0t	2488	-0.09
	ucec_tp_a139	943	-0.06
	ov_tp_0725	377	-0.04
	ov_tp_0897	2182	-0.03
	ov_tp_0931	1000	-0.05
	ov_tp_0937	608	-0.08
	ov_tp_1928	336	-0.01
	ov_tp_1322	91	-0.05
	ov_tp_1530	3622	-0.06
	ov_tp_2084	1516	-0.02
	ucec_tp_a2h4	916	-0.13
	stad_tp_a94p	81	0.03
	stad_tp_a4iv	869	0.02
	kirp_tp_a7sp	496	0
	sarc_tp_a7w8	804	-0.09
	sarc_tp_a8bz	200	-0.01
	sarc_tp_a8bx	591	0
	sarc_tp_a3u9	456	0.07
	sarc_tp_a8bu	1116	0.06
	ucs_tp_a4pi	810	-0.05
	lihc_tp_a4zp	2486	0.07
	ov_tp_1536	885	0.01
	kirp_tp_5893	241	-0.08
	kirp_tp_6793	336	-0.04
	kirp_tp_5879	697	-0.1
	kirp_tp_a5e8	1306	-0.07
	kirp_tp_3466	293	0
	kirp_tp_a5y1	395	0.08
	kirp_tp_a8ld	514	0.1
	kirp_tp_a9j7	139	0.11
	acc_tp_a5jc	1750	-0.02
	lgg_tp_a7ys	466	0.41
	sarc_tp_a3uf	2599	0.05
	sarc_tp_a8xz	1722	0.06
	acc_tp_a5of	207	0.1
	sarc_tp_a7wb	550	0.13
	sarc_tp_a8xy	1991	0.17
	kirp_tp_3471	1500	0.22
	kirp_tp_a4jj	325	-0.12
	lihc_tp_aa3a	410	0.02
	kirp_tp_a9k9	589	0.04
	kirp_tp_a9pu	933	0.17
	ov_tp_1571	695	0.08
	kirp_tp_a9js	492	0.13
	kirp_tp_a9pj	797	0.13
	kirp_tp_aavl	487	0.04
	ov_tp_1560	1341	-0.04
	ucec_tp_a3ej	50	-0.07
	ov_tp_1661	1169	-0.02
	kirp_tp_7045	1468	-0.1
	sarc_tp_a5dl	1142	0.09
	sarc_tp_a5w3	384	0.04
	sarc_tp_a8xx	1164	-0.01
	kirp_tp_a83s	2609	-0.07
	kirp_tp_7058	343	0.04
	kirp_tp_5882	658	0.05
	kirp_tp_5880	1314	-0.02
	kirp_tp_a9pn	1136	0.01
	kirc_tp_a4vx	1626	0
	ov_tp_1321	1033	0.03
	ov_tp_1430	863	0.13
	ov_tp_2036	1947	0.18
	ov_tp_1724	637	0.02
	ov_tp_1329	457	0.05
	ov_tp_1405	868	-0.04
	ov_tp_1736	1484	-0.06
	ov_tp_2026	1059	-0.03
	ov_tp_0908	1843	0.01
	kirc_tp_5100	1913	0
	ov_tp_1853	1103	0.15
	ov_tp_0927	2490	0.03
	ov_tp_1409	1742	0.18
	ov_tp_1766	1199	-0.09
	ov_tp_1892	1484	-0.1
	sarc_tp_a48j	296	0.12
	sarc_tp_a9hp	1627	0.04
	ov_tp_1328	2009	0.03
	ov_tp_1562	1384	-0.07
	ov_tp_1862	186	0.04
	ov_tp_1583	346	0.06
	ov_tp_2414	2621	0.06
	ov_tp_2398	1369	0.03
	ov_tp_2023	1364	-0.13
	ov_tp_2355	65	-0.02
	ov_tp_1627	394	0.04
	ov_tp_2038	1354	0.02
	ov_tp_a8lo	24	0.08
	ucec_tp_a1dp	1081	0.05
	meso_tp_a88c	863	0.07
	ov_tp_0891	3128	-0.01
	ucec_tp_a3wq	427	0.04
	esca_tp_a9gj	1781	0
	chol_tp_aa2x	271	0.01
	coad_tp_2686	1126	-0.17
	coad_tp_2683	504	0.11
	read_tp_3584	730	0.01
	brca_tp_a1xc	377	0.11
	brca_tp_a1fj	1927	0.09
	brca_tp_a0ic	1542	0.13
	brca_tp_a0x5	2097	0.13
	brca_tp_a1en	2127	0.08
	brca_tp_a0i9	362	0.04
	brca_tp_a0wy	3461	-0.04
	brca_tp_a1ew	1694	-0.05
	brca_tp_a1fd	1009	-0.06
	brca_tp_a1f5	2712	0.11
	brca_tp_a8fy	295	0.02
	brca_tp_a18r	1142	0
	brca_tp_a0ie	1993	0.01
	brca_tp_a0tr	160	0.17
	brca_tp_a0rm	2373	0.08
	brca_tp_a18n	1148	0.07
	brca_tp_a0im	3873	0
	brca_tp_a1es	3462	0.05
	brca_tp_a1fg	3736	-0.03
	brca_tp_a2p5	821	-0.06
	prad_tp_a9wj	1855	0.01
	brca_tp_a1b4	1004	0.05
	meso_tp_a6ln	414	-0.08
	meso_tp_a4o7	350	0.07
	meso_tp_aasu	142	-0.16
	meso_tp_a9cu	732	0.01
	meso_tp_a95b	39	0.05
	meso_tp_a97y	144	-0.04
	brca_tp_a0rh	6456	-0.12
	meso_tp_a8ai	328	-0.09
	meso_tp_a98d	142	-0.1
	meso_tp_a8ay	469	-0.04
	tgct_tp_a90y	17	-0.1
	prad_tp_a9s0	791	0.01
	stad_tp_4440	122	-0.05
	brca_tp_a204	2534	0.1
	brca_tp_a18l	811	0.11
	thca_tp_a239	1023	0.17
	blca_tp_a9st	128	0.1
	blca_tp_a3jm	205	0.05
	lusc_tp_7223	442	0.06
	coad_tp_6461	338	-0.02
	coad_tp_3492	92	-0.06
	coad_tp_3848	306	0.07
	coad_tp_a02j	153	0.06
	blca_tp_a78n	2641	0.08
	brca_tp_a0i1	2361	0.05
	blca_tp_a3qh	258	0.11
	blca_tp_aa80	19	0.11
	ov_tp_1567	524	0.05
	coad_tp_a1db	1348	0.03
	coad_tp_6599	206	0.07
	coad_tp_6294	858	0
	coad_tp_a1d6	1518	0.11
	coad_tp_a56b	1711	0.04
	coad_tp_2677	740	0.13
	coad_tp_6303	2003	0.04
	coad_tp_5403	1910	-0.07
	coad_tp_a288	427	0.07
	coad_tp_a28g	1849	0.02
	coad_tp_a1da	228	0.08
	coad_tp_a28c	2475	0.09
	coad_tp_aat4	49	0.05
	coad_tp_6298	715	0.04
	read_tp_6863	361	0.01
	read_tp_a1dd	1741	0.05
	coad_tp_4614	172	0
	coad_tp_a02e	90	0
	coad_tp_a567	1881	0.05
	read_tp_a02g	1185	0.09
	read_tp_a1dg	1566	0.03
	ov_tp_0364	887	0.18
	coad_tp_a00n	122	-0.08
	coad_tp_4071	29	-0.04
	coad_tp_4105	442	-0.12
	coad_tp_3811	306	-0.04
	coad_tp_6603	899	0.01
	coad_tp_5538	1661	-0.08
	coad_tp_3696	153	0.08
	cesc_tp_a8qh	1210	0.06
	coad_tp_a01d	334	-0.01
	coad_tp_a6ga	302	0.08
	coad_tp_a8f8	511	0.04
	paad_tp_aapp	485	0.16
	coad_tp_6605	159	-0.07
	coad_tp_6598	1503	-0.04
	coad_tp_6626	1422	0.07
	coad_tp_6608	59	0.03
	coad_tp_6600	368	-0.04
	coad_tp_a1d7	405	-0.04
	coad_tp_a28f	1094	0.05
	coad_tp_a02h	61	0.06
	coad_tp_a5z1	256	0.04
	coad_tp_3818	30	-0.04
	coad_tp_5537	1381	-0.01
	coad_tp_a28a	805	0.01
	read_tp_3574	1096	-0.08
	read_tp_3913	316	-0.02
	stad_tp_a8pb	1043	0.01
	read_tp_4021	121	-0.06
	coad_tp_6809	403	-0.07
	coad_tp_6901	682	-0.04
	read_tp_a1dc	1258	-0.07
	read_tp_a026	59	0.06
	coad_tp_3680	335	0.04
	coad_tp_3989	242	-0.04
	read_tp_a023	1581	-0.01
	read_tp_3582	1096	-0.03
	read_tp_6643	1314	0.03
	stad_tp_a7bt	262	-0.03
	stad_tp_a91d	356	-0.06
	stad_tp_a925	138	0.03
	luad_tp_5429	275	-0.05
	coad_tp_3930	61	-0.05
	coad_tp_4682	680	-0.03
	read_tp_6813	598	-0.02
	luad_tp_5932	1235	0.11
	luad_tp_8662	3361	0.09
	esca_tp_a9go	494	0.03
	stad_tp_6875	2197	0.07
	luad_tp_7913	561	0.02
	coad_tp_a565	494	-0.02
	read_tp_6547	76	-0.08
	stad_tp_8687	250	-0.02
	stad_tp_a91n	570	0.03
	blca_tp_a5bz	835	-0.02
	blca_tp_a8hh	57	0.05
	blca_tp_a9sv	388	-0.01
	blca_tp_a9kw	254	-0.02
	blca_tp_a20r	154	-0.06
	blca_tp_a6th	131	-0.04
	blca_tp_a3z9	385	0.1
	blca_tp_a42p	332	0.1
	blca_tp_aa75	340	-0.01
	blca_tp_a20w	254	-0.09
	blca_tp_a5bv	163	0.06
	ov_tp_0933	446	-0.04
	ov_tp_1492	3819	0.09
	blca_tp_a8hc	200	0.1
	coad_tp_2682	424	-0.13
	coad_tp_a02k	426	0.12
	coad_tp_a024	1188	-0.01
	stad_tp_8122	243	-0.04
	chol_tp_a8y1	385	0.05
	brca_tp_a0i8	749	0.12
	chol_tp_aa36	1402	0.09
	chol_tp_aava	445	0.04
	lihc_tp_5260	87	0.02
	blca_tp_a9t2	575	-0.12
	kirc_tp_5098	1584	-0.01
	meso_tp_aabz	197	0.04
	luad_tp_7624	1043	-0.01
	lusc_tp_5040	519	0.03
	luad_tp_aar9	260	0.02
	brca_tp_a0tz	3262	0.02
	brca_tp_a1n6	678	-0.05
	blca_tp_a1a3	665	-0.03
	esca_tp_a7bo	213	-0.01
	esca_tp_a9cj	600	-0.03
	brca_tp_a2d9	1812	-0.05
	cesc_tp_a1mi	1083	0.01
	stad_tp_a924	1686	-0.05
	coad_tp_2671	1331	-0.07
	coad_tp_a0xf	1162	-0.02
	blca_tp_a0yr	460	-0.16
	ucec_tp_a2p8	72	-0.08
	read_tp_6702	869	-0.07
	paad_tp_a9ib	224	-0.11
	stad_tp_a8pp	712	-0.05
	meso_tp_a4o2	57	-0.03
	meso_tp_a7p1	563	-0.07
	meso_tp_a4lv	107	-0.16
	meso_tp_aac1	789	0.02
	meso_tp_aac7	406	-0.09
	meso_tp_a8as	795	-0.08
	meso_tp_a6bn	757	-0.01
	meso_tp_a7pb	982	-0.13
	meso_tp_a4nw	546	-0.01
	meso_tp_ab3s	385	0.01
	meso_tp_ab3u	826	0.07
	meso_tp_a9ct	449	-0.03
	meso_tp_a4lp	527	-0.08
	meso_tp_aac4	719	-0.05
	meso_tp_aac5	253	-0.06
	coad_tp_6601	3042	-0.05
	stad_tp_a8pe	675	-0.09
	paad_tp_7926	518	-0.06
	meso_tp_a4lj	709	-0.01
	meso_tp_a4li	572	-0.05
	meso_tp_a7bd	459	0
	ucec_tp_a0te	146	-0.07
	paad_tp_a5a3	128	-0.06
	paad_tp_a7lx	250	-0.08
	paad_tp_a5a6	2036	-0.07
	paad_tp_aab6	293	-0.09
	paad_tp_aaq0	473	-0.01
	paad_tp_aaq2	153	-0.04
	meso_tp_a88e	434	0.04
	meso_tp_ab3l	361	-0.06
	hnsc_tp_a66s	406	-0.1
	lusc_tp_4080	12	0.04
	luad_tp_7166	258	-0.05
	cesc_tp_a5vh	100	0.03
	blca_tp_aa5n	168	-0.03
	lusc_tp_7730	198	-0.01
	stad_tp_8663	103	0.04
	lusc_tp_1622	881	-0.06
	lusc_tp_2793	306	0.03
	lusc_tp_5477	1346	0
	ov_tp_1558	594	0.1
	ov_tp_1697	949	-0.02
	ov_tp_1632	1799	0.07
	ucec_tp_a3nh	310	0.07
	ucec_tp_a1gm	995	0.04
	luad_tp_4631	354	-0.15
	luad_tp_a4d0	116	-0.03
	kirc_tp_4688	101	-0.01
	kirc_tp_4860	206	-0.16
	lusc_tp_3408	2304	0.01
	skcm_tp_a263	467	-0.05
	kich_tp_8325	725	0.23
	kich_tp_8336	920	0.06
	kich_tp_8323	1158	0.12
	kich_tp_8408	507	0.11
	kich_tp_8339	855	0.13
	kich_tp_8341	754	0.19
	kich_tp_8343	2172	0.16
	kirc_tp_4834	2090	0.14
	acc_tp_a5jy	552	0.02
	brca_tp_a0x4	860	0.09
	brca_tp_a18s	2009	0.09
	thca_tp_a3h1	1500	0.15
	kirc_tp_5099	485	0.03
	sarc_tp_ab36	1825	0.03
	sarc_tp_a1ky	391	0.23
	sarc_tp_a5qs	1941	0.14
	kirc_tp_5681	552	0.07
	kirp_tp_7501	624	0.04
	luad_tp_7633	1528	0.12
	luad_tp_7156	976	0.08
	luad_tp_4630	1073	-0.01
	blca_tp_a0ez	273	0.17
	kich_tp_8428	1590	0.13
	blca_tp_a871	272	-0.02
	blca_tp_aa6w	415	0.05
	brca_tp_a13e	614	0.11
	cesc_tp_a9ul	442	0.06
	blca_tp_a9tc	20	-0.07
	luad_tp_5931	434	-0.06
	lusc_tp_4587	1656	0.09
	lusc_tp_a5ib	340	0.08
	ucec_tp_a053	3365	0.04
	ucec_tp_a1g8	456	0.01
	brca_tp_a1fn	2192	-0.05
	skcm_tp_a2os	368	0.06
	blca_tp_a2el	819	0.14
	luad_tp_6591	119	0.05
	tgct_tp_aakm	6972	-0.1
	ucs_tp_a4r1	203	0.15
	sarc_tp_a6b8	485	0.09
	sarc_tp_a5dm	193	-0.01
	sarc_tp_a8c4	628	0.11
	sarc_tp_ab2x	404	-0.02
	sarc_tp_a6z7	118	0.07
	lusc_tp_2703	2945	-0.05
	kirp_tp_a57e	258	0.05
	meso_tp_a57i	20	0.02
	sarc_tp_a3u7	1552	0.08
	ucec_tp_a2hk	90	0.06
	sarc_tp_a7ef	648	0.08
	sarc_tp_a6yx	513	0.01
	sarc_tp_a8yx	17	-0.02
	sarc_tp_a5vf	32	-0.08
	skcm_tp_a726	305	0.08
	laml_tb_2841	1401	0.2
	lgg_tp_a7yv	987	0.27
	gbm_tp_0178	2681	0.04
	gbm_tp_1831	505	0.01
	pcpg_tap_a6mx	95	0.17
	lgg_tp_7301	788	0.23
	lgg_tp_a7r8	961	0.31
	uvm_tp_a9f0	945	0.09
	lgg_tp_7018	933	0.34
	lgg_tp_6393	1585	0.39
	lgg_tp_a5kj	962	0.28
	pcpg_tp_a70p	3563	0.13
	lgg_tp_5304	1251	0.39
	lgg_tp_a7is	241	0.24
	lgg_tp_a7yi	111	0.29
	lgg_tp_5318	2379	0.33
	pcpg_tp_a6mx	95	0.24
	ucec_tp_a0l8	1484	0.14
	ucs_tp_a4wa	714	0.06
	pcpg_tp_a80y	596	0.17
	ucec_tp_a2qt	377	-0.06
	sarc_tp_a3yv	139	0.09
	acc_tp_a5ja	922	0.05
	acc_tp_a5k5	498	0.01
	acc_tp_a5jm	562	0.06
	acc_tp_a5le	662	0.14
	gbm_tp_1390	772	0.27
	acc_tp_a5k2	994	0
	acc_tp_a5ky	391	0.03
	acc_tp_a5lc	159	0.12
	acc_tp_a5j2	1677	0.08
	acc_tp_a5jg	541	0.09
	acc_tp_a5lb	1204	0.17
	kirp_tp_a9pq	2624	0.17
	sarc_tp_a9qh	540	0.11
	coad_tp_5862	153	0.03
	blca_tp_a9g0	1008	-0.02
	skcm_tp_a5se	401	0.14
	thym_tp_a931	1609	0.05
	brca_tp_a0ig	4456	-0.04
	read_tp_6572	1432	0.01
	luad_tp_7161	291	0.08
	brca_tp_a0rq	4267	0.05
	ov_tp_1408	1680	-0.02
	luad_tp_1677	628	-0.14
	ov_tp_1431	567	0.03
	ov_tp_2393	1157	-0.04
	ucs_tp_a59f	361	-0.02
	ucec_tp_a0vo	875	-0.07
	meso_tp_a6bs	608	0.04
	paad_tp_aabv	652	-0.08
	thca_tp_a3mx	1753	0.07
	ov_tp_1630	1162	-0.09
	ucec_tp_a1ms	3112	0.05
	ov_tp_1316	1279	0.11
	ucs_tp_a5i1	2680	-0.02
	paad_tp_7644	394	-0.04
	ov_tp_1877	730	-0.04
	blca_tp_aa7r	522	-0.01
	ucec_tp_a3ol	449	0.04
	brca_tp_a0i6	991	0.01
	brca_tp_a3xs	1032	0.01
	brca_tp_a1fu	1688	-0.01
	luad_tp_5775	62	-0.09
	sarc_tp_a8bj	284	-0.03
	sarc_tp_a8bv	1845	0.02
	sarc_tp_a9hl	599	0.03
	blca_tp_aan7	565	0.08
	kirc_tp_4696	866	0.12
	sarc_tp_a6ia	224	0.06
	skcm_tp_a6qz	352	0.1
	skcm_tp_a4z2	190	0.1
	skcm_tp_a769	1070	0.07
	skcm_tp_a42y	721	0
	sarc_tp_a6yv	1536	0.13
	sarc_tp_a7ei	1049	0.14
	brca_tp_a03p	2911	-0.06
	brca_tp_a0x0	3945	0.01
	prad_tp_7171	1329	0.06
	prad_tp_a6e4	3502	0.07
	prad_tp_a5a1	2469	0.03
	prad_tp_a879	728	0.1
	prad_tp_a8sh	875	0.07
	prad_tp_a8ii	3467	0.1
	prad_tp_a8ta	146	0.2
	acc_tp_a5lo	2405	0.14
	acc_tp_a5lj	1105	0.07
	uvm_tp_a9e7	415	0.18
	uvm_tp_ab0b	149	0.14
	skcm_tp_a42h	426	0.09
	ucs_tp_a4qx	838	-0.05
	ucs_tp_a4y0	771	0.06
	sarc_tp_a3l4	1061	0.12
	ucs_tp_a4q1	2043	0.03
	ucs_tp_a4vu	442	0.04
	ucs_tp_a4y5	8	0.09
	sarc_tp_a9hr	2694	0.12
	sarc_tp_a9hv	437	0.14
	ucs_tp_a4rd	142	-0.04
	uvm_tp_a9eq	455	0.11
	brca_tp_a0sk	967	0.04
	hnsc_tp_a634	130	0
	gbm_tp_0871	880	0.13
	sarc_tp_a8vh	320	0.07
	sarc_tp_ab3a	978	-0.01
	sarc_tp_a7er	1466	0.17
	sarc_tp_a8oo	245	0.15
	sarc_tp_ab2j	1235	0.06
	sarc_tp_a8xq	146	0.11
	uvm_tp_a8kf	40	0.17
	sarc_tp_a8xt	1262	0.25
	ucs_tp_a4qy	114	-0.02
	sarc_tp_ab30	695	0.11
	ov_tp_0888	2811	0.08
	ov_tp_0920	1484	0.03
	ov_tp_1350	1946	0.05
	ov_tp_1634	1091	0.19
	uvm_tp_a87u	1581	0.16
	uvm_tp_a88a	82	0.11
	uvm_tp_aa9a	453	0.16
	sarc_tp_a7eq	897	0.25
	ucs_tp_a56s	371	-0.02
	ucs_tp_a4ro	685	0.01
	ucs_tp_a4rm	148	-0.01
	ucs_tp_a4y8	378	0.04
	cesc_tp_a8yt	633	0.04
	sarc_tp_a75j	119	0.13
	ucs_tp_a4pl	418	0.02
	ucs_tp_a4r8	3115	0.04
	ucs_tp_a4wf	167	-0.03
	ucec_tp_a054	709	0.07
	uvm_tp_a9ei	389	0.13
	uvm_tp_a9ex	730	0.16
	ucs_tp_a4vw	949	0.04
	ov_tp_2054	637	0.09
	ucs_tp_a4ru	1526	0.01
	sarc_tp_a47r	318	0.16
	ov_tp_2048	138	0.02
	sarc_tp_a1kw	995	0.1
	sarc_tp_a3rq	1129	0.02
	sarc_tp_a1l0	564	0.08
	sarc_tp_a6z0	1953	0.08
	sarc_tp_a3m5	180	-0.05
	blca_tp_a3ee	99	-0.01
	read_tp_a1df	734	0.1
	brca_tp_a3xu	912	0.01
	ucs_tp_a4ra	1591	-0.09
	luad_tp_7154	593	-0.07
	blca_tp_a3ie	612	0.06
	blca_tp_a9kp	364	0.04
	ucec_tp_a1gx	1127	0.13
	blca_tp_a767	144	0
	coad_tp_a1d8	383	0.1
	coad_tp_6460	972	0
	stad_tp_8059	439	0
	stad_tp_a94t	342	0.03
	lusc_tp_1078	474	0
	blca_tp_a2ec	696	-0.01
	ov_tp_0970	354	-0.06
	ov_tp_1665	1266	0
	ov_tp_1317	61	0.03
	ov_tp_1323	395	-0.01
	ov_tp_0938	636	0.05
	ov_tp_1113	949	0.01
	ov_tp_1467	3224	0.15
	ov_tp_0982	679	0.02
	ov_tp_2110	1354	0.03
	ucec_tp_a0ma	326	-0.08
	ov_tp_1861	1058	0.06
	ucec_tp_a2d5	421	-0.06
	ucec_tp_a2d4	243	-0.02
	ucec_tp_a3fd	1197	-0.04
	ucec_tp_a3i9	519	0.04
	ov_tp_1514	1720	0.19
	stad_tp_8295	67	0.01
	ucec_tp_a2qy	3349	0.08
	stad_tp_a8n6	272	0
	ov_tp_a838	304	0.03
	ov_tp_1477	1662	0.07
	ov_tp_1487	681	-0.01
	ov_tp_0724	83	-0.06
	ov_tp_1122	1189	-0.01
	ov_tp_0727	462	-0.03
	ov_tp_1655	1380	0.04
	ov_tp_1506	1039	-0.09
	ucec_tp_a2l0	788	0
	ov_tp_1114	2089	0.05
	ov_tp_1544	820	0.09
	uvm_tp_aa8q	636	0.1
	ov_tp_1582	731	0
	ov_tp_2400	1278	-0.05
	ucs_tp_a4pp	611	-0.09
	ov_tp_1701	515	-0.11
	luad_tp_4486	2318	-0.01
	brca_tp_a18t	224	0.02
	luad_tp_a93v	300	-0.04
	lusc_tp_aasi	1344	-0.07
	luad_tp_6972	1632	0.12
	ucec_tp_a15z	58	0.01
	skcm_tp_a2nf	877	0.02
	ucec_tp_a16i	350	0.03
	ov_tp_0369	1082	0.08
	ucec_tp_a1no	285	0.07
	luad_tp_7043	503	0.08
	stad_tp_7717	552	-0.09
	ov_tp_1315	1583	0.07
	ov_tp_1762	2634	0.01
	ov_tp_2027	3337	0.06
	ov_tp_2020	4624	0.11
	ov_tp_a5pd	624	0.07
	uvm_tp_a8ki	1113	0.14
	skcm_tp_a3y7	326	0.15
	uvm_tp_a984	1396	0.1
	ov_tp_a5nz	1088	0.11
	ucec_tp_a3w4	554	-0.02
	ucec_tp_a3pv	1249	0.01
	ucs_tp_a4rj	550	-0.04
	ucs_tp_a4rs	911	0.1
	ucs_tp_a59e	447	0.01
	ucs_tp_a4ve	291	-0.07
	ov_tp_1362	1348	-0.07
	stad_tp_a48c	353	-0.12
	ucec_tp_a8f1	135	0.2
	ucec_tp_a3dg	130	0
	ov_tp_2102	197	0.05
	ucec_tp_a1g7	189	0.16
	brca_tp_a0t2	255	-0.07
	brca_tp_a23h	174	-0.02
	blca_tp_a2ld	623	0.01
	brca_tp_a0y5	172	-0.03
	brca_tp_a18u	1563	-0.04
	blca_tp_a5bt	328	-0.11
	brca_tp_a0sv	825	-0.02
	blca_tp_a3iu	706	-0.1
	luad_tp_4507	268	-0.14
	blca_tp_a78k	536	-0.03
	esca_tp_a4qs	118	-0.01
	luad_tp_6673	22	-0.04
	luad_tp_a4sy	1501	-0.07
	lusc_tp_8584	383	-0.13
	blca_tp_a3sr	602	0.08
	ov_tp_2404	883	-0.09
	blca_tp_a62o	216	0.04
	blca_tp_aan1	941	0.03
	brca_tp_a0ik	571	-0.12
	ov_tp_1356	1499	-0.02
	ov_tp_1550	1249	-0.12
	ucec_tp_a0k9	409	-0.04
	luad_tp_a4ad	550	0.05
	luad_tp_a4t7	167	-0.05
	luad_tp_a4ta	950	-0.03
	blca_tp_aan8	118	-0.13
	acc_tp_a5og	383	-0.01
	brca_tp_a3m7	1034	0.07
	brca_tp_a203	1174	-0.09
	laml_tb_2857	306	0.06
	laml_tb_2882	365	0.08
	laml_tb_2925	243	0.08
	laml_tb_2844	122	0.27
	laml_tb_2977	31	0.07
	laml_tb_2900	184	0.13
	laml_tb_2908	31	0.08
	laml_tb_2929	123	0.12
	laml_tb_2938	304	0.09
	laml_tb_2814	792	0.22
	laml_tb_2810	31	0.06
	laml_tb_2863	31	0.25
	laml_tb_2878	365	0.06
	ucs_tp_a4w6	317	-0.13
	lusc_tp_7809	166	-0.02
	ucs_tp_a4vd	112	-0.06
	ov_tp_1714	1158	0
	acc_tp_a5lh	2385	0.1
	luad_tp_4397	731	0.01
	gbm_tp_5218	157	0.02
	brca_tp_a08t	3409	0.06
	brca_tp_a0rp	3126	0.01
	brca_tp_a0j5	792	0.08
	brca_tp_a0wx	639	0.02
	brca_tp_a1fh	1034	0.06
	brca_tp_a1nf	1072	-0.09
	brca_tp_a1et	2520	0.04
	brca_tp_a0ip	3926	-0.03
	brca_tp_a0ea	991	0.03
	brca_tp_a0ew	1884	0.02
	meso_tp_a7p3	689	-0.03
	brca_tp_a04v	1920	-0.02
	brca_tp_a0x7	1781	0.11
	brca_tp_a1fl	1673	0.06
	brca_tp_a2ob	1900	0.06
	meso_tp_a4o6	448	-0.06
	brca_tp_a2da	6593	-0.06
	stad_tp_6705	779	-0.03
	brca_tp_a06u	883	-0.03
	brca_tp_a08l	304	0
	brca_tp_a0sw	1365	0
	brca_tp_a0ws	2965	0
	brca_tp_a18m	2207	-0.02
	brca_tp_a1y1	302	0.02
	brca_tp_a42t	320	-0.01
	brca_tp_a0in	2573	-0.1
	brca_tp_a1fr	1642	-0.01
	brca_tp_a18k	2763	-0.01
	brca_tp_a1f2	959	0.05
	brca_tp_a226	1048	0.09
	brca_tp_a18j	612	-0.02
	read_tp_6464	303	-0.05
	stad_tp_7957	276	-0.03
	paad_tp_a5sq	219	-0.1
	stad_tp_a663	300	-0.01
	brca_tp_a09x	426	-0.08
	brca_tp_a0c1	1411	0.05
	brca_tp_a18p	921	0.08
	coad_tp_2676	1305	-0.09
	coad_tp_aat6	290	-0.14
	luad_tp_7669	574	-0.04
	luad_tp_8402	1498	-0.12
	brca_tp_a73z	227	-0.05
	esca_tp_a9gl	180	0
	prad_tp_a8il	628	-0.05
	cesc_tp_a1mj	14	0
	coad_tp_6899	176	-0.05
	stad_tp_4469	215	0.03
	stad_tp_a4mg	200	-0.02
	coad_tp_4323	43	-0.12
	stad_tp_7723	874	-0.04
	meso_tp_a88g	76	0
	luad_tp_4510	896	-0.02
	luad_tp_7109	308	-0.04
	luad_tp_a46r	1725	0.07
	paad_tp_7886	123	-0.09
	stad_tp_4201	940	-0.1
	stad_tp_a7c1	507	-0.31
	luad_tp_8174	164	0.05
	paad_tp_a9q5	313	-0.11
	luad_tp_6829	1258	0.04
	meso_tp_a7ou	1675	0
	meso_tp_a4nz	244	0.03
	meso_tp_ab3m	885	-0.02
	ov_tp_0883	2097	0.01
	meso_tp_ab3k	1715	-0.03
	thca_tp_a3ct	1854	-0.03
	thca_tp_a3mz	1597	0.03
	brca_tp_a1rb	976	-0.01
	brca_tp_a256	2854	0.04
	brca_tp_a03o	2483	-0.03
	kirc_tp_3313	735	0.12
	esca_tp_a9gg	610	0
	stad_tp_4460	669	-0.01
	thca_tp_a3h2	1019	0.16
	brca_tp_a1ar	524	0.02
	brca_tp_a3zx	1152	-0.02
	laml_tb_3009	577	0.22
	laml_tb_2830	275	0.13
	laml_tb_2896	214	0.22
	laml_tb_2858	577	0.19
	laml_tb_2955	489	0.35
	laml_tb_2806	945	0.28
	laml_tb_2988	30	0.26
	laml_tb_3008	822	0.18
	laml_tb_2812	366	0.14
	laml_tb_2840	28	0.22
	laml_tb_2998	31	0.19
	laml_tb_2839	486	0.22
	laml_tb_2822	973	0.31
	laml_tb_2885	214	0.21
	laml_tb_2853	89	0.3
	laml_tb_2976	915	0.24
	laml_tb_2859	304	0.16
	laml_tb_2986	212	0.15
	laml_tb_2966	854	0.27
	laml_tb_2895	153	0.24
	meso_tp_a98f	536	0.12
	luad_tp_5068	1499	-0.12
	stad_tp_4279	291	-0.08
	kirc_tp_4341	1589	0.07
	kirc_tp_4706	65	-0.03
	kirc_tp_5469	946	-0.09
	kirc_tp_4707	600	-0.06
	kirc_tp_4843	320	-0.03
	kirc_tp_3431	2241	-0.07
	kirc_tp_4159	2601	-0.05
	kirc_tp_4845	1986	0.08
	kirc_tp_4329	845	-0.06
	kirc_tp_4762	1343	0
	kirc_tp_4974	211	0.02
	kirc_tp_4337	2	-0.01
	kirc_tp_4355	953	0.05
	kirc_tp_4814	168	0.04
	kirc_tp_4763	1270	0.04
	kirc_tp_5080	342	-0.1
	kirc_tp_5095	245	-0.01
	sarc_tp_a1l3	1020	0.01
	kirc_tp_4164	992	0.08
	kirc_tp_4327	109	0.06
	kirc_tp_5465	2564	-0.01
	kirc_tp_5467	73	-0.02
	kirc_tp_5453	2419	0.04
	kirc_tp_4703	182	-0.02
	kirc_tp_3376	1696	0.08
	kirc_tp_3325	1170	-0.01
	kirc_tp_5461	330	0.01
	kirc_tp_4852	1121	-0.01
	kirc_tp_5580	1964	0.02
	kirc_tp_4693	77	-0.01
	kirc_tp_5104	2752	0.04
	kirc_tp_4844	313	-0.09
	kirc_tp_4828	307	-0.02
	kirc_tp_4638	431	0.05
	kirc_tp_5694	480	0.01
	kirc_tp_4920	139	-0.06
	kirc_tp_5102	2764	0.02
	kirc_tp_5680	768	0.07
	sarc_tp_a5do	2464	0.02
	sarc_tp_a8bs	850	0
	sarc_tp_a23t	160	-0.16
	brca_tp_a3xy	1093	-0.08
	ucs_tp_a4r0	541	-0.04
	laml_tb_2920	366	0.21
	brca_tp_a1fc	3472	-0.03
	lusc_tp_5481	2409	-0.03
	lusc_tp_7658	2378	-0.03
	lusc_tp_a52s	387	-0.07
	ucec_tp_a2d6	767	0.04
	sarc_tp_a71o	694	0.07
	skcm_tp_a3z4	519	0.08
	ucec_tp_a2in	947	-0.06
	ucec_tp_a2on	610	0
	esca_tp_a6fe	112	-0.03
	sarc_tp_a2j0	295	-0.02
	sarc_tp_a6ru	711	0
	sarc_tp_a8c6	1067	0.1
	skcm_tp_a4p0	326	0.15
	thym_tp_ab14	775	-0.02
	uvm_tp_aa8o	606	0.13
	stad_tp_8060	348	-0.01
	thym_tp_a92y	3488	-0.02
	uvm_tp_a9f3	873	0.07
	uvm_tp_a87y	1314	0.05
	uvm_tp_a9ee	398	0.1
	uvm_tp_a9e8	808	0.11
	sarc_tp_a5n8	22	0
	brca_tp_a1p8	239	-0.03
	paad_tp_7897	486	-0.01
	paad_tp_7920	236	-0.02
	sarc_tp_a1ku	427	-0.05
	sarc_tp_a23z	846	-0.05
	sarc_tp_a23v	2034	-0.02
	ov_tp_1474	676	0.01
	kirc_tp_4354	1034	-0.06
	chol_tp_a8s4	98	-0.11
	kirc_tp_4854	1404	0.01
	kirc_tp_4857	1432	-0.02
	kirc_tp_6033	224	-0.11
	kirc_tp_4713	202	0.02
	sarc_tp_a4aj	767	0.08
	blca_tp_aan4	823	-0.07
	kirc_tp_4891	819	-0.21
	gbm_tp_0055	76	-0.13
	kirc_tp_3346	137	-0.11
	brca_tp_a0ih	3418	0.08
	gbm_tp_0129	1024	0.24
	lgg_tp_6396	2286	0.26
	gbm_tp_2557	33	0.12
	lgg_tp_a6ua	178	0.12
	kirp_tp_a83v	2941	-0.06
	brca_tp_a14z	563	-0.14
	thca_tp_a3cr	233	-0.05
	ov_tp_1870	455	0.02
	ov_tp_1422	23	-0.02
	thca_tp_a3cs	1385	0.01
	kirc_tp_4945	2145	0.09
	meso_tp_a88d	823	0
	thca_tp_a3co	2973	-0.04
	thca_tp_a3cm	813	0.01
	thca_tp_a3cw	1734	0
	kirp_tp_a83t	2684	0
	ov_tp_1648	871	0.02
	brca_tp_a1ey	538	-0.01
	hnsc_tp_7254	1459	-0.16
	lusc_tp_2704	1154	-0.11
	lusc_tp_6175	294	-0.07
	lusc_tp_7335	2133	-0.14
	brca_tp_a0bf	1324	-0.03
	laml_tb_2811	243	0.01
	laml_tb_2856	150	0.1
	lusc_tp_2697	372	-0.17
	dlbc_tp_a9u4	391	-0.21
	laml_tb_2866	153	0.13
	laml_tb_2817	273	0.12
	laml_tb_3002	1431	0.12
	dlbc_tp_a7cr	313	-0.07
	laml_tb_2927	90	-0.01
	luad_tp_7816	468	0.06
	lusc_tp_a5fz	3838	-0.12
	thym_tp_a961	180	0.04
	blca_tp_a3b6	1005	-0.02
	luad_tp_5045	2174	-0.18
	luad_tp_6979	237	-0.07
	luad_tp_a46y	414	-0.03
	lusc_tp_a5mn	345	-0.14
	luad_tp_7499	1531	-0.09
	luad_tp_a4jf	737	-0.05
	lusc_tp_5022	1679	-0.18
	lusc_tp_8625	315	-0.1
	luad_tp_4505	428	-0.11
	luad_tp_4658	1600	-0.12
	luad_tp_7714	625	0.03
	lusc_tp_a53d	645	-0.11
	blca_tp_aaml	232	0.01
	luad_tp_a4t9	1265	-0.05
	luad_tp_a4yi	4	0.04
	lusc_tp_7812	835	-0.07
	lusc_tp_a59q	322	-0.07
	luad_tp_4490	385	-0.06
	luad_tp_a443	193	-0.01
	luad_tp_a4tc	74	-0.01
	luad_tp_8672	19	-0.11
	luad_tp_4434	457	-0.1
	luad_tp_6779	500	-0.09
	luad_tp_aarn	1135	-0.03
	ucec_tp_a0mi	714	-0.05
	kirc_tp_5083	1045	-0.02
	kirc_tp_4699	110	-0.07
	kirc_tp_5639	1003	0.03
	acc_tp_a5j8	579	-0.07
	kich_tp_8404	325	0.02
	sarc_tp_a8y0	688	-0.11
	brca_tp_a0cm	754	-0.08
	lusc_tp_6842	899	-0.12
	lusc_tp_7699	1001	-0.09
	brca_tp_a18v	1556	-0.04
	luad_tp_6968	1293	0
	luad_tp_a4df	614	-0.06
	lusc_tp_4599	1161	-0.12
	blca_tp_a13i	223	-0.12
	dlbc_tp_6909	3553	-0.17
	brca_tp_a18q	1692	0.06
	lusc_tp_8388	412	-0.02
	luad_tp_5125	2027	-0.1
	luad_tp_6590	1288	-0.11
	luad_tp_6712	171	-0.11
	luad_tp_6978	176	-0.13
	luad_tp_6594	370	-0.03
	luad_tp_5933	2393	-0.1
	luad_tp_3919	1026	-0.05
	luad_tp_7147	586	0
	luad_tp_8096	719	-0.01
	luad_tp_6982	995	-0.06
	luad_tp_7661	557	-0.08
	luad_tp_a4ti	429	-0.11
	luad_tp_4112	808	-0.07
	luad_tp_4501	1421	-0.1
	luad_tp_a4tk	582	-0.04
	luad_tp_6593	336	-0.01
	luad_tp_a4sv	2620	-0.05
	luad_tp_a4t6	1790	0.1
	hnsc_tp_5559	2083	-0.1
	lusc_tp_5030	59	-0.14
	lusc_tp_5489	1912	-0.15
	luad_tp_4629	864	-0.16
	luad_tp_8055	124	-0.07
	luad_tp_1592	701	-0.03
	kirc_tp_4340	562	0.17
	kirc_tp_4343	1912	-0.04
	kirc_tp_4813	18	0.01
	kirc_tp_4353	375	0.02
	kirc_tp_4918	93	-0.04
	kirc_tp_4169	701	-0.1
	kirc_tp_3455	683	0.06
	kirc_tp_4694	106	-0.09
	kirc_tp_4816	1371	-0.01
	kirc_tp_4790	1111	0.03
	kirc_tp_4824	1657	0.03
	kirc_tp_5075	637	0.01
	kirc_tp_4335	475	-0.04
	kirc_tp_5088	563	-0.03
	kirc_tp_6097	571	-0.03
	kirc_tp_5077	1317	0.02
	kirc_tp_5189	822	-0.01
	kirc_tp_5455	561	0.04
	kirc_tp_4331	2454	0.08
	kirc_tp_4818	510	0.01
	kirc_tp_4644	336	0.03
	kirc_tp_4810	478	-0.09
	kirc_tp_5009	1092	-0.05
	kirc_tp_4846	1200	0.02
	kirc_tp_5987	445	-0.01
	kirc_tp_4848	883	-0.05
	kirc_tp_4895	1200	-0.12
	kirc_tp_3311	1191	0.06
	kirc_tp_4701	238	-0.05
	kirc_tp_4823	454	-0.04
	kirc_tp_3352	561	0.05
	kirc_tp_4170	2343	-0.04
	kirc_tp_5454	722	-0.06
	kirc_tp_4861	446	-0.11
	kirc_tp_4865	166	-0.07
	kirc_tp_4849	69	0.02
	kirc_tp_5107	927	-0.02
	kirc_tp_5590	1075	-0.02
	kirc_tp_5584	164	0.06
	kirc_tp_5677	782	-0.08
	kirc_tp_5689	1620	-0.08
	kirc_tp_5168	1463	0.04
	kirc_tp_6028	1625	-0.02
	kirc_tp_4836	1238	-0.1
	kirc_tp_4868	646	-0.16
	kirc_tp_4690	43	-0.1
	meso_tp_a98i	860	-0.11
	kirc_tp_5462	311	0.07
	kirp_tp_7585	1070	0.04
	kirp_tp_5877	270	0.05
	kirc_tp_5106	1598	0.01
	kirc_tp_5178	1912	-0.13
	brca_tp_a1f0	785	-0.05
	dlbc_tp_6324	1252	-0.04
	dlbc_tp_6906	6425	-0.14
	laml_tb_2843	215	0.12
	laml_tb_2847	608	0.08
	laml_tb_2970	305	0.2
	laml_tb_2983	335	0.18
	sarc_tp_ab37	2575	-0.11
	laml_tb_2845	304	0.17
	laml_tb_2959	489	0.18
	laml_tb_2894	181	0.16
	dlbc_tp_a4xk	708	-0.14
	tgct_tp_aaob	513	-0.17
	lusc_tp_5480	2170	-0.09
	sarc_tp_a3u6	1088	-0.13
	kirc_tp_4143	709	-0.06
	thym_tp_a92v	124	0.02
	tgct_tp_aaew	618	0.03
	thym_tp_a966	379	-0.08
	uvm_tp_a8k8	1377	0.04
	esca_tp_a93d	960	0.02
	luad_tp_5055	1830	-0.14
	brca_tp_a1fb	3669	-0.04
	stad_tp_7808	105	-0.04
	stad_tp_8686	635	-0.06
	paad_tp_7651	603	-0.04
	meso_tp_a7p8	457	-0.13
	kirc_tp_4819	183	-0.09
	kirc_tp_6027	3615	-0.09
	blca_tp_a20o	370	-0.13
	sarc_tp_a1l1	1649	0.01
	gbm_tp_0130	394	-0.04
	kirc_tp_4888	1567	-0.1
	kirc_tp_4641	1661	-0.03
	kirc_tp_4894	841	0.1
	kirc_tp_6030	2299	-0.07
	kirc_tp_4838	834	0.02
	kirc_tp_4815	1588	-0.09
	kirc_tp_4833	2386	0.05
	kirc_tp_4714	99	0.06
	kirc_tp_4900	1714	-0.13
	kirc_tp_4700	1980	-0.18
	kirc_tp_5081	362	-0.11
	kirc_tp_4847	793	-0.02
	kirc_tp_4887	932	-0.01
	kirc_tp_5672	2190	0.01
	kirc_tp_4858	2105	-0.1
	kirc_tp_4697	578	-0.12
	kirc_tp_4637	2227	-0.07
	kirc_tp_5173	62	0.02
	kirc_tp_4346	1493	0.02
	kirc_tp_4864	2830	0.12
	kirc_tp_4771	162	0.01
	kirc_tp_6087	41	-0.09
	kirc_tp_4798	334	0
	kirc_tp_5092	459	0.02
	dlbc_tp_a7q1	248	-0.07
	sarc_tp_a8vg	1970	-0.01
	luad_tp_8497	434	-0.01
	stad_tp_a8pq	476	0.01
	kirc_tp_3426	885	-0.07
	kirc_tp_5678	574	-0.08
	sarc_tp_a3u8	138	-0.06
	skcm_tp_a26c	821	-0.04
	dlbc_tp_6907	595	-0.11
	dlbc_tp_a6hn	58	-0.14
	laml_tb_2937	215	0.21
	sarc_tp_a23y	191	-0.07
	sarc_tp_a5va	550	-0.05
	lusc_tp_1005	1953	-0.15
	luad_tp_8089	702	-0.05
	luad_tp_6212	1516	-0.11
	luad_tp_7271	800	-0.11
	luad_tp_7227	952	-0.04
	luad_tp_7626	929	-0.05
	lusc_tp_a5hj	418	-0.06
	meso_tp_ab3o	1302	-0.13
	lusc_tp_8623	692	-0.07
	meso_tp_aa4m	84	-0.06
	skcm_tp_a6r0	608	0.07
	luad_tp_8648	1209	-0.1
	luad_tp_5935	653	0.02
	luad_tp_7535	949	0.03
	luad_tp_a4jo	33	-0.02
	lusc_tp_5668	559	0
	luad_tp_a4sw	1778	0.01
	luad_tp_a4t4	2617	-0.05
	luad_tp_a52j	1798	0.08
	ov_tp_1551	1579	-0.09
	luad_tp_7143	4961	0.01
	ucec_tp_a0ta	740	-0.11
	stad_tp_5803	341	-0.08
	stad_tp_a8nb	513	0.01
	luad_tp_6777	987	-0.05
	stad_tp_6709	370	-0.12
	ov_tp_1710	951	-0.09
	ov_tp_1785	1104	0.02
	stad_tp_8532	354	-0.07
	luad_tp_8092	154	-0.01
	stad_tp_5577	782	-0.11
	stad_tp_5801	401	-0.07
	stad_tp_7916	428	-0.06
	stad_tp_4253	124	-0.03
	stad_tp_8484	766	-0.02
	paad_tp_8637	517	-0.07
	uvm_tp_a888	575	0.01
	uvm_tp_a8kd	114	0.05
	uvm_tp_a9ev	1269	0.03
	lihc_tp_a3m9	300	-0.17
	sarc_tp_a5vb	1478	-0.12
	luad_tp_a4tj	339	-0.11
	kirc_tp_4842	1724	-0.07
	kirc_tp_4981	1097	-0.04
	sarc_tp_a3ov	2448	0.07
	sarc_tp_a3ka	413	0.03
	thym_tp_ab19	2910	0.04
	kirc_tp_5085	770	0.07
	ov_tp_2298	1620	-0.02
	meso_tp_a4lm	158	-0.19
	meso_tp_a7oy	255	-0.14
	kirc_tp_4822	1111	-0.01
	kirc_tp_4691	139	-0.14
	kirc_tp_4839	1639	-0.03
	kirc_tp_4875	3554	0.04
	blca_tp_aa7n	1367	-0.13
	stad_tp_a4gq	3	-0.04
	stad_tp_8080	292	-0.03
	stad_tp_a4bf	168	-0.11
	kirc_tp_a5pc	242	0
	kirp_tp_5889	329	-0.12
	luad_tp_1681	1167	-0.04
	luad_tp_4512	905	-0.02
	luad_tp_a50w	442	0.07
	ov_tp_0893	1319	-0.07
	ov_tp_1435	1324	-0.03
	ov_tp_2261	24	0.01
	ov_tp_1563	1451	-0.08
	ov_tp_2399	608	0.01
	ov_tp_1930	2467	-0.09
	stad_tp_8284	245	-0.05
	stad_tp_a91y	296	0
	ov_tp_1553	1767	-0.01
	ov_tp_1918	479	0.04
	ov_tp_2267	1446	-0.03
	ov_tp_2401	90	-0.1
	ov_tp_1434	568	-0.08
	ov_tp_1585	53	-0.04
	ucec_tp_a2ch	590	0.01
	ov_tp_1635	1583	-0.05
	ucec_tp_a0g1	3251	-0.05
	ov_tp_1411	531	-0.05
	thym_tp_aaa7	853	-0.18
	ov_tp_2024	1769	0.05
	ov_tp_1662	2717	0.03
	ov_tp_1924	919	-0.08
	ov_tp_1628	627	-0.01
	blca_tp_a20j	579	-0.12
	blca_tp_a9rn	615	-0.01
	coad_tp_5916	643	-0.08
	brca_tp_a209	3959	-0.08
	coad_tp_6964	331	-0.07
	stad_tp_6707	605	-0.09
	stad_tp_a94r	1294	0.07
	luad_tp_4487	855	-0.15
	luad_tp_7574	995	-0.06
	meso_tp_a98h	1156	-0.03
	meso_tp_a6lm	881	-0.04
	stad_tp_6455	422	-0.06
	luad_tp_7152	1215	-0.04
	luad_tp_7537	1622	0.01
	luad_tp_7162	3169	-0.02
	luad_tp_7914	187	0.03
	luad_tp_7158	179	0.09
	ucec_tp_a0is	1858	-0.07
	ucec_tp_a1gs	670	0.06
	sarc_tp_a3ls	275	-0.03
	sarc_tp_a5v9	1424	-0.08
	brca_tp_a1ng	786	-0.08
	brca_tp_a1fe	2273	0.02
	brca_tp_a0co	3492	-0.03
	brca_tp_a1eo	2798	0.02
	brca_tp_a15m	336	0.01
	brca_tp_a1eu	1286	0.05
	paad_tp_8003	596	-0.07
	paad_tp_7645	1502	-0.07
	coad_tp_3489	214	-0.08
	read_tp_2690	524	-0.14
	paad_tp_8002	366	-0.04
	brca_tp_a7u7	584	-0.02
	stad_tp_8291	607	-0.02
	stad_tp_4187	141	-0.04
	stad_tp_5813	377	-0.1
	paad_tp_7273	592	-0.05
	paad_tp_a77j	568	-0.14
	paad_tp_a4p5	179	-0.1
	stad_tp_8210	153	0.01
	paad_tp_7887	110	-0.02
	paad_tp_7654	476	0.01
	paad_tp_7276	216	-0.08
	kirc_tp_4698	42	-0.06
	blca_tp_aa54	590	-0.12
	sarc_tp_a6yq	93	0.02
	sarc_tp_a8bh	439	-0.09
	sarc_tp_a8xo	363	-0.09
	meso_tp_a4o0	185	-0.16
	meso_tp_a98g	630	-0.07
	ov_tp_2042	396	-0.07
	meso_tp_a7bh	243	0.1
	coad_tp_a566	758	-0.09
	ov_tp_1626	518	-0.06
	paad_tp_8005	120	-0.06
	paad_tp_7646	145	-0.15
	esca_tp_a6kz	154	0.02
	coad_tp_a02r	670	-0.09
	coad_tp_6570	188	-0.03
	stad_tp_a8po	282	-0.06
	stad_tp_6458	588	-0.04
	stad_tp_6565	279	-0.04
	stad_tp_8590	284	-0.05
	luad_tp_a46s	1653	0.08
	luad_tp_7284	243	0
	stad_tp_4306	31	-0.05
	stad_tp_4257	294	-0.08
	paad_tp_7649	467	-0.04
	paad_tp_7891	913	-0.08
	paad_tp_a774	695	-0.06
	paad_tp_aapy	1059	-0.08
	paad_tp_aaun	144	-0.03
	stad_tp_7722	466	0.02
	luad_tp_6597	1268	0
	stad_tp_a923	61	-0.01
	stad_tp_a4hb	477	-0.06
	stad_tp_a5ug	113	0
	stad_tp_8382	762	-0.09
	stad_tp_a8e3	661	-0.03
	stad_tp_a8pf	76	0
	kirc_tp_4811	1417	0.02
	kirc_tp_a8l6	313	-0.05
	ov_tp_1761	528	-0.11
	meso_tp_a95c	133	0.04
	kirc_tp_5010	878	-0.04
	blca_tp_a9km	530	-0.05
	brca_tp_a04p	548	-0.06
	kirc_tp_5109	587	-0.12
	luad_tp_a490	99	-0.03
	cesc_tp_a7wf	492	0.03
	luad_tp_7907	343	-0.02
	luad_tp_4488	869	-0.06
	meso_tp_a98j	741	-0.07
	ov_tp_2289	2049	-0.05
	kirc_tp_4821	1230	-0.09
	meso_tp_a6lp	78	-0.1
	ov_tp_1123	1018	0.02
	ov_tp_1495	2749	-0.07
	ov_tp_2109	629	-0.01
	ov_tp_2297	1699	0.06
	ov_tp_1027	976	-0.06
	ov_tp_1332	1247	0.02
	ov_tp_2352	286	0.02
	ov_tp_1319	1977	0.03
	ov_tp_1695	1229	-0.02
	ov_tp_2254	1736	0.05
	ov_tp_1705	555	-0.04
	ov_tp_1109	1562	-0.06
	ov_tp_1691	1470	-0.05
	ucec_tp_a0gd	3423	0.01
	ov_tp_1741	1024	0.02
	ucec_tp_a5fx	1099	0.04
	luad_tp_a4td	307	0.02
	paad_tp_a77o	160	-0.07
	ov_tp_1507	1993	-0.15
	ov_tp_1464	379	0.03
	ov_tp_1718	1579	-0.08
	ov_tp_1312	31	-0.04
	ov_tp_1923	690	-0.03
	ov_tp_2033	562	0
	ucec_tp_a3g1	624	-0.12
	ov_tp_1659	304	-0.12
	ov_tp_1919	1161	-0.07
	blca_tp_a9sl	2020	-0.09
	brca_tp_a0cs	2348	0
	kirp_tp_a5ea	201	-0.19
	ov_tp_1511	1650	0.04
	ov_tp_0979	1264	-0.04
	ov_tp_1318	1064	0.04
	ov_tp_1104	1933	-0.06
	ov_tp_0804	1073	-0.02
	ov_tp_1738	1089	-0.07
	ov_tp_1488	2154	-0.03
	ov_tp_0795	619	-0.07
	ov_tp_1857	8	-0.08
	stad_tp_7735	106	-0.07
	ov_tp_1549	1721	0.08
	ov_tp_1320	1155	-0.02
	kirc_tp_4841	204	0
	meso_tp_a7p0	1261	-0.08
	stad_tp_8371	359	0
	stad_tp_8365	533	0
	stad_tp_8592	191	0.01
	ov_tp_1623	565	-0.1
	ov_tp_1510	1359	-0.03
	ov_tp_1768	952	-0.07
	ov_tp_2035	857	-0.04
	ov_tp_2293	506	-0.05
	stad_tp_8209	1811	0.03
	ov_tp_1313	820	-0.01
	ov_tp_1546	1955	-0.05
	ov_tp_1603	2742	-0.07
	ov_tp_1688	2400	-0.03
	ov_tp_2354	1046	-0.03
	ov_tp_0987	701	-0.11
	ov_tp_0936	1123	0.02
	ov_tp_1021	1446	0.02
	ov_tp_1565	312	0.05
	ov_tp_1696	1032	0
	ov_tp_1860	1366	-0.12
	ov_tp_1694	1187	0.01
	ov_tp_2392	31	-0.04
	ov_tp_0765	1389	-0.11
	ov_tp_2409	821	0.03
	ov_tp_2290	1102	-0.03
	ov_tp_2391	1492	-0.03
	ucs_tp_a4vf	522	-0.07
	luad_tp_7938	18	-0.03
	brca_tp_a208	1759	-0.05
	paad_tp_7893	117	-0.04
	paad_tp_7925	614	-0.04
	paad_tp_7890	598	-0.03
	paad_tp_8636	545	-0.07
	paad_tp_a45n	421	-0.07
	paad_tp_a5so	365	-0.1
	luad_tp_4632	1357	-0.13
	blca_tp_a20p	544	-0.05
	blca_tp_aa52	1077	-0.04
	luad_tp_4675	922	0.04
	luad_tp_4628	1492	-0.05
	esca_tp_a6dn	243	0.01
	brca_tp_a0rs	3063	-0.05
	lusc_tp_2757	1338	-0.08
	luad_tp_2666	97	0.01
	lusc_tp_4594	1470	-0.15
	esca_tp_a4ox	226	0.05
	coad_tp_6459	262	-0.01
	esca_tp_a8ni	410	0.01
	esca_tp_a9gf	784	0.06
	read_tp_6158	334	-0.08
	stad_tp_7597	805	-0.1
	stad_tp_a922	275	-0.01
	stad_tp_8289	81	0.03
	brca_tp_a3xx	1439	0
	luad_tp_7145	826	-0.07
	luad_tp_8620	375	0.05
	lusc_tp_1017	1485	-0.11
	lusc_tp_2578	684	-0.06
	lusc_tp_5021	2086	-0.1
	lusc_tp_5034	1107	-0.07
	ucec_tp_a1mu	1548	-0.04
	ucec_tp_a23n	439	-0.02
	cesc_tp_a8ej	607	0
	luad_tp_7536	244	-0.04
	luad_tp_4677	38	0.01
	stad_tp_a8n5	1747	0.04
	coad_tp_3516	396	-0.16
	coad_tp_3715	579	-0.1
	luad_tp_8398	444	-0.05
	lusc_tp_5483	573	-0.07
	cesc_tp_a2rl	1453	0.08
	luad_tp_8512	607	0.07
	stad_tp_5724	366	-0.12
	luad_tp_5051	478	-0.03
	ucec_tp_a1og	973	0.01
	coad_tp_4070	496	-0.03
	ucec_tp_a052	669	-0.08
	ucec_tp_a1n2	954	0.06
	ucec_tp_aavi	540	-0.18
	blca_tp_a4ij	674	0.01
	ucec_tp_a1my	361	-0.04
	ucec_tp_a23m	616	0.02
	ucec_tp_a2g7	1793	0.1
	ucec_tp_a2h2	145	0
	cesc_tp_a8yr	837	-0.12
	luad_tp_4402	244	-0.07
	luad_tp_5939	460	-0.1
	luad_tp_7562	87	-0.1
	brca_tp_a1ev	365	-0.01
	luad_tp_a4tf	336	-0.06
	luad_tp_7542	321	-0.02
	luad_tp_6595	189	-0.12
	luad_tp_8090	598	-0.08
	lusc_tp_8007	198	-0.05
	meso_tp_ab3t	414	-0.14
	lusc_tp_2698	311	-0.14
	lusc_tp_3410	146	-0.14
	lusc_tp_2769	215	-0.18
	lusc_tp_1083	1315	-0.12
	lusc_tp_4604	399	-0.14
	lusc_tp_4613	358	-0.12
	lusc_tp_5474	445	-0.1
	lusc_tp_7545	1736	-0.09
	luad_tp_8075	694	-0.06
	luad_tp_5044	624	-0.18
	luad_tp_8520	210	0.04
	luad_tp_a4su	409	0.03
	luad_tp_8394	139	-0.03
	lusc_tp_a52q	113	-0.15
	ucec_tp_a4kr	346	-0.02
	lusc_tp_8288	402	-0.08
	lusc_tp_8353	94	-0.13
	ov_tp_1891	914	-0.11
	ov_tp_0730	542	-0.04
	ucs_tp_a5cp	167	-0.03
	brca_tp_a0u2	2551	0.08
	blca_tp_a3sl	712	0
	esca_tp_a8wg	386	0.03
	blca_tp_a9sx	719	-0.14
	luad_tp_4250	121	-0.1
	meso_tp_a6bl	333	-0.16
	meso_tp_a4lc	2790	0.04
	meso_tp_a4o5	387	0.01
	meso_tp_a6lq	297	-0.15
	meso_tp_a7oz	844	-0.09
	meso_tp_aac6	456	-0.01
	meso_tp_a7p6	283	-0.16
	meso_tp_a4kx	2459	-0.01
	meso_tp_a7bc	727	-0.03
	meso_tp_a8af	358	-0.07
	meso_tp_a9vw	84	-0.01
	chol_tp_aav9	339	-0.11
	ov_tp_1326	1249	-0.04
	ov_tp_1633	1891	-0.04
	coad_tp_6302	2047	-0.06
	paad_tp_a7dr	353	-0.03
	paad_tp_aaqi	103	-0.04
	paad_tp_aab9	627	-0.1
	stad_tp_8575	554	-0.02
	stad_tp_a8pc	1407	0
	stad_tp_8367	801	0.08
	stad_tp_8576	446	0
	stad_tp_8683	300	0
	luad_tp_aar4	879	-0.05
	paad_tp_aauo	239	-0.07
	paad_tp_aabf	691	-0.07
	paad_tp_a77g	12	0.04
	paad_tp_a78t	375	-0.04
	paad_tp_a8rp	702	0.01
	paad_tp_a9i9	634	-0.05
	paad_tp_aaui	366	-0.13
	stad_tp_a6rl	406	-0.03
	paad_tp_a7tx	95	-0.15
	stad_tp_5720	30	-0.11
	ov_tp_0928	563	0
	ov_tp_1403	2345	0.01
	ov_tp_1631	9	-0.01
	ov_tp_2350	679	-0.03
	ov_tp_2288	25	-0.06
	ov_tp_0911	1355	-0.21
	paad_tp_aab1	66	-0.04
	paad_tp_aaq1	123	-0.06
	paad_tp_aaql	292	-0.07
	paad_tp_a75w	267	-0.07
	stad_tp_6525	406	-0.02
	paad_tp_a7b8	466	-0.05
	stad_tp_6456	526	-0.05
	stad_tp_6818	376	-0.04
	skcm_tp_a194	1354	0.04
	sarc_tp_a9hs	1366	-0.05
	blca_tp_a5bx	173	-0.15
	hnsc_tp_a61o	421	-0.14
	kirc_tp_4770	329	-0.08
	sarc_tp_aats	35	0
	sarc_tp_aa8b	262	0.06
	sarc_tp_ab2p	367	0.06
	sarc_tp_a3ua	325	0.1
	sarc_tp_a23u	2324	0.03
	luad_tp_6742	488	-0.04
	coad_tp_a1d4	2821	0.06
	esca_tp_aa4d	1405	0.07
	coad_tp_6606	357	0
	coad_tp_3692	1095	-0.06
	coad_tp_3666	61	-0.03
	read_tp_3583	610	-0.04
	stad_tp_a8du	166	-0.04
	coad_tp_5912	1493	0.07
	coad_tp_a285	179	-0.03
	cesc_tp_a9v4	132	-0.01
	coad_tp_a0xd	743	-0.03
	coad_tp_a280	236	-0.07
	coad_tp_6889	2532	-0.12
	coad_tp_4951	2134	-0.12
	coad_tp_a03f	549	0.08
	coad_tp_6888	472	0.01
	coad_tp_6537	146	-0.08
	esca_tp_a8nm	236	-0.01
	coad_tp_a50u	334	0.03
	read_tp_6233	556	-0.02
	stad_tp_a6rr	205	-0.06
	paad_tp_aaaz	2182	0.02
	paad_tp_a6ug	41	-0.07
	stad_tp_a4ql	491	-0.04
	stad_tp_a8ph	389	-0.02
	stad_tp_a94o	640	-0.01
	read_tp_a1h8	992	0.06
	read_tp_5654	512	-0.03
	stad_tp_a91x	289	0.08
	coad_tp_3952	61	0.01
	blca_tp_a6tf	69	-0.06
	blca_tp_a3qf	617	0.01
	esca_tp_a9gn	272	-0.04
	paad_tp_aaqa	143	-0.05
	stad_tp_a4cs	45	-0.04
	paad_tp_a779	511	0.02
	paad_tp_aapu	381	0
	stad_tp_a8pj	82	0.04
	stad_tp_a44u	422	0.02
	stad_tp_a7zr	185	-0.04
	paad_tp_a9iz	308	-0.16
	esca_tp_a8nf	81	-0.01
	coad_tp_3869	822	-0.07
	cesc_tp_a2m2	1011	0.04
	luad_tp_6984	760	-0.08
	luad_tp_a470	1194	0.02
	luad_tp_a46p	594	0.01
	paad_tp_6879	334	0.01
	paad_tp_7919	593	-0.06
	paad_tp_aa8x	532	-0.02
	paad_tp_aabu	277	-0.03
	stad_tp_aa64	560	0.09
	esca_tp_a8w5	480	-0.05
	ov_tp_2113	676	0
	ov_tp_1116	592	-0.15
	esca_tp_a4on	558	0.05
	cesc_tp_a9v5	494	0.04
	blca_tp_a2hx	1420	-0.06
	cesc_tp_a3lb	2032	-0.1
	paad_tp_aaba	607	0.01
	esca_tp_a9gh	951	0.02
	stad_tp_6527	312	-0.07
	esca_tp_a8nh	393	-0.02
	esca_tp_a9gr	987	0.03
	esca_tp_a6dq	231	-0.07
	paad_tp_8638	151	-0.01
	coad_tp_4616	156	-0.11
	stad_tp_5726	881	-0.02
	stad_tp_4441	426	-0.06
	stad_tp_4267	188	-0.02
	stad_tp_a927	200	0.08
	stad_tp_4465	274	-0.08
	coad_tp_3552	396	0.02
	paad_tp_aaqj	394	-0.07
	paad_tp_aaq3	31	-0.08
	paad_tp_aaq6	244	-0.03
	paad_tp_aaqe	684	-0.06
	paad_tp_a5re	470	-0.12
	paad_tp_a5ss	460	-0.06
	stad_tp_a9cr	24	-0.08
	coad_tp_6607	97	-0.07
	paad_tp_a44g	233	-0.09
	paad_tp_a545	732	-0.03
	paad_tp_a9iu	458	-0.05
	stad_tp_a7zf	259	0
	luad_tp_7540	1197	0
	stad_tp_aa6g	792	0.03
	stad_tp_a8p5	235	-0.1
	paad_tp_a49i	308	-0.09
	paad_tp_aauq	183	-0.07
	paad_tp_7889	481	-0.11
	paad_tp_8317	378	-0.07
	paad_tp_8315	299	-0.04
	paad_tp_aauw	230	-0.03
	stad_tp_4280	201	-0.05
	stad_tp_a91u	52	0.03
	coad_tp_6718	306	-0.04
	blca_tp_a3iv	294	0.03
	paad_tp_a7sx	393	0
	luad_tp_7160	697	-0.01
	esca_tp_a8nu	2532	-0.04
	esca_tp_a9gk	232	-0.12
	esca_tp_a8eq	694	-0.08
	stad_tp_7901	105	-0.07
	stad_tp_8296	474	-0.1
	stad_tp_a8pd	496	0
	stad_tp_a928	174	-0.03
	ucec_tp_a0lh	1106	-0.04
	ucec_tp_a16g	834	-0.01
	coad_tp_a01p	1158	-0.1
	stad_tp_a6ez	618	-0.03
	stad_tp_5734	243	-0.18
	stad_tp_5732	2100	-0.13
	stad_tp_a6ey	348	-0.07
	stad_tp_a8pm	57	-0.05
	stad_tp_a8e0	562	-0.07
	stad_tp_4191	558	-0.11
	read_tp_3594	61	-0.03
	paad_tp_7888	1332	-0.05
	stad_tp_aa6k	378	0
	esca_tp_a4ot	149	-0.09
	stad_tp_6564	794	-0.01
	stad_tp_8527	218	-0.06
	stad_tp_a489	344	0
	ov_tp_1496	129	-0.06
	ov_tp_0366	1757	-0.07
	paad_tp_a9ic	738	-0.12
	stad_tp_a91q	633	0.06
	stad_tp_a7bw	156	-0.09
	paad_tp_a77e	430	-0.01
	paad_tp_aapq	1130	-0.1
	stad_tp_a8pk	543	-0.05
	ucec_tp_a2d2	2352	-0.01
	esca_tp_a9gi	435	-0.01
	stad_tp_a8pu	832	0.08
	stad_tp_5718	1095	-0.08
	stad_tp_a748	132	-0.08	-0.00241238
2	brca_tp_a0ty	1699	0.02
	chol_tp_aa2w	924	0.11
	chol_tp_aa2t	1220	0.21
	lihc_tp_a5ud	304	0.02
	gbm_tp_2524	231	-0.09
	gbm_tp_0644	384	0.01
	kirc_tp_5096	68	-0.04
	kirc_tp_5176	1590	-0.02
	gbm_tp_1787	385	0.09
	gbm_tp_0238	405	0.02
	gbm_tp_0817	164	-0.04
	gbm_tp_5295	454	0.02
	gbm_tp_5204	454	0.14
	sarc_tp_a9i1	567	0.02
	gbm_tp_0619	1062	0.01
	gbm_tp_0190	317	-0.04
	gbm_tp_3915	360	0.04
	gbm_tp_0132	771	0.05
	gbm_tp_0645	175	-0.03
	gbm_tp_5412	138	-0.06
	gbm_tp_2638	766	0.11
	lgg_tp_a7yk	378	0.19
	gbm_tp_2486	618	-0.03
	kirc_tp_4098	51	0.02
	gbm_tp_1832	300	-0.03
	gbm_tp_2632	269	0
	lgg_tp_a7yq	1578	0.16
	gbm_tp_2562	382	0.06
	gbm_tp_2567	133	0.06
	gbm_tp_0141	313	0.03
	gbm_tp_3653	442	0.17
	gbm_tp_0616	448	0.05
	gbm_tp_0745	239	0.07
	gbm_tp_0787	68	0.09
	gbm_tp_0646	175	0.06
	gbm_tp_0882	632	0.08
	gbm_tp_0789	342	0.06
	gbm_tp_0156	178	0.04
	gbm_tp_0156_r1	178	0.06
	gbm_tp_1980	36	0.08
	gbm_tp_0211	360	0.11
	gbm_tp_1034	485	0.06
	gbm_tp_5136	577	0.07
	gbm_tp_0781	29	0.04
	gbm_tp_1830	154	0.11
	gbm_tp_2615	485	0.08
	gbm_tp_0158	329	0.13
	gbm_tp_0047	448	0.14
	gbm_tp_5215	335	0.11
	gbm_tp_1837	427	0.17
	lgg_tp_a6u0	742	0.14
	lgg_tp_a7ix	819	0.2
	gbm_tp_1747	77	0.13
	lgg_tp_5963	775	0.17
	gbm_tp_0168	598	0.01
	gbm_tp_2629	737	0.09
	gbm_tp_1834	1233	0.14
	lgg_tp_6402	214	0.08
	lgg_tp_7006	349	0.19
	lgg_tp_a7td	228	0.22
	lgg_tp_a7ye	886	0.21
	lgg_tp_4941	234	0.18
	gbm_tp_1823	543	0
	lgg_tp_8013	1933	0.24
	lgg_tp_a7rw	821	0.24
	gbm_tp_1444	1537	0.17
	lgg_tp_a7yj	592	0.16
	gbm_tp_5207	343	0.09
	lgg_tp_6403	354	0.25
	lgg_tp_6406	512	0.24
	gbm_tp_0846	119	0.08
	lgg_tp_6290	1137	0.18
	gbm_tp_0184	2126	0.04
	gbm_tp_1045	883	0.11
	gbm_tp_2519	550	0.05
	lgg_tp_7012	199	0.16
	gbm_tp_4097	6	0.1
	gbm_tp_2561	537	0.14
	lgg_tp_a7yl	492	0.12
	gbm_tp_0157	97	0.11
	gbm_tp_0750	28	0.08
	lgg_tp_7290	315	0.15
	lgg_tp_a7r2	316	0.21
	gbm_tp_0743	803	0.16
	lgg_tp_a5kk	388	0.19
	lgg_tp_a5ty	1033	0.12
	lgg_tp_7007	1915	0.17
	lgg_tp_a7yn	727	0.12
	brca_tp_a73w	385	0.02
	thca_tp_a3my	533	-0.08
	kirp_tp_4113	1536	0.15
	kirp_tp_7049	1364	-0.08
	ov_tp_1616	1163	0.05
	ov_tp_1703	1815	-0.02
	ov_tp_1498	2012	-0.05
	ucec_tp_a06d	373	0.03
	lgg_tp_4942	1335	0.28
	lgg_tp_5322	3978	0.25
	acc_tp_a5j7	490	0.12
	acc_tp_a5je	2105	0.03
	pcpg_tp_a81q	755	0.33
	gbm_tp_2616	224	0.11
	gbm_tp_0210	225	0.03
	gbm_tp_5418	83	0.08
	kirc_tp_4985	952	-0.12
	kirp_tp_6789	122	-0.02
	gbm_tp_0187	828	0.11
	gbm_tp_4932	1458	0.12
	gbm_tp_5135	270	0.11
	lgg_tp_a61c	537	0.16
	lgg_tp_a76l	814	0.09
	acc_tp_a5k9	344	0.13
	gbm_tp_4925	146	0.12
	meso_tp_a7p7	591	0.04
	gbm_tp_0219	22	0
	gbm_tp_5222	585	0.03
	gbm_tp_0744	1426	0.1
	gbm_tp_3650	333	0.12
	gbm_tp_1597	675	0.1
	gbm_tp_2523	489	0.17
	gbm_tp_0211_r1	360	0.19
	gbm_tp_2558	380	0.12
	gbm_tp_5411	254	0.09
	gbm_tp_0686	432	0.07
	gbm_tp_5408	357	0.07
	gbm_tp_5299	98	0.06
	gbm_tp_1982	142	0.02
	gbm_tp_2565	506	0.19
	gbm_tp_2571	26	0.16
	gbm_tp_0174	98	0.12
	gbm_tp_0618	395	0.16
	gbm_tp_1825	232	0.12
	lgg_tp_5140	607	0.29
	gbm_tp_2559	150	0.13
	gbm_tp_0386	548	0.15
	gbm_tp_2528	480	0.08
	gbm_tp_2624	5	0.25
	gbm_tp_0125	1448	0.18
	gbm_tp_4931	279	0.18
	lgg_tp_8162	444	0.33
	lgg_tp_a7yy	4445	0.39
	lgg_tp_6404	4068	0.24
	gbm_tp_2521	510	0.19
	gbm_tp_5651	460	0.19
	lgg_tp_5277	1547	0.28
	lgg_tp_7298	576	0.29
	lgg_tp_4943	1106	0.26
	lgg_tp_a8xe	954	0.32
[truncated: 785 more rows]
