# Supplementary material for: An inducible RIPK3-driven necroptotic system enhances cancer cell–based immunotherapy and ensures safety
Source: J Clin Invest. 2024 Nov 19;135(2):e181143. doi: 10.1172/JCI181143 (PMC11735097; doi:10.1172/JCI181143)
Supplement: Supplemental table 2 [file jci-135-181143-s242.xlsx]

## Sheet: Gene expression
Gene_Name	CGGA_1001	CGGA_1007	CGGA_1008	CGGA_1011	CGGA_1015	CGGA_1023	CGGA_1024	CGGA_1026	CGGA_1035	CGGA_1039	CGGA_1045	CGGA_1049	CGGA_1053	CGGA_1070	CGGA_1072	CGGA_1073	CGGA_1074	CGGA_1077	CGGA_1083	CGGA_1091	CGGA_1109	CGGA_1114	CGGA_1124	CGGA_1139	CGGA_1171	CGGA_1180	CGGA_1214	CGGA_1216	CGGA_1219	CGGA_1224	CGGA_1234	CGGA_1237	CGGA_1240	CGGA_1251	CGGA_1258	CGGA_1270	CGGA_1275	CGGA_1287	CGGA_1299	CGGA_1313	CGGA_1314	CGGA_1320	CGGA_1332	CGGA_1338	CGGA_1342	CGGA_1384	CGGA_1409	CGGA_274	CGGA_342
FADD	5.35	7.21	10.26	7.36	8.77	2.55	14.02	10.69	16.87	8.26	20.66	15.9	17.69	10.59	14.91	6.37	8.72	21.84	8.81	8.21	11.62	25.08	21.8	12.95	19.33	20.85	7.95	21.84	6.23	12.39	10.7	14.08	23.39	7.47	16.98	6.88	17.43	13.22	11.41	13.15	22.41	5.94	16.42	18.21	16.89	15.72	9.94	15.34	13.48
FAS	14.19	5.55	5.62	8.46	14	1.27	8.11	5.21	34.6	2.66	15.31	13.96	5.71	5.85	4.78	20.4	14.71	5.01	12.55	9.12	10.43	19.93	18.97	2.26	14.35	12.95	3.32	16.86	1.61	17.49	9.79	6.14	41.53	3.93	5.36	10.74	4.81	5.79	6.23	14.58	4.71	2.79	2.21	17.41	41.54	2.52	1.05	8.53	11.32
MLKL	5.81	2.99	2.14	6.08	5.37	1.81	1.69	4.33	10.09	1.06	7.71	2.46	3.57	2.02	3.52	2.55	2.69	5.38	6.57	1.93	1.31	9.52	6.32	3.67	3.88	5.61	2.67	2.13	5.4	14.44	4.46	2.81	4.2	1.48	6.61	3.58	3.85	1.77	2.92	4.38	2.53	2.31	2.86	5.19	12.45	1.43	1.66	5.57	2.85
RIPK1	13.81	11.54	14.15	11.99	12.76	7.66	12.41	10.81	11.7	8.81	16.46	18.13	11.34	18.79	13.08	11.29	16.14	11.89	9.65	13.61	11.9	19.6	15.11	7.48	14.1	18.83	11.65	7.31	5.83	15.29	10.17	12.94	11.55	15.37	14.4	6.1	19.04	8.15	14.43	16.12	9.03	7.16	12.49	15.43	23.8	8.42	6.45	13.43	8.97
RIPK3	4.01	0.67	0.77	2.67	5.7	1.17	0.87	2.63	4.86	0.84	2.69	1.37	2.97	2.18	2.74	0.97	3.61	5.38	7.42	2.18	0.75	4.99	7.16	1.86	7.65	2.35	0.55	1.52	1.63	6.92	5.2	1.3	4.55	1.74	2.56	1.72	1.59	1.04	0.66	3.51	2.5	1.48	1.52	2.78	3.88	1.88	1.52	4.76	2.84
TLR3	2.86	1.71	6.7	6.85	5.46	0.48	3.22	2.98	4.96	0.68	2.86	3.11	2.67	4.55	11.71	4.75	8.72	2.24	12.45	3.11	5.39	2.95	5.15	1.25	9.19	1.87	2.2	3.04	1.55	1.81	9.11	2.28	3.12	3.09	2.55	1.01	0.45	8.56	1.54	4.29	4.02	1.29	1.54	2.6	5.24	2.92	2.74	1.33	6.83
TNF	19.6	0.93	0.89	9.2	2.41	0.69	0.14	1.2	1.52	0.13	0.65	1.8	4.15	0.78	1.1	1.14	1.93	1.06	2.97	0.5	0.72	4.91	2.15	0.36	6.55	1.14	1.15	0.2	2.82	1.61	3.36	0.47	22.71	0.93	0.91	1.95	0.66	0.23	0.27	1.09	4.32	0.32	0.11	1.11	1.28	1.05	4.15	2.61	1.19
AATF	21.89	29.7	30.52	26.74	19.44	45.1	14.01	23.82	36.97	33.08	22.53	30.35	31.66	21.27	24.45	21.9	20.53	33.14	18.11	23.71	17.41	36.66	24.34	26.75	25.86	50.06	36.19	36.04	47.86	26	24.48	24.45	22.98	26.53	46.57	32.43	22.81	23.29	32.58	28.23	32.25	23.02	36.28	27.22	27.65	24.08	24.25	29.3	20.01
ACAA2	26.2	29.81	23.92	12.48	18.68	16.59	39.64	30.36	36.76	9.51	35.79	24.03	51.52	29.5	56.12	27.14	29.68	43.34	34.45	13.1	71.62	36.15	59.77	52.74	44.14	54.62	16.72	51.35	8.07	33.61	40.17	20.07	40.64	51.01	42.88	22.29	5.51	26.51	19.51	29.44	33.69	13.51	25.24	42.15	43.83	8.95	11.32	25.38	40.49
ACKR3	16.41	59.81	57.81	11.67	8.83	9.84	17.55	26.85	21.69	10.95	30.16	49.81	35.49	31.17	21.69	24.17	34.49	23.56	20.23	20.04	24.37	13.39	42.86	16.12	44.71	14.61	15.66	45.61	6.69	9.32	7.22	25.05	18.23	5.63	21.42	3.2	2.65	9.2	20.73	13.93	16.41	16.9	34.74	22.97	90.67	24.41	12.04	50.1	19.82
ACSL5	4.91	8.02	2.1	6.28	7.96	1.19	2.43	8.14	9.13	1.57	4.99	2.24	3.73	2.34	3.18	2.38	6.86	4.72	4.72	2.26	3.13	10	4.91	4.21	7.13	3.05	1.6	2.63	2.62	7.22	4.73	3.14	4.45	3.14	2.59	5.74	1.01	3.43	2.09	5.19	3.09	1.42	0.73	4.11	13.57	2.79	2.9	2.81	3.98
ACVR1	15.89	21.74	10.58	20.99	40.74	3.07	17.45	18.5	26.16	9.19	13.75	15.54	14.99	13.67	16.32	10.84	15.29	7.52	16.45	12.9	8.68	20.47	12.5	9.81	12.56	8.67	6.14	17.01	6.32	9.69	13.02	7.63	15.12	12.82	8.6	10.13	8.06	20.17	10.2	14.31	13.84	5.76	9.97	17.37	22.25	17.32	9.17	12.65	7.86
ACVR1B	8.52	9.95	12.76	9.42	7	7.27	9.78	6.1	13.4	12.73	6.59	8.07	8.95	9.91	8.96	9.58	11.08	7.22	17.78	12.98	14.41	11.11	13.77	10.5	9.97	11.57	12.38	11.26	7.94	8.87	9.2	10.22	7.84	10.52	11.38	7.22	8.9	8.18	13.87	14.37	10.5	17.85	11.16	7.38	14.18	11.96	15.55	7.98	8.49
ADORA2A	2.7	7.73	2.28	2.09	2.32	4.41	2	5.78	8.93	2.53	1.91	1.57	4.34	3.3	1.09	1.86	2.82	5.01	2.5	1.48	2.28	2.13	2.63	2.15	2.39	1.63	3.53	0.89	5.12	3.22	2.95	1.06	4.98	4.14	2.62	1.8	2.79	1.62	2.26	1.82	1.56	3.74	5.09	2.79	4.87	3.58	1.78	4.4	1.25
AEN	14.12	6.26	17.53	6.07	8.74	6.94	12.99	11.54	22.96	7.75	9.23	13.76	10.79	15.1	11.45	3.8	5.85	7.11	25.2	18.19	17.52	18.11	5.56	6.81	7.84	8.58	6.98	8.39	3.44	12.2	16.53	15.78	22.81	8.93	9.16	4.59	23.37	6.8	12.26	16.96	9.68	3.05	18.42	13.68	14.15	13.63	4.04	8.1	19.04
AGAP2	7.63	120.65	19.83	12.02	5.84	11.94	15.29	182.01	4.3	11.68	5.25	2.49	13.52	23.29	4.22	3.04	11.15	2.65	8.33	21.48	1.35	7.27	2.23	25.53	4.71	8.65	21	14.52	16.72	7.67	6.27	15.22	3.98	11.3	5.73	14.76	6.86	4	19.51	4.57	28.95	13.53	10.4	5.24	2.44	12.26	33.2	14.91	18.09
AGT	24.69	359.33	190.24	332.13	10.9	415.4	66.67	104.71	22.14	176.94	246.47	115.67	507.1	366.01	62.13	32.21	221.18	487.6	65.06	97.73	89.64	106.56	87.45	578.1	244.38	286.9	194.65	285.59	175.91	63.26	133.63	336.12	16.85	79.41	597.2	93.34	7.1	184.75	242.39	630.65	40.06	392.25	203.29	121.46	54.21	255.9	170.11	65.73	45.31
AIFM1	9.3	13.79	10.45	13.84	15.78	14.17	11.95	14.27	13.95	13.47	28.36	12.85	17.54	11.22	25.07	28.25	17.23	38.45	10.38	10.93	16.58	37.1	15.38	27.59	12.94	39.72	19.13	20.26	37.97	25.34	11.1	20.2	14.46	20.34	45.21	15.59	22.81	14.72	23.74	14.11	34.09	20.43	23.34	16.15	13.67	12	12.92	19.85	17.74
AKT1	80.46	75.04	109.03	44.32	102.55	91.88	122.44	75.45	54.1	73.37	86.8	51.72	63.11	104.29	75.82	69.35	46.81	79.19	68.85	111.35	77.58	74.15	56.53	51.82	40.55	67.44	116.66	46.51	70.56	73.91	66.29	85.74	68.44	78.02	63.97	48.31	55.17	52.64	101.51	58.81	77.93	81.17	120.13	56.52	48.85	64.36	75.16	83.22	70.1
ALDH2	98.08	95.5	43.71	59.1	30.34	44.71	51.88	54.01	25.82	48.46	30.68	71.13	87.49	35.53	31.04	17.82	64.56	60.12	60.73	20.67	97.77	168.48	51.42	209.78	116.08	90.16	52.27	215.91	142.79	176.95	44.63	56.59	35.65	91.89	200.62	72.2	15.68	58.3	87.23	39.97	44.79	129.59	46.08	45.31	30.24	142.93	139.56	32.32	72.78
ANKRD2	0.07	0.29	0	0	0	0.15	0.37	0.07	1.34	0.24	0.19	0.05	0	0.2	0.14	1.74	0.1	0.05	0.07	0.31	0.1	0.59	0.1	0.67	0	0.91	0.05	0.67	0.16	0.06	0.15	0.28	0.2	0.08	1.07	0.49	0.18	0.19	0.06	0.08	0.11	1.56	0.28	0.08	0.14	0.07	0.47	0.12	0.2
ANXA6	86.35	126.91	147.61	42.22	84.97	64.1	116.47	138.42	69.19	68.91	78.4	80.17	90.35	85.54	100.5	124.81	71.84	63.89	63.15	113.28	154.81	117.88	64.91	116.03	62.62	88.67	251.15	151.36	109.3	82.73	51.55	131.31	53.64	106.38	115.95	90.99	31.96	95.73	186.39	79.54	49.95	91.38	164.51	104.14	100.37	100.67	116.72	152.75	153.71
APAF1	3.6	3.33	4.5	5.71	8.17	2.83	4.31	3.25	4.78	7.52	5.38	5.51	6.6	3.09	6.84	2.29	3.69	3.6	4.01	3.59	5.22	3.12	3.91	2.09	5.31	3.58	5.31	4.88	7.59	8.99	6	6.27	7.18	10.99	6.41	8.69	5.63	8.91	5.31	5.41	5.79	8.85	7.92	4.85	6.93	5.21	3.56	7.95	4.07
AR	0.45	1.41	5.02	2.74	0.6	2.08	1.41	3.27	2.75	0.59	1.99	1.65	1.18	3.34	4.29	5.92	4.16	0.85	1.49	3.98	15.31	0.85	1.05	2.05	2.78	1.38	4.02	3.15	1.72	0.6	1.29	0.81	2.42	0.36	2.48	0.73	0.17	4.11	2.12	1.17	1.03	1.37	1.33	2.13	1.71	2.82	2.16	0.64	1.21
ARL6IP5	79.31	41.24	39.88	137.76	39.29	16.68	84.04	45.82	88.48	33.03	102.21	75.25	74.66	52.81	57.3	68.63	79.39	73.54	71.11	48.56	76.51	77.17	90.87	54.1	122.48	48.04	48.99	86.01	34.76	94.6	133.96	73.33	102.87	147.32	72.07	101.37	57.69	155.43	48.13	57.63	105.67	27.85	35.95	93.95	58.44	84.07	55.3	51.95	98.82
ARMC10	8.08	21.72	23.34	20.62	18.95	12.81	22.78	18.51	33.36	23.38	36.75	25.73	23.67	16.55	23.13	21.19	21.59	26.73	17.27	22.87	42.01	20.24	31.7	16.22	34.54	17.67	12.08	12.8	14.39	15.32	21.51	28.17	31.81	30.85	19.03	25.67	19.2	19.7	19.86	30.2	21.02	20.14	13.52	30.8	24.69	19.6	17.86	22.27	29.21
ARRB2	161.53	33.45	29.78	76.29	81.3	53.43	33.53	43.01	59.54	41.79	66.92	36.22	65.38	41.24	45.51	35.72	58.25	79.09	101.12	50.54	31.75	67.62	95.7	36.01	98.25	46.8	44.58	39.22	56.3	134.91	60.78	36.4	62.45	34.43	41.18	59.16	32.14	35.61	29.06	54.85	57.84	34.54	27.72	59.33	90.97	40.69	53.46	38.9	49.31
ATAD5	0.27	0.81	1.66	0.47	0.62	0.78	0.39	1.88	0.82	2.1	0.71	0.83	1.32	0.9	1.76	0.29	1.03	0.63	0.61	0.96	0.46	0.82	0.64	0.25	0.51	1.45	0.63	0.39	1.02	0.32	1.21	1.8	0.87	0.6	1.13	0.66	0.5	0.98	1.02	1.03	1.01	1.16	2.19	1.13	1.96	0.76	1.15	2.49	0.42
ATF2	12.81	20.76	25.25	18.39	16.15	7.32	15.57	13.65	19.77	15.59	14.34	23.39	15.78	19.35	24.18	23.34	24.5	9.11	23.36	23.72	15.29	9.2	15.04	4.59	17.18	8.85	10.11	8.38	8.94	6.54	16.83	17.02	16.62	15.93	8.56	12.47	7.02	18.5	10.11	18.18	14.14	10.58	13.06	13.02	20.85	18.27	18.72	13.86	13.72
ATF3	74.71	10.48	24.98	140.85	68.94	16.35	12.81	5.91	54.47	11.64	42.07	71.41	12.78	8.75	9.45	27.68	21.06	18.69	8.83	13.61	11.02	47.1	81.81	5.56	13.48	39.54	23.86	71.31	9.02	47.23	9.64	26.07	34.08	7.65	13.17	10.48	26.02	12.23	20.44	64.68	13.33	4.43	20.25	27.55	65.21	13.1	84.22	136.86	9.39
ATF4	204.55	207.69	198.34	149.04	219.65	246.92	140.54	102.58	227.78	228	228.64	129.55	139.12	260.2	134.59	215.05	130.42	179.52	267.3	283.84	113.1	146.16	194.93	131.7	111.15	262.92	229.82	182.8	147.3	129.52	176.69	133.81	180.38	208.5	224.36	164.95	339.1	145.67	202.14	270.9	349.41	142.79	218.47	151.11	199.35	210.29	161.45	346.21	182.98
ATM	14	5.66	8.91	20.48	13.73	7.3	7.75	17.11	21.79	15.58	7.51	16.48	4.87	8.93	19.07	4.8	11.98	1.86	15.14	9.54	11.18	17.19	6.99	10.97	19.66	21.89	23.17	17.63	13.15	19.93	22.46	11.35	15.04	12.94	15.79	3.47	16.68	23.26	13.31	17.89	7.19	10.95	20.26	12.9	17.61	12.55	12.52	7.19	8.4
ATP2A1	0.62	0.53	1.02	1.65	0.86	3.85	1.21	1.51	1.5	1.17	1.81	0.41	1.66	0.8	2.41	1.12	0.81	1.11	2.93	0.62	0.97	1.05	1	0.67	0.46	3.29	0.31	1.56	2.05	0.8	0.92	1.56	1.71	1.45	1.76	0.38	2.22	0.36	2.1	0.25	2.36	6.98	1.54	1.27	0.82	0.87	1.03	1.62	0.18
ATP2A3	3.93	1.98	0.96	2.77	4.32	1	0.59	1.18	4.78	0.82	1.67	1.8	1.86	1.88	1.87	3.68	3.46	1.65	3.47	1.18	0.62	4.14	4.24	1.66	3.37	1.51	0.74	1.56	0.65	4.88	2.11	0.35	2.09	0.37	1.16	2.04	1.1	0.46	2	1.82	1.24	1.07	1.22	3.41	6.84	0.54	0.4	3.29	1.1
ATP7A	1.95	1.71	1.2	3.88	3.8	0.62	1.9	1.9	3.27	1.79	2.01	2.6	1.82	1.5	3.04	2.45	1.99	2.88	2.11	1.62	1.28	1.61	2.02	0.47	4.01	1.16	0.93	1.59	0.99	1.62	3.12	1.48	3.54	1.83	1.72	1.4	1.71	3.92	1.2	2.92	2.97	0.92	1.25	3.06	2.68	2.16	1.14	2.98	1.36
ATPIF1	132.16	150.7	94.09	109.19	114.51	239.7	101.22	92.95	80.11	73.76	186.5	115.6	131.7	155.43	188.25	116.77	135.62	252.75	131.47	131.3	104.28	353.83	121.31	541.05	105.94	422.16	253.24	286.15	266.39	421.06	102.93	173.5	134.81	149	221.25	274.1	121.08	91.36	321.9	80.39	155.67	255.15	322.18	128.79	78.16	88.2	125.05	153.24	169.67
BAD	68.39	47.43	50.53	39.99	25.26	86.72	71.61	38.59	52.48	66.99	84.78	53.55	97.94	102.64	81.6	54.61	75.61	127.81	77.01	91.33	80.13	111.37	95.29	202.16	56.28	138.3	83.41	202.96	155.21	103.1	61.06	75.67	60.91	51.22	181.89	100.87	178.95	68.91	182.51	50.95	44.15	85.36	132.12	60.26	53.33	56.34	90.62	69.19	100.41
BAG3	34.89	25.38	18.42	42.45	23.33	6.07	69.09	13.12	34.98	7.57	25.6	28.01	26.78	19.63	49.34	40.66	27.83	22.06	25.67	31.07	16.09	17.69	29.65	10.75	30.67	32.52	9.1	44.92	23.85	24.19	18.27	11.46	27.16	16.27	34.58	26.41	90.27	36.25	14.8	23.05	12.1	23.64	8.57	19.87	29.15	34.83	34	18.33	18.69
BAG5	8.4	7.89	19.24	7.59	10.27	7.72	15.17	13.78	13.01	20.31	15.2	10.34	10.04	15.3	14.24	10.9	7.87	9.55	9.31	14.1	13.91	7.97	7.87	6.97	10.49	6.67	15.39	5.16	6.2	5.71	12.96	15.62	14.75	15.37	6.7	7.45	6.32	15.21	12.05	9.84	13.69	6.25	13.94	8.57	10.71	14.77	11.73	14.54	10.43
BAG6	106.7	95.06	97.38	76.82	111.73	291.51	97.13	83.26	70.64	123.71	169.1	101.14	144.49	98.14	70.33	86.9	110.58	181.66	94.88	123.8	67.31	93.84	99.46	137.17	86.03	196.21	147.05	94.83	222.23	157.43	86.65	123.52	85.89	101.3	193.62	230.23	203.73	64.91	132.26	92.07	134.56	142.07	167.49	109.56	78.22	104.87	124.2	109.05	56.73
BAK1	8.77	6.91	8.51	11.52	16.36	2.54	10.57	11.39	7.58	9.3	13.69	9.68	12.69	10.19	8.31	12.37	9.79	14.19	13.51	11.12	6.95	10.23	11.85	3.44	7.75	10.29	6.31	3.86	3.39	7.09	10.8	9.99	11	7.87	6.86	7.03	9.32	6.84	5.75	11	10.06	2.63	8.22	11.35	10.95	8.23	6.51	9.76	12.15
BAX	97.51	65.99	79.77	47.06	75.6	78.6	92.98	72.29	126.34	79.91	156.22	96.61	71.64	139.65	92.17	76.17	68.51	258.74	130.68	123.07	95.77	181.32	119.55	74.88	89.99	117.49	86.44	101.72	97.79	188.6	127.7	136.86	269.35	112.01	112.9	65.29	227.19	46.9	128.41	138.84	177.52	57.9	179.74	111.15	76	38.62	44.05	126.15	183.02
BBC3	5.98	3.15	3.3	1.52	4.68	7.15	2.27	2.78	8.26	1.32	2.61	3.42	4.45	9.82	1.06	2.18	2.76	3.47	4.01	2.93	8.73	4.1	4.49	6.19	3.52	6.03	2.94	6.04	3.06	8.51	3.97	4.25	9.83	7.05	5.01	4.33	22.76	1.53	5.04	5.25	6.38	3.36	7	6.49	4.9	5.38	3.26	3.74	4.31
BCAP31	120.57	151.47	106.61	125.67	137.67	59.32	127.24	116.37	165.07	94.88	174.61	108.35	138.42	102.84	125.63	159.71	90.41	327.86	132.53	87.82	120.18	180.7	155.86	191.44	116.61	176.15	140.64	146.42	110.18	207.28	168.72	141.47	149.64	119.9	238.47	140.03	267.91	84.59	170.68	140.37	125.5	72.82	127.56	128.19	124.05	99.92	103.03	107.58	157.43
BCL10	6.12	3.06	2.69	7.76	11.65	2.13	4.7	4.41	10.54	4.53	8.9	8.85	7.55	5.37	8.19	4.86	5.7	5.17	5.51	6.11	3.98	4.5	7.12	2.57	6.06	5.58	5.29	3.97	4.26	7.03	6.06	3.64	8.91	4.31	6.29	5.48	8.69	2.77	5.29	5.4	3.81	3.62	7.36	6.02	10.51	4.54	4.49	5.65	3.35
BCL2	6.91	7.31	5.77	4.08	2.1	1.16	2.75	2.22	3.25	4.34	2.84	3.28	3.38	7.28	3.71	3.51	8.39	1.67	7.36	4.98	13.17	3.28	3.14	3.65	6.88	3.09	4.04	6.5	2.03	3.4	5.05	3.22	3.88	4.91	4.71	2.13	2.46	4.68	4	3.86	2.97	4.69	3.19	3.35	7.11	4.55	7.89	4.9	3.77
BCL2L1	68.91	46.33	36.77	41.83	64.23	24.06	83.7	42.38	76.9	39.1	83.41	60.62	45.41	51.84	54.99	74.51	48.29	55.56	125.13	47.27	75.59	58.5	62.58	29.02	47.05	30.34	32.58	54.74	62.11	44.82	57.43	51.08	67.99	41.09	38.78	43.1	50.35	47.36	37.75	64.07	37.7	30.29	60.25	35.19	46.67	39.98	52.33	26.93	88.56
BCL2L10	0	0.14	0	0.09	0.31	0.51	0.04	0.12	0.36	0.19	0.16	0.08	0.31	0.05	0.08	0	0	0.04	0	0.13	0	1.27	0.21	0.39	0	0.33	0.06	0.11	0.45	0.05	0.41	0	0	0.07	0.06	0.36	0	0.05	0	0.14	0	0.52	0.48	0.09	0.54	0	0.1	0.31	0.05
BCL2L11	8.18	10.54	12.46	5.65	3.58	4.41	2.21	5.4	8.34	10.63	3.6	6.03	3.1	5.78	9.71	3.67	5.32	2.23	2.96	6.64	3.31	4.61	5.41	3.08	3.24	3.87	5.58	2.48	1.84	3.09	2.86	4.95	1.9	5.01	2.16	1.58	3.41	3.03	3.07	6.63	4.59	2.62	6.14	5.76	8.05	6.99	9.37	3.08	2.53
BCL2L12	10.59	4.93	5.56	3.19	8.78	10.48	3.75	11.68	10.64	8.53	23.27	8.2	7.9	15.69	11.12	16.32	5.69	39.66	10.83	6.4	9.1	15.58	17.58	9.63	4.49	19.16	5.3	12.23	6.31	16.29	10.34	7.26	11.56	4.81	20.47	12.26	27.5	3.88	14.25	13.58	17.68	8.08	23.21	8.02	13.11	2.59	3.01	11.43	13.09
BCL2L14	0.16	0.04	0.09	0.07	0	0.07	0.08	0.18	0.14	0.29	0.33	0	0.1	0.26	0.46	0	0.38	0.19	0	0.04	0.32	0.65	1.36	0.11	0.32	0.09	0.09	0.15	0	0	0.66	0.33	0	0.05	0.3	0.35	0.05	0.03	0.14	0.03	0.17	0.48	0.45	0.13	0.18	0.05	0.06	0.96	0.16
BCL2L2	15.24	12.7	27.15	14.43	33.46	6.96	20.9	28.58	17.03	19.46	15.41	14.56	12.5	12.68	11.72	9.54	7.92	12.3	10.83	14.53	20.54	10.37	13.75	22.64	15.69	7.43	9.89	7.05	13.21	7.44	19.98	7.82	37.38	18.14	5.68	20.21	17.67	26.46	10.13	13.35	11.12	15.32	8.76	13.29	16.66	37.43	17.86	17.54	30.75
BCL3	85.54	10.87	21.34	9.7	58.85	13.91	12.75	4.04	61.56	6.44	23.46	39.08	15.58	15.8	6.18	17.41	22.64	36.74	15.51	27.11	4.44	12.4	42.49	4.69	11.58	32.95	6.86	9.17	4.97	71.88	7.8	7.41	32.26	2.27	10.35	24.04	9.94	1.75	10.72	34.98	6.35	6.8	6.44	31.71	26.31	4.73	2.89	23.49	5.25
BCLAF1	25.55	69.68	112.45	38.71	57.69	15.46	41.98	54.64	38.03	52.44	37.77	34.15	27.57	46.23	54.82	41.92	45.64	15.94	42.83	52.14	55.25	57.09	35.06	36.56	48.21	51.53	50.19	35.38	16.11	27.34	40.82	54.76	28.53	45.54	43.98	15.19	51.48	54.1	46.87	57.38	28.71	40.45	39.84	43.93	60.75	45.82	29.32	54.62	51.5
BDKRB2	2.27	0.1	0.38	1.26	3.32	0.42	1.69	0.08	2.76	0.47	2.57	2.98	2.86	2.08	0.47	2.35	1.02	3.92	2.48	0.41	4.75	3.55	4.2	0.49	0.89	3.4	1.31	0.14	0.02	2.52	1.26	0.27	6.15	0.32	1.21	0.9	1.5	0.34	2.12	1.85	0.14	0.21	0.74	5.88	8.85	0.43	0.75	7.52	1.11
BDNF	1.29	0.2	0.59	0.17	0.09	0.24	2.95	0.28	1.39	15.3	0.76	0.22	0.15	1.53	1.41	0.81	0.17	0.46	0.16	0.29	0.49	0.09	0.2	14.36	0.15	0.21	0.12	1.8	0.1	0.04	1.08	0.27	1.15	0.07	0.2	1.06	0.18	0.05	0.17	0.45	0.12	0.18	0.19	0.37	0.26	0.12	0.59	0.65	0.52
BECN1	51.1	48.39	49.28	54.48	53.81	30.96	23.28	49.66	49	33.07	54.39	36.16	42.6	47.47	29.76	47.53	43.55	50.47	57.27	41.83	38.36	60.27	55.77	46.23	48.82	50.37	45.15	62.64	53.58	47.58	50.56	45.97	56.18	40.23	46.61	38.02	34.77	43.01	58.26	49.51	35.12	38.89	44.49	46.98	39.15	41.14	38.08	55.65	45.93
BID	25.05	37.39	16.67	16.23	16.56	26.11	21.38	25.8	33.2	23.3	22.41	13.5	29.33	33.05	22.54	18.67	19.01	26.47	20.87	31.3	7.41	26.31	27.68	21.81	26.26	25.44	41.73	10.42	48.96	26.97	26.08	30.12	32.24	32.94	46.61	22.82	9.87	25.6	46.83	22.61	27.07	18.66	57.13	20.67	17.31	46.42	34.84	21.18	25.66
BIK	0.31	0.09	0.1	0.45	0.09	0.16	0.11	0.24	0.2	0.33	0.15	0.05	0.11	0.26	0.06	0.29	0.42	0.49	0.99	0.09	0.06	0.09	0.29	0.23	0.46	0.26	0.41	0.55	0.62	1.12	0.4	0.23	0.48	0	0.16	0.45	0.32	0.07	0.52	0	0.06	0.1	1.09	0.13	0.11	0.12	0.34	0.46	0.2
BIRC6	9.7	11.64	13.11	16.38	17.85	14.96	9.52	15.61	15.96	23.07	13.55	13.36	16.05	10.68	15.73	9.76	12.7	7.4	12.43	12	10.69	10.86	9.22	13.07	13.9	14.45	14.07	10.67	22.11	14.82	20.02	18.07	12.96	19.41	20.12	8.65	16.75	15.59	14.9	16.98	11.28	28.09	14.48	14.06	15.88	13.62	9.56	13.26	7.78
BLOC1S2	23.94	21.12	20.52	19.95	18.15	10.37	51.06	21.32	33.46	29.54	41.18	30.23	41.37	18.31	62.05	23.17	25.67	39.43	25.65	37.27	34.37	45.41	42.75	35.56	46.95	43.95	33.38	36.27	44.38	40.88	50.98	48.22	49.24	46.85	32.95	46.99	61.8	75.79	49.09	39.37	36.13	24.48	28.07	39.72	31.24	70.61	39.72	34.19	70.74
BMF	19.35	5.28	2.25	5.32	12.44	1.06	1.75	3.37	1.89	2.55	2.18	3.15	4.3	2.04	5.25	3.49	6.05	2.56	5.78	1.61	2.44	9.03	4.65	1.21	8.68	3.85	2.31	1.54	6.22	19.4	2.54	1.53	4.09	3.61	3.87	2.98	6	4.36	2.82	4.49	2.42	0.93	5.59	5.37	3.99	3.03	2.41	3.77	1.93
BMI1	24.77	18.92	20.21	35.56	17.21	4.83	22.33	18.59	18.46	21.13	17.21	22.34	23.42	21.49	60.13	22.18	24.92	11.89	18.87	24.04	18.76	57.07	13.77	11.59	31.97	12.74	26	20.31	20.69	13.12	27.74	27.51	16.82	47.12	19.41	16.04	29.72	63.62	18.37	22.1	31.88	28.32	22.07	31.57	22.08	35.14	27.86	24.25	22.18
BMP4	1.35	1.95	1.13	0.84	4.24	0.56	1.2	2.3	3.45	0.17	3.11	3.01	8.15	1.75	2.41	1.9	1.75	2.5	2.51	0.71	5.7	3.55	4.68	3.26	1.55	4.64	1.53	0.91	7.09	5.46	2.8	1.07	4.66	2.07	4.69	0.77	2.55	3.28	4.59	1.36	0.85	1.61	3.39	4.84	4.72	8	5.12	6.43	1.51
BMPR1B	2.78	11.18	20.18	7.6	0.75	0.96	8.05	12.76	1.73	10.96	5.22	11.33	4.37	4.6	9.68	2.97	11.46	5.09	4.48	1.88	10.94	5.52	4.16	6.28	6.32	3.08	5.47	15.45	5.67	2.72	5.43	3.17	2.08	3.66	6.53	2.39	1.27	9.17	9.15	3.56	5.23	3.38	4.05	4.1	3.76	15.56	8.61	3.99	9.28
BNIP3	37.74	59.72	62.99	23.57	22.14	57.36	89.72	85.35	266.58	97.98	74.47	63.84	45.31	35.27	79.69	160.43	44.58	48.34	21.79	230.66	42.82	52.43	96.66	42.4	43.26	84.87	99.39	27.46	38.93	10.6	31.67	50.8	49.17	49.67	26.89	53.37	40.86	63.22	48.05	53.75	31.26	45.43	34.53	85	91.95	164	65.31	90.64	52.62
BNIP3L	93.31	62.88	94.9	59.31	83.57	44.99	62.06	42.11	168.96	73.63	65.61	99.6	52.75	48.72	34.85	116.67	50	47.47	59.48	93.19	73.77	93.85	62.92	61.02	65.63	126.6	153.61	77.39	51.55	75.65	57.02	51.24	75.47	55.31	60.5	51.05	49.16	56.56	87.87	76.91	32.8	22.54	97.03	80.07	103	91.59	47.5	55.85	42.64
BOK	5.1	5.47	2.57	2.15	1.19	1.25	16.04	3.6	1.84	6.3	2.05	1.79	17.66	3.53	0.89	5	6.69	7.29	4.48	17.22	0.49	3.7	3.71	5.34	9.86	2.57	6.01	1.38	1.07	4.03	14.38	2.28	5.23	43.14	3.09	26.07	37.78	5.67	3.69	4.37	15.76	4.77	4	4.58	3.1	1.48	2.9	5.38	10.89
BRCA1	2.11	8.41	5.7	3.02	3.82	2.49	2.05	7.8	4.63	10.95	5.17	6.33	7.12	7.86	7.86	4.3	5.74	4.5	3.09	6.98	4.64	8.57	5.58	2.69	4.3	8.8	5.73	14.95	2.95	2.39	4.05	6.51	5.52	6.6	7.99	2.98	1.75	5.12	7.64	4.28	6.35	6.88	12.45	5.92	10.78	3.61	2.65	6.87	2.72
BRCA2	1.26	2	1.45	1.83	3.41	1.52	1.22	2.4	2.24	6.49	1.72	0.4	1.6	1.92	5.74	0.38	1.95	0.71	2.04	4.19	0.67	2.96	1.4	0.03	0.45	2.05	0.76	0.34	0.23	0.28	1.64	3.49	2.97	1.73	1.48	0.57	0.12	0.58	2.52	2.34	1.95	1	2.47	2.98	2.55	0.49	1.01	2.65	0.56
BRSK2	7.02	5.63	3.83	1.86	1.46	35.8	14.23	7.92	2.59	8.16	1.68	1.91	16.68	22.57	21.62	1.28	6.88	3.09	2.79	23.18	1.04	2.07	2.79	18.11	4.81	15.92	22.43	10.38	29.22	0.4	3.2	13.37	2.38	14.15	13.84	15.78	2.74	13.68	11.39	3.79	1.62	33.79	22.76	8.13	3.07	13.55	36.72	22.58	6.48
BUB1	0.57	4.75	8.86	1.86	4.75	3.2	7.1	7	3.13	12.21	5.5	2.79	10.23	9.13	17.2	4.61	5.14	4.28	2.91	10.41	1.52	3.98	4.46	0.18	1.62	5.49	9.02	0.56	0.37	0.77	6.42	11.25	7.14	9.55	4.32	1.68	3.07	3.13	4.47	5.28	7.97	2.78	10.79	6.01	6.7	2.22	1.64	10.89	2.02
CAAP1	5.33	8.42	9.31	13.77	5.92	3.06	1.57	11.95	8.82	8.23	15.25	10.88	8.04	13.76	12.06	9.64	12.04	6.34	11.6	7.01	17.38	18.56	10.5	6.67	6.44	17.83	16.15	0.97	5.34	8.82	5.03	14.41	5.98	14.7	13.8	5.82	13.83	6.76	10.45	12.8	14.21	3.88	14.22	12.7	11.67	10.34	5.66	9.28	12.79
CAMK2B	2.71	16.68	16.95	2.11	3.52	42.43	26.45	9.17	4.41	11.95	14.54	4.5	3.29	30.19	7.99	17.41	3.3	4.8	7.1	18.38	19.53	1.74	2.01	67.19	2.24	7.17	22.23	26.32	1.51	1.3	12.09	14.24	3.37	4.56	16.95	66.07	11.47	1.91	6.62	8.62	1.75	130.17	13.02	2.08	5.34	1.99	36.6	10.08	13.96
CASP1	47.6	11.7	26.9	30.85	39.1	5.06	16.43	21.64	27.56	6.57	37.34	17.75	15.43	14.62	25.35	10.02	22.05	22.96	34.2	18.01	8.41	89.14	26.62	12.53	44.31	29.25	15.02	30.29	14.09	46.98	22.8	22.1	19.88	15.29	25.25	14.71	6.33	14.26	29.46	20.9	29.61	9.01	6.95	19.61	40.53	12.47	5.69	12.65	21.07
CASP2	4.79	12.23	16.29	8.85	20.07	10.94	7.51	12.29	11.98	13.42	13.45	12.94	13.27	19.13	15.33	11.19	15.83	9.3	12.77	13.99	8.58	19.21	12.06	3.57	7.63	10.42	7.74	5.19	7.08	7.41	6.37	10.96	9.34	5.1	15.07	6.03	11.82	5.46	11.06	8.69	6.47	3.95	23.86	10.17	17.16	8.18	7.17	11.15	3.59
CASP3	7.64	11.86	28.19	15.44	26.61	13.33	21.05	19.59	25.35	17.99	33.95	32.55	26.91	26.66	27.31	10.53	20.11	21.32	16.89	19.48	11.71	21.44	23.19	14.16	18.15	20.71	30.41	16.54	5.65	15.8	30.61	41.28	34.68	18.94	16.35	10.04	22.45	22.4	22.61	34.37	12.07	12.75	22.98	30.43	23.84	21.48	8.83	43.86	19.96
CASP6	8.12	10.52	13.61	12.27	11.62	8.07	8.41	9.99	7.64	13.09	12.27	8.77	17.67	10.37	11.35	9.45	12.49	10.24	9.63	7.95	4.9	17.54	14.82	6.39	14.77	13.54	12.64	7.3	5.19	11.93	8.37	9.39	9.12	7.3	11.12	8.49	7.02	5.35	9.74	7.9	6.7	8.03	19.23	12.26	9.07	4.02	2.03	11.82	7.93
CASP7	6.79	7.76	11.27	10.39	15.52	1.35	11.1	11.14	14	4.13	17.22	9.59	5.79	5.27	14.47	7.57	8.67	9.26	12.3	8.82	10.43	10.26	10.43	4.37	10.33	9.69	6.91	7.88	2.72	7.34	20.89	4	18.29	4.78	8.29	3.7	29.13	6.89	6.9	12.26	10.93	6.08	3.49	10.38	20.07	5.14	3.81	9.62	5.03
CASP8	7.66	6.73	8.26	14.65	10.37	2.37	4	5.22	10.44	4.93	9.51	7.65	5.37	7.71	5.84	9.22	9.38	4.28	12.01	3.1	5.54	17.53	12.51	4.95	11.42	6.44	2.74	10.01	3.6	10.42	10.8	3.38	6.89	3.8	7.74	3.25	7.33	5.75	6.49	9.09	5.58	4.65	3.5	9.05	10.45	3.47	1.41	4.08	6.9
CASP8AP2	1.89	4.08	6.08	4.09	3.56	2.35	3.86	5.9	2.77	6.12	4.26	3.14	2.36	2.36	7.06	2.17	3.58	1.92	3.09	3.76	3.66	2.59	3.17	1.13	3.67	5.08	3.87	1.29	2	1.45	3.91	4.99	2.57	5.09	2.68	2.01	1.82	6.17	2.67	5.06	4.09	2.16	2.8	4.25	7.08	6.55	4	4.55	2.81
CASP9	9.49	16.05	8.27	9.49	9.07	17.5	8.83	8.15	9.56	10.94	8.19	11.72	18.22	9.04	22.5	8.19	14.68	13.45	10.63	8.75	11.06	15.51	12.35	20.07	11.99	21.79	26.79	11.6	65.76	10.32	10.85	10.42	8.59	14.24	18.6	11.08	12.62	12.91	15.23	9.2	7.86	20.82	9.55	14.37	10.65	42.48	43.45	11.21	7.82
CAV1	24.35	25.61	22.54	30.91	168.19	5.16	107.46	24.33	217.51	82.63	120.4	31	17.78	22.73	33.91	116.1	15.61	58.3	33.15	18.91	14.26	66.68	38.58	28.28	12.74	58.9	7.1	20.44	27.9	36.62	44.66	10.5	272.41	6	12.09	34.38	47.97	60.66	81.58	55.38	69.42	6.61	50.58	68.98	116.39	19.44	21.68	59.41	15.42
CCAR2	43.42	104.29	118.73	70.06	76.72	53.93	44.72	61.39	67.33	80.66	70.27	87.75	62.58	91.99	62.67	54.55	43.78	68.79	60.27	98.27	99.47	84.44	44.42	89.31	62.32	97.62	84.18	74.89	80.89	65.4	63.14	81.75	74.84	87.34	110.08	36.88	120.82	68.64	86.72	79.42	116.99	41.36	97.26	82.85	96.23	96.92	95.34	72.94	45.46
CCK	0.75	3.82	0	2.32	0.12	1.77	6.84	0.29	1.55	73.45	0.1	0.15	1.79	7.9	9.23	0.71	0.23	0.32	0.49	2.43	0.08	4.02	0.56	88.02	0.04	0.44	0.9	12.06	0.63	0.55	2.25	5.51	0.28	2.68	6.71	68.49	0.14	0.2	0.1	0.09	1.22	0.41	0	0.09	0.16	0	34.86	0.64	46.09
CD27	5.34	0.25	0.19	3.56	3.95	0.18	0.7	0.68	1.15	0.13	0.87	0.57	0.51	0.35	0.54	0.57	1.83	0	0.51	0.15	0.24	1.66	2.46	1.13	1.31	0.39	0.15	0.89	0.53	7.31	0.68	0.63	0.53	0.18	0.22	2	0.66	0.32	1	0.18	0.61	0.3	0.2	1.34	1.39	0.53	0.21	0.68	0.42
CD28	2.15	0.15	0.14	0.73	1.28	0.25	0.78	0.13	0.72	0.18	0.36	0.69	0.9	0.38	0.36	1.47	2.56	0.71	0.57	2.62	0.69	1.52	1.59	0.05	0.88	0.22	0.37	0.13	0.04	1.46	0.6	0.25	0.48	0.35	0.15	0.69	0.27	0.25	0.12	1.67	0.1	0.05	0.15	1.4	1.76	0.18	0.02	0.85	0.8
CD3E	17.93	1.72	0.22	10.87	9.38	3.86	0.99	0.84	3.87	0.74	3.22	2.11	2.36	1.51	1.84	1.17	6.68	0.6	2.83	0.43	0.47	6.6	8.23	1.57	6.33	2.89	0.4	1.33	1.24	18.76	2.8	1.61	1.95	0.65	1.91	11.37	1.64	0.66	1.4	0.93	2.16	0.93	0.92	4.94	3.97	0	0.24	0.99	1.27
CD44	183.63	61.31	210.11	270.19	149.83	56.96	260.82	46.59	422.28	127.83	322.82	306.99	119	210.32	75	316.86	433.17	150.52	259.5	289.13	63.82	284.34	353.76	82.59	199.73	391.59	163.06	417.74	47.73	268.03	80.79	82.74	299.63	17.4	116.89	99.19	134.66	159.5	373.93	186.72	143.04	107.24	173.68	214.48	297.53	112.74	48.96	62.54	55.9
CD5	3.17	0.18	0.1	1.44	0.97	0.16	0.23	0.08	1.03	0.08	0.52	0.47	0.48	0.22	0.31	0.44	2.04	0.11	0.52	0.02	0.16	1.84	1.61	1.05	2.71	0.55	0.08	0.54	0.07	2.43	0.48	0.18	0.31	0.06	0.67	0.98	0.21	0.14	0.28	0.26	0.21	0.18	0.06	0.93	0.82	0	0.14	1.49	0.17
CD70	0.66	0.1	0	1.51	1.65	0.17	0.11	0	2.91	0.14	13.5	0.34	0.24	0.07	0.12	0.15	0.97	2.05	1.13	0.47	0.18	0.48	2.55	0.4	0.49	0.35	0	0	0	3.94	0.42	1.45	23.52	0	0.34	3.7	0.33	0	0.23	1.08	0	0.55	0	1.17	0.61	0	0	0.9	0.21
CD74	14858.3	929.07	742.48	4995.95	3813.51	828.45	825.37	826.65	932.24	343.12	1612.14	450.16	1915.94	1240.12	845.11	1110.1	3539.88	792.24	4342.09	537.79	626.99	2657.14	3024.97	1653.26	2912.04	1404.11	833.11	3185.19	1490.52	16869.8	1673.55	1218.25	902.44	450.51	3251.57	2955.38	2144.2	568.56	2289.91	743.59	983.3	1426.55	610.15	874.04	817.36	252.09	562.94	644.24	706.32
CDIP1	36.27	49.19	32.37	29.27	24.23	47.32	44.3	51.42	29.29	51.81	24.72	30.38	37.6	35.67	43.08	55.27	30.65	29.35	40.17	31.35	69.79	22.09	25.91	105.88	26.99	27.04	27.14	51.54	41.97	19.6	24.09	30.1	41.83	33.42	54.03	46.63	18.6	33.27	31.57	22.5	35.82	49.99	37.1	18.35	15.16	42.23	66.91	20.73	38.2
CDK11B	25.11	30.32	33.11	25.19	27.91	53.31	29.79	39.97	17.92	27.3	38.03	37.88	34.73	36.18	50.32	25.76	30.65	41.37	28.21	35.2	36.96	39.85	34.07	65.59	26.75	62.14	59.67	58.21	66.57	42.09	30.95	38.97	43.08	45.12	55.69	24.38	24.52	24.89	59.94	32.9	42	89.24	38.01	37.36	42.88	49.67	43.34	32.53	32.2
CDKN1A	164.69	31.48	46.54	57.53	68.5	48.02	58.8	30.68	86.83	14.11	51.1	69.62	42	44.02	12.06	26.47	36.49	50.14	153.78	96.28	45.37	164.36	106.43	203.25	33.2	79.9	22.24	22.07	17.69	224.58	103.99	74.97	109.99	15.64	45.28	40.8	104.24	6.99	63.91	94.53	18.76	11.29	57.7	54.92	90.41	17.88	60.41	30.4	102.74
CDKN2D	6.49	11.39	6.69	4.33	6.37	5.27	14.67	5.43	11.59	16.64	9.03	7.27	12.72	10.63	10.72	6.27	5.91	20.68	4.57	8.46	5.44	15.2	11.37	24.6	4.64	16.5	13.32	13	9.54	8.7	9.35	15.54	9.32	13.94	11.29	25.52	14.54	6.95	8.31	13.08	14.21	7.59	18.1	10.27	13.08	5.96	21.04	20.14	10.65
CEBPB	53.12	22.5	15.64	22.24	28.54	16.53	10.96	9.88	57.41	7.31	77.94	35.22	42.04	6.68	15.84	25.26	15.88	107.64	35.6	13.29	14.76	36.17	113.01	17.4	32.83	54.79	8.34	18.18	21.61	65.68	43.33	29.09	92.26	4.54	21.1	60.99	46.62	5.91	14.8	49.31	28.05	18.16	15.39	37.17	68.77	9.12	22.93	26.76	32.54
CEP63	11.74	15.5	16.14	14.67	11.83	8.71	17.66	12.96	19.19	14.63	13.56	14.51	15.18	12.28	14.81	8.54	11.09	11.34	7.96	13.4	14.94	16.09	11.91	22.14	18.41	24.62	22.49	25.68	19.9	13.5	14.48	22.74	14.76	15.23	23.02	8.16	16.83	18.17	21.38	12.93	13.48	21.6	21.27	20.08	16.42	11.6	13.38	21.65	15.77
CFLAR	24.54	13.69	19.18	26.17	23.99	8.6	18.67	22.06	31.99	12.44	25.82	29.41	17.84	12.16	24.63	16.71	20.73	20.51	28.43	17.17	16.18	37.1	27.42	14.79	27.51	22.97	17.11	33.86	9.29	28.09	23.15	16.39	45.12	14.59	12.48	12.33	16.33	20.55	16.75	33.28	10.55	11.93	17.85	26.16	46.37	11.78	12.95	17.7	21.25
CHAC1	3.7	1.42	2.54	0.69	0.76	5.72	2.07	1	2.98	5.94	2.07	2.26	0.91	3.19	3.35	3.82	2.21	1.04	2.11	1.32	2.27	1.1	2.17	1.85	2.63	3.36	1.15	8.61	0.13	0.53	1.61	1.11	2.74	2.18	1.74	5.38	0.98	0.17	2.23	2.82	0.59	1.64	2.77	3.86	2.64	1.63	1.61	3.3	1.1
CHCHD10	102.29	68.51	59.85	69.31	47.76	146.2	66.31	30.33	62.09	46.8	48.87	18.31	62.01	51.67	24.32	97.82	36	92.72	78.18	82.21	68.73	18.35	53	57.28	67.66	29.91	46.51	31.37	17.38	49.2	63.93	53.41	95.58	60.99	36.2	208.69	34.11	25.07	20.59	53.11	74.89	43.31	23.53	30.34	24.25	8.81	25.21	59.91	82.51
CHEK2	2.51	3.71	3.99	4.6	4.39	4.67	2.34	3.23	3.63	6.09	6.65	4.87	6.64	6.74	8.16	1.55	4.48	6.44	3.94	4.43	1.5	7.13	6.49	2.45	5.27	9.33	5.36	4.35	3.08	10.15	4.79	8.53	6.85	8.76	12.43	4.89	10.35	3.28	9.67	3.78	20.79	6.71	11.2	6.74	10.52	3.48	2.55	12.66	3.17
CIDEB	10.31	8.07	1.8	2.88	7.33	2.3	1.51	2.59	6.58	2.01	6.32	3.42	1.5	1.42	2.2	1.17	5.44	9.31	4.66	1.2	5.12	7.52	10.45	9.81	5.39	6.59	3.54	2.4	3.76	14.11	3.6	2.32	4.5	0.65	4.5	7.12	2.97	0.7	2.53	3.7	4.42	5.01	3.26	4.13	5.98	1.54	1.54	2.6	2.1
CLU	7719.32	14076.3	8532.84	21356.9	1094.75	3969.19	13035	2880.45	7688.55	3080.96	6414.75	19806.4	5714.9	8711.6	1601.03	13292.5	8687.69	11479.8	18988.7	8285.68	13964.6	38989.1	12125.5	10855.4	30107.8	13866.8	7378.23	69100.7	2307.34	33578.4	9693.5	4319.36	4952.64	3213	9190.23	7628.83	2040.78	8170.15	17501.6	6085.48	11266.6	10510.8	3942.64	7045.14	7317.24	9387.07	3302.44	3009.28	9987.68
COL2A1	0.01	0.2	0.24	0.05	1.11	0.23	0.08	0.02	0.69	0.08	0.52	0.1	0.03	2.02	4.42	0.01	0.12	0.26	0	0.46	0.25	0.02	1.71	1.37	0.18	0.27	0.21	0	0.02	0.06	0.61	0.83	0.24	13.68	2.63	0.14	0.21	0	0.43	0.28	1.43	0.63	5.62	0.01	0.32	0	0.32	0.66	0.03
CRADD	7.19	8.05	9.83	14.01	6	2.45	8.49	7.35	6.75	8.85	8.29	11.37	12.07	8.17	7.8	8.33	13.18	5.88	12.16	9.43	11.19	14.17	10.26	10.55	11.27	11.58	10.13	23.41	9.18	5.01	10.97	16.15	10.45	15.16	15.66	8.61	22.15	10.95	10.37	9.86	8.44	7.35	11.02	10.35	7.81	12.53	15	10.91	17.99
CREB3	30.63	18.17	32.15	24.42	28.42	16.85	19.59	17.96	52.43	31.23	50.6	44.41	44.07	33.48	50.67	20.96	37.22	43.32	20.79	38.91	25.52	56.81	42.22	61.03	25.48	69.74	65.38	45.77	33.77	37.64	19.52	31.7	30.92	33.19	67.04	37.53	50.61	24.24	29.28	34.7	34.6	35.1	52.15	40.99	30.08	29	19.79	21.99	34.81
CREB3L1	9.81	1.13	12.37	2.67	31.16	12.54	5.27	4.5	10.79	2.7	3.76	1.25	2.42	18.86	8.66	16.32	0.98	2.68	9.35	9.68	0.22	5.6	3.11	2.88	0.34	1.32	9	2.17	0.56	7.52	4.26	15.05	6.13	2.61	7.28	2.93	1.69	0.64	6.47	3.96	0.46	6.3	11	5.08	2.58	1.16	1.17	11.7	2.43
CRH	0.76	0	0	0.08	0.2	0.09	0.19	0.18	0.15	1.04	1.34	0	0.06	0.11	0.83	0.04	0	0	0.05	0.2	0.56	0	0.03	1.06	0.09	0	0.33	0.62	0	0.19	0.36	0.09	0.05	0	0	0.87	0	0.04	0	0	0.07	0	0	0.04	0	0	0.55	0.3	0.08
CTH	2.09	5.34	4.2	3.55	1.26	7.22	2.37	9.54	8.38	9.27	5.05	8.12	3.36	2.37	4.11	3.18	2.38	5.78	1.93	2.74	3.07	2.97	1.61	5.03	2.93	6.98	2.64	6.7	5.75	2.76	4.24	3.76	2.27	4.66	3.17	2.94	2.26	3.03	3.15	4.88	1.66	2.45	3.1	3.06	3.96	7.04	6.82	4.02	4.57
CTNNA1	165.38	195.81	210.35	86.53	125.61	87.57	152.54	105.47	158.41	106.49	112.43	134.02	126.9	168.47	110.51	191.16	163.3	80	139.44	184.04	187.83	135.18	138.57	169.01	124.04	197.26	180.8	170.58	76.58	117.43	116.38	94.78	172.1	109.93	180.77	124.07	275.03	126.84	203.54	146.47	111.45	173.21	230.17	133.9	140.82	128.9	100.3	125.99	108.53
CTNNB1	100.6	156.88	130.37	132.6	79.15	17.37	112.76	163.54	123.29	102.4	118.39	139.47	112.46	117.37	104.15	114.69	113.16	75.3	118.65	94.23	141.89	127.68	133.73	69.35	147	98.26	123.82	101.85	67.29	88.91	141.6	94.6	141.73	166.01	71.9	36.77	64.64	77.16	99.92	116.23	121.38	37.44	109.21	181.58	199.92	95.58	64.47	179.62	127.83
CTSC	200.84	12.98	7.14	127.71	157.12	8.19	57.84	22.64	123.57	16.33	112.8	46.32	76.28	29.65	53.96	35.44	88.96	106.89	128.06	47.37	39.57	183.74	148.74	21.17	145.91	84.59	21.41	17.1	21.38	234.79	116.82	36.27	243.88	38.46	73.85	122.6	85.54	35.76	21.74	105.37	71.76	26.82	14.97	80.43	146.5	15.7	8.82	57.14	65.73
CTSH	387.41	89.86	12.91	150.41	336.71	24.14	45.51	43.01	146.59	24.41	87.88	43.95	108.48	78.19	76.99	47.58	138.43	130.38	140.73	30.99	40.81	815.3	228.14	193.07	129.25	168.83	65.64	102.29	177.62	292.25	89.64	30.96	80.5	49.31	194.43	86.36	37.51	576.52	211.74	57.07	123.85	521.79	182.37	174.66	112.06	99.32	84.05	54.79	79.57
CTTN	43.89	52.2	74.83	85.6	67.7	83.71	75.5	86.77	95.04	42.04	84.14	72.21	57.09	74.41	80.34	46.71	64.65	55.38	72.38	69.67	56.19	143.38	72.28	81.37	86.47	92.28	57.23	133.67	85.75	67.96	65.21	51.93	90.8	33.57	86.34	47.04	175.33	81.61	78.7	92.67	39.64	101.67	123.45	87.63	79.38	73.29	68.43	71.23	37
CX3CL1	21.2	21.73	27.62	16.54	15.44	5.16	32.89	18.23	27.81	10.97	30.19	16.99	17.15	30.97	35.71	38.14	20.47	34.58	14.19	22.09	24.02	10.1	27.72	12.22	5.37	19.04	5.75	11.29	19.49	11.07	13.4	28.52	39.03	10.36	22.21	31.47	6.1	10.56	16.34	14.55	36.12	6.34	19.14	11.16	11.69	27.99	27.93	13.53	8.36
CX3CR1	70.22	4.89	7.37	40.61	28.69	4.11	17.49	25.93	2.01	4.75	7.79	4.13	52.89	40.8	53.35	9.12	29.17	15.43	82.34	9.43	19.09	10.27	7.34	20.05	181.83	4.6	10.39	18.56	12.36	43.11	43.09	8.02	38.05	16.15	21.94	5.59	1.85	41.85	1.83	8.29	30.51	7.19	1.51	2.42	1.38	44.28	11.43	7.36	14.83
CXCL12	44.64	2.43	1.06	15.85	71.89	2.24	5.76	1.23	74.1	6.61	1.2	15.54	10.95	9.76	17.15	6.94	9.44	5.6	10.01	11.38	2.45	46.81	16.13	8.14	28.37	5.84	9.08	5.61	3.03	30.47	11.87	2.47	10.54	4.81	4.13	15.17	6.39	18.58	6.29	6.61	8.84	11.62	1.72	40.97	44.36	3.44	10.23	14.61	8.95
CYCS	35.41	76.31	82.07	65.04	67.01	38.92	101.92	59.83	112.67	81.78	124.38	82.08	80.47	81.32	105.69	156.25	66.19	61.55	94.6	86.23	284.83	72.75	96	76.96	71.66	72.72	128.76	138.22	38.43	57.12	62.17	140.13	100.35	101.57	98.07	51.31	61.95	114.15	93.38	119.22	97.09	58.73	103.74	95.79	94.29	54.95	45.52	153.95	168.95
CYLD	14.98	12.56	9.88	19.65	16.69	3.99	11.49	6.73	23.78	5.66	21.57	17.65	7.04	7.37	10.03	21.92	10.65	10.5	14.42	7.83	12.06	18.33	19.47	12.23	14.73	10.18	3.94	15.89	6.04	15.61	28.35	8.86	25.26	8.85	9.75	10.32	7.58	15.97	7.19	17.25	7.38	6.39	6.84	13.77	16.31	10.42	11.32	11.46	14.7
CYP1B1	6.74	3.59	0.22	15.27	27.45	0.14	0.82	0.45	26.68	0.49	3.4	13.81	1.44	3.51	2.14	5.93	6.55	7.93	4.51	1.39	2.89	15.19	38.94	2.16	6.75	0.65	0.16	0.66	0.22	18.32	10.02	2.74	34.73	1.16	0.93	6.21	5.19	0.32	4.82	11.04	1.19	1.31	0.07	18.12	59.35	0.8	2.75	29.46	4.82
DAB2	29.48	13.3	7.15	27.61	72.05	4.18	8.66	16.95	29.94	5.69	15.94	14.8	19.03	8.36	10.88	44.04	46.74	14.21	58.64	21.35	25.01	64.33	25.49	5.25	44.92	12.26	4.26	4.8	12.03	31.04	27.04	8.94	24.74	10.86	8.81	27.24	6.79	14.52	7.63	31.52	6.98	7.9	7.39	23.32	42	14.64	11.19	21.47	16.48
DAB2IP	16.74	39.63	21.3	16.39	7.17	11.5	14.69	16.13	10.92	18.57	16.76	15.84	17.09	23.42	32.72	13.76	21.22	6.68	10.72	18.41	20.1	18	10.33	18.62	11.54	18.05	19.74	15.12	8.37	6.72	6.19	13.3	11.43	16.3	19.88	9.72	14.04	27.86	12.28	15.13	20.08	12.84	15.75	16.6	18.86	24.07	24.9	11.96	10.9
DAP	65.24	84.01	83.91	71.44	81.42	23.55	54.63	41.95	71.23	42.63	59.45	66.6	69.32	75.21	78.12	86.26	45.55	60.79	92.81	56.02	71.16	86.9	68.43	48	63.47	47.99	43.83	79.74	26.08	64.9	39.92	56.5	46.24	51.07	74.16	37.54	31.01	30.96	47.48	44.69	44.48	25.41	73.88	48.63	54.7	29.82	50.01	53.94	59.45
DAPK1	5.77	5.86	15.43	3.93	7	19.79	4.7	17.53	8.18	27.33	6.81	6.42	6.12	10.57	32.23	5.42	12.25	2.71	2.95	6.72	12.57	13.23	6.08	11.56	11.84	5.28	10.64	7.31	19.77	7.73	6.49	6.18	3.84	5.81	10.94	4.18	2	8.02	8.81	9	11.56	83.64	25.42	4.95	15.93	23.85	30.35	10.32	6.81
DAPK2	5.19	7.88	4.24	3.24	5.13	1.23	0.57	2.6	2.1	2.2	3.85	1.92	3.45	2.22	1.67	1.59	3.38	1.75	7.38	1.3	9.99	6.51	2.34	5.09	5.43	4.66	1.93	7.9	3.29	5	3.06	2.07	1.13	3.1	9.73	2.63	0.45	1.68	1.63	2.67	0.73	3.99	1.41	1.51	5.45	1.92	2.8	3.25	2.82
DAPK3	39.66	60.01	52.37	33.92	69.52	22.19	81.3	40.16	65.37	74.65	88.77	76.67	46.69	70.75	55.77	61.74	40.8	93.4	41.49	55.61	49.12	87	68.18	50.19	33.88	114.77	104.35	114.53	41.52	58.82	34.36	40.47	105.17	40.62	85.25	24.93	61.27	47.66	135.47	84.26	81.43	22.69	133.51	64.06	67.57	48.71	47.74	73.51	39.51
DAPL1	0	3.97	0.59	4.7	0.7	0.33	1.61	1.56	0.28	2.41	1.36	0	12.58	0.67	0.12	0.31	1.23	0.11	2.59	0.37	0	7.09	0	0.16	1.12	5.4	1.37	0.64	3.45	0.68	2.31	1.56	0	0.71	3.93	4.84	0	19.79	0.31	0.54	2.01	0.63	1.81	0.38	0.12	4.98	8.68	0.21	0.14
DAXX	30.74	29.38	44.02	39.43	52.64	27.02	50.69	32.39	30.48	50.01	62.83	55.26	27.94	34.66	43.72	24.23	27.2	37.66	24.35	40.66	26.67	34.44	52.37	29.08	22.34	76.37	45.47	20.6	30.32	29.04	27.32	37.1	32.63	37.53	52.88	19.15	69.6	33.32	43.17	31.58	49.24	24.53	47.6	38.36	43.2	37.45	26.61	40.06	19.47
DBH	0.05	0.31	0.31	0.13	0.7	0.26	0.21	0.24	0.35	0.17	0.13	0.06	0.41	0.31	0.54	0.11	3.55	0.13	0.05	0.03	0.16	0.18	1.57	0.28	0.23	0.12	0.37	0.07	0.03	0.16	0.3	0.09	0.26	0.04	0.31	0.11	0.06	0	0.31	0.15	0.02	0.09	0.13	0.16	0.1	0.1	0.41	0.85	0.18
DDIT3	39.86	28.24	36.1	45.07	111.91	80.72	41.92	12.2	163.63	35.68	62.08	48.8	33.38	21.88	26.11	52.98	43.88	90.3	77.35	36.48	31.3	69.83	112.83	41.22	54.89	147.07	36.68	156.09	30.6	141.71	44.79	50.35	106.33	36.74	39.16	55.28	82.72	24.39	57.07	54.84	55.87	60.42	30.81	59.75	89.26	40.57	48.76	69.61	25.47
DDIT4	55.91	87.48	28.32	60.12	23.38	95.12	130.07	69.04	61.51	38.79	83.5	41.3	16.53	12.14	90.95	250.68	20.01	86.85	107.65	55.64	9.19	140.49	232.18	116.67	12.76	30.71	44.06	95.29	169.36	85.91	87.34	88.79	35.59	56.48	67.25	10.33	558.92	40.82	84.29	92.82	44.14	86.15	68.02	32.27	81.75	62.87	141.64	24.13	118.58
DDX3X	48.49	86.79	137.31	87.05	61.33	26.17	47.96	84.64	96.35	57.22	44.97	74.92	58.58	61.95	74.09	91.36	71.67	42.31	67.99	74.82	86.62	93.33	51.43	30.63	72.53	76.47	81.49	63.14	29.59	43.83	52.79	46.81	65.55	60.31	41.64	15.82	71.92	53.36	56.67	72.13	50.15	41.94	95.9	92.29	90.63	55.17	73.56	97.46	51.65
DDX47	20.38	19.35	27.71	25.81	29.46	16.91	27.19	26.47	30.61	32.92	34.55	32.97	29.38	27.7	27.02	28	28.98	43.81	31.46	27.76	29.05	26.83	33.3	22.19	34.1	35.19	24.41	37.16	19.82	19.16	41.36	24.16	31.46	33.16	27.77	16.8	19.28	33.26	23.74	33.71	48.15	15.14	23.02	34.45	38.05	36.94	38.12	36.56	31.08
DDX5	281.54	405.97	469.09	349.72	565.98	135.68	381.01	345.95	279.15	243.94	286.18	281.05	294.25	320.83	289.97	251.37	366.67	210.18	387.51	256.19	282.22	413.64	272.27	222.76	357.84	347.69	320.08	301.65	314.18	342.42	453.66	403.34	353.25	348.36	324.99	143.11	1807.03	434.36	293.62	432.52	329.3	383.92	372.22	415.13	442.51	266.96	330.44	522.42	272.19
DEDD	20.55	26.06	33.66	25.45	28.97	17.78	25.55	26.4	19.68	28.87	24.51	31.14	23.14	31.26	57.57	21.93	26.05	20.51	27.35	31.87	19.47	35.36	21.38	18.28	19.3	31.24	38.78	26.28	30.37	23.53	22.11	20.13	23.27	21.81	31.56	15.38	33.14	22.04	21.44	19.88	19.01	35.6	45.4	23.83	18.49	25.34	23.86	22.16	16.16
DEDD2	19.56	15.48	12.46	9.62	13.54	11.75	16.21	9.29	29.41	15.65	16.22	17.56	11.73	17.83	13.56	15.19	12.97	23.75	16.1	12.79	15.03	16.46	20.4	14.7	8.21	16.99	13.44	14.04	5.4	9.89	12.54	13.91	17.42	10.2	13.3	17.4	22.42	2.96	12.2	18.29	6.46	10.16	18.82	17	19.61	3.22	6.16	12.71	13.67
DEPTOR	4.72	3.02	0.9	9.07	3.58	1.92	1.94	3.49	1.7	2.83	1.43	3.56	2.38	2.09	4.59	7.5	2.24	2	6.96	1.67	9.5	3.21	2.18	4.8	4.81	2.45	0.89	2.49	5.32	7.66	6.79	1.91	1.8	4.3	3.3	3.81	1.76	9.4	2.58	1.53	5.08	1.07	1.28	2.93	1.91	4.33	3.58	3.12	5.26
DIABLO	31.81	45.01	59.76	40.91	61.95	46.21	47.17	53.31	62.63	54.24	60.45	44.49	72.73	53.06	38	46.8	40.98	64.92	50.83	53.49	52.81	54.49	58.46	72.71	52.87	91.72	62.93	43.63	62.92	39.54	54.55	75.31	46	68.18	70.16	43.56	74.61	66.25	65.72	45.29	55.07	54.13	55.62	43.64	54.61	83.89	45.95	63.27	47.78
DIDO1	15.62	15.05	22.69	11.28	23.57	14.63	12	20.28	15.97	18.71	17.4	29.99	13.51	16.08	17.16	11.51	19.65	10.32	18.47	17.26	21.07	14.54	15.84	16.5	12.36	22.22	12.66	10.73	15.17	10.78	16.13	14.22	11.6	8.23	14.9	10.75	56.24	11.38	14.62	23.62	14.74	16.94	27.52	14.65	19.06	13.01	14.62	14.57	14.44
DNAJA1	57.01	74.32	105.36	106.92	93.31	23.03	99.23	80.19	164.32	112.98	160.24	108.45	114.27	69.98	163.86	63.67	97.02	108.62	40.46	80.09	133.24	195.1	111.17	146.02	75.88	188.09	139.41	71.37	48.85	95.45	71.2	131.13	98.11	149.75	154.24	73.83	181.65	97.87	84.5	108.92	183.98	102.71	126.89	138.93	177.03	109.25	71.25	93	148.88
DNAJC10	18.61	30.62	26.85	29.99	26.2	10.18	24.6	35.19	45.44	17.97	30.57	53.32	26.53	28.19	39.6	21.55	27.32	19.06	35.07	19.7	37.96	25.6	30.38	18.99	34.56	21.92	18.49	20.62	14.77	18.16	40.05	24.73	36.4	28.53	16.79	10.33	13.97	37.5	22.13	40	23.65	33.98	25.67	31.59	54.4	23.44	17.7	26.57	28.47
DNM1L	11.65	32.45	44.68	24.93	26.35	16.72	25.41	33.41	22.96	38.42	20.97	24.83	23.49	22.9	28.26	17.67	21.17	17.3	25.3	20.24	35.21	27.26	18.71	17.67	29.96	21.48	26.82	22.69	23.97	15.34	29.46	31.41	25.67	31.6	20.94	23.29	25.78	28.23	17.47	32.19	16.75	24.14	23.66	23.52	29.78	34.22	50.03	32.69	26.95
DYRK2	3.94	5.12	8.17	5.37	12.34	1.28	5.48	3.88	5.68	4.97	4.09	5.71	6.39	4.99	7.09	5.42	4.9	4.24	5.98	5.49	4.33	8.22	4.19	2.62	5.1	4.42	4.57	2.37	2.39	3.17	5.21	3.47	6.33	5.85	2.87	2.01	1.63	5.41	3.86	4.76	4.46	10.03	3.77	5.62	10.64	7.16	4.38	6.1	2.61
E2F1	1.97	9.08	9.58	1.06	3.97	8.12	11.07	10.4	3.53	14.42	14.52	3.61	20.98	10.64	12.31	5.69	6.07	11.37	6.26	11.25	2.37	7.37	10.93	6.76	1.47	22.45	10.86	2.54	2.03	3.44	5.35	17.06	7.71	8.98	8	7.87	10.82	3.05	9.55	6.94	23.26	7.05	50.78	8.45	10.97	3.63	5.44	20.79	4.32
E2F2	0.25	2.17	2.59	0.17	1.05	0.89	1.47	1.75	0.83	3.5	1.06	0.85	5.12	2.92	4.79	0.57	2.11	0.85	0.93	2.41	0.13	1.04	0.94	0.42	0.28	2.71	2.44	0.15	0.53	0.76	0.62	1.85	0.88	1.9	1.68	0.96	1.07	0.93	1.18	0.64	3.36	0.83	4.6	1.68	2.64	1.36	1.4	3.26	0.32
EAF2	6.4	4.56	2.04	6.38	4.39	4.52	2.03	4.13	7.82	3.86	7.27	6.42	3.65	1.82	6.53	2.78	2.76	5.66	4.46	2.13	11.02	3.72	6.62	5.66	5.09	7.85	3.21	6.06	6.87	10.49	4.81	7.78	3.26	3.03	9.57	5.36	1.66	3.07	3.63	4.16	3.91	11.57	4.26	2.93	7.05	3.41	8.23	2.61	10.67
EDA2R	6.65	1.96	3.38	0.86	3.1	3.15	3.51	4.12	8.68	0.39	0.95	3.38	1.21	5.02	0.47	0.55	1.6	0.39	9.62	0.66	11.96	6.32	0.98	2.51	2.02	1.5	0.68	2.18	0.55	4.77	7.64	4.86	9.32	0.66	2.4	0.92	4.76	0.51	4.63	4.91	0.92	0.62	4.22	2.62	3.77	2.67	0.29	0.76	5.93
EEF1E1	6.26	19.1	19.95	12.37	9.23	6.62	18.3	14.99	13.86	23.84	34.14	23.49	26.92	18.62	18.52	14.61	16.63	21.82	9.16	12.93	27.49	17.84	26.79	19.03	26.62	28.09	19.49	11.2	13.42	10.84	25.58	35.12	16.4	45.48	19.64	22.86	18.94	30.03	16.69	24	33.6	9.88	18.86	24.46	22.54	22.87	14.23	27.25	38.56
EI24	33.61	41.07	67.98	59.78	31.64	41.83	56.08	54.04	52.61	55.18	48.13	62.08	73.31	65.2	121.94	35.72	48.11	32.77	47.83	71.25	48.71	87.34	48.75	53.73	43.71	73.6	67.24	41.05	49.75	40.11	44.46	55.89	68.38	38.81	82.94	34.08	57.45	34.7	58.11	54.83	60.96	49.78	105.45	45.36	57.74	50.56	45.65	51.85	68.24
EIF2AK3	10.14	17.47	15.39	10.8	26.94	3.24	16.01	19.52	29.11	13.86	7.83	19.93	9.1	11.71	20.88	21.45	11.23	5.95	16.03	19.53	11.58	9.06	11.14	2.4	10.62	7.1	8.18	6.33	3.21	4.51	12.63	8.39	17.36	15.63	4.67	2.7	23.67	15.71	7.04	19.65	12.16	2.14	10.2	11.03	13.22	7.34	8.61	7.29	10.98
ELL3	1.2	2.34	2.64	0.65	1.64	2.08	0.97	1.55	1.92	0.51	1.58	1.55	0.49	0.64	2.09	0.47	1.03	0.71	0.29	0.54	2.87	1.52	1.4	1.9	0.94	2.06	1.86	2.51	0.24	1.43	1.21	0.91	1.18	0.7	1.73	0.47	0.17	1.45	0.18	0.55	0.19	2.6	0.79	1.48	5.36	1.03	0.78	1.09	0.9
ENO1	488.05	699.07	892.05	443.23	773.51	842.29	423.48	517.36	959.02	714.76	956.11	1450.47	665.83	574.43	706.53	1273.03	462.3	1585.01	380.86	1138.71	578.65	420.7	1175.22	437.09	521.4	831.82	1278.96	404.07	247.26	294.65	631.79	609.07	906.03	513.3	877.66	714.5	286.7	456.82	608.15	581.96	560.28	259.16	448.63	859.6	1017.78	631.84	447.53	892.2	744.69
EP300	8.05	11.25	14.73	12.55	12.24	5.05	7.87	6.71	11.71	13.53	4.4	7.83	4.38	11.02	8.45	6.57	8.07	1.6	10.82	13.54	4.31	5.45	3.51	2.26	7.96	3.29	7.12	2.64	4.97	3.49	8.46	3.73	7.41	7.44	5.25	2.23	3.64	9.11	5.42	12.27	5.59	4.86	8.29	6.55	9.44	10.21	11.5	6.15	3.74
EPHA2	4.42	5.94	9.98	5.23	4.06	2.24	2.77	7.72	4.78	1.08	3.26	9.21	5.57	5.63	1.76	5.36	4.23	3.8	7.24	1.55	6.2	5.73	5.11	1.53	2.57	2.66	4.18	1.59	1.43	7.87	15.04	3.35	8.34	1.81	4.06	2.37	4.56	0.85	7.15	5.55	1.71	4.59	4.82	7.47	4.5	2.52	0.89	19.35	4.22
EPO	0.11	0.19	0.06	0	0.06	2.21	0	0.22	0.14	0.4	0.2	0.78	0.22	0.09	0.11	0.2	0.06	1.2	0.22	0.18	0.16	0	0.81	0	0.05	0.35	0.33	0	0.12	0.04	0	0	0.05	0.1	0.16	2.9	0.07	0.1	0.3	0.26	0.17	0.28	0.3	0.31	0.08	0	0.18	0.48	0
ERBB3	8.52	6.52	0.76	3.55	0.08	4.67	10.39	0.18	5.58	8.13	0.69	0.85	11.06	9.01	5.49	1.57	6.61	3.07	1.66	10.35	1.37	1.3	4.19	2.85	5.19	16.29	16.45	0.91	6.11	1.95	15.14	8.82	1.78	33.33	28.47	18.21	105.06	23.86	3.45	2.2	32.57	5.33	2.47	3.75	1.59	6.7	8.18	5.95	7
ERCC6	1.77	1.41	1.73	4.34	2.35	0.7	1.83	1.38	1.56	1.31	1.3	1.92	0.68	1.3	3.21	1.44	1.07	0.71	2.09	2.25	1	3.03	1.47	1.26	2.44	1.26	1.13	1.04	1.19	1.74	2.72	0.9	1.94	1.22	1	0.6	1.64	2.31	0.65	1.73	1.27	1.74	1.75	2.08	2.24	2.28	2.58	1.29	0.81
ERN1	2.27	2.49	2.97	2.91	5.53	0.89	1.85	2.17	9.01	1.56	1.69	3.24	1.97	1.61	2.21	2.18	2.43	1.66	2.32	2.2	1.76	3.51	3.08	1.26	2.33	1.82	1.37	2.34	1.05	1.48	3.98	2.61	2.87	1.64	2.18	1.05	13.22	1.8	1.82	4.44	1.19	2.14	2.7	3.48	5.41	1.56	1.84	3.91	1.28
ERN2	0.1	0	0	0	0	0	0	0	0.54	0	0.39	0	0.04	0	0.4	0.11	0.02	0	0	0	0.15	0.03	0.45	0	0.1	0.35	0	0.2	0	0	0.18	0.27	0.11	0.01	0.06	0.12	0	0.02	0	0.02	0	0	0.21	0	0.08	0	0	0.49	0
ERP29	49.2	57.03	68.27	74.27	76.28	25.93	55.9	51.77	78.77	59.13	78.17	50.5	48.26	40.99	38.07	59.73	35.62	90.81	66.21	33.71	54.06	101.6	72.12	63.03	59.97	83.78	63.13	67.64	48.01	94.56	119.81	68.16	82.23	70.77	64.43	40.62	104.68	50.47	77.88	60.85	88.78	39.79	47.19	60.56	66.19	49.19	45.37	65.49	57.74
ESR2	0.95	0.56	0.5	2.1	0.22	0.16	0.59	0.16	1.19	0.37	0.36	0.08	0.05	0.17	0.23	0.2	0.04	0.02	0.66	0.23	0.41	0.25	0.26	0.61	0.09	0.07	0.27	0.06	0.14	0.15	7.99	0.17	0.48	0.15	0.04	0.1	2.62	0.01	0.09	0.23	0.14	0.03	0.14	0.09	0	0.08	0.13	0.97	0.05
EYA1	0.5	1.15	0.04	7.25	6.33	10.29	4.56	7.32	1.19	0.22	1.21	0.07	7.93	0.64	0.39	0.22	4.01	0.01	2.73	3.91	2.46	1.56	0.14	6.89	2.43	2.23	0.26	0.1	9.55	1.28	7.55	0.17	1.23	3.27	4.22	1.35	0.23	4.96	5.1	0.42	10.81	20.37	0.26	2.92	1.42	17.52	5.52	2.35	0.22
EYA2	8.15	15.52	16.58	17.82	6.31	12.02	2.63	11.51	3.7	0.83	26.69	14.29	2.68	7.55	10.72	10.46	2.12	7.52	9.64	14.53	15.55	7.21	5.99	22.59	1.06	13.71	26.39	19.26	2.06	6.61	5.74	9.43	5.64	0.6	24.02	4.38	12.21	0.94	13.88	20.99	4.22	32.08	44.7	4.02	2.81	1.74	1.52	6.64	13.74
EYA3	4.8	5.64	10.3	9.7	8.07	2.72	5.21	6.49	6.64	6.99	7.21	10.76	4.47	7.41	8.76	7.04	9.61	6.45	6.51	6.65	5.06	7.02	4.92	4.11	5.54	7.42	5.64	4.31	4.32	4.38	5.34	4.4	6.61	4.5	3.8	2.68	3.22	4.03	3.78	5.14	3.96	5.63	9	5.63	7.69	5.52	4.85	3.29	3.16
EYA4	0.15	5.65	0	3.2	0.77	0.69	3.78	0.01	1.52	0.29	1.19	1.58	0.38	6.62	0.48	9.55	0.32	2.21	13.91	0.76	3.28	4.29	1.38	2.06	0.76	2.43	0.07	0.08	0.22	0.97	4.35	2.78	0.21	12.33	4.8	0.34	0.1	0.19	4.05	9.07	2.95	2.51	1.5	1.73	2.48	0.04	0.13	0.1	2.1
FAF1	15.09	18.82	22.82	13.67	17.49	27.98	26.12	19.78	21.28	34.02	39.56	3.37	9.32	19.95	32.05	22.29	16.81	35.61	16.35	21.92	19.89	19.92	21.92	21.51	17.26	40.01	35.52	26.55	20.53	22.55	23.3	30.89	17.62	29.38	4.22	23.2	21.23	19.94	27.15	19.11	23.17	26.01	41.54	4.22	20.28	16.26	17.05	26.03	21.83
FAIM	8.45	25.27	17.61	13.46	7.49	10.46	17.7	10.28	12.48	19.62	18.27	14.29	21.56	13.47	14.79	8.52	15.83	27.2	4.97	12.65	22.36	16.35	8.38	30.72	28.03	22.74	29.58	26.29	14.22	10.88	16.08	23.3	13.48	39.53	24.29	15.39	17.27	24.45	25.68	13.29	19.35	29.9	12.53	20.05	18.56	15.28	13.41	16.37	16.29
FAIM2	77.44	55.52	35.16	75.71	40.79	16.29	30.48	4.59	32.78	26.53	4.45	16.54	57.89	33.9	21.94	37.21	51.32	10.85	111.76	38.19	25.84	5.4	12.7	45.35	43.02	18.11	41.49	52.19	45.53	5.22	35.91	36.73	19.21	17.69	18.43	100.36	2.67	18.72	19.34	15.88	6.38	103.34	13.18	21.67	7.38	75.91	127.31	15.54	30.7
FAM162A	32.66	32.26	43.87	32.92	14.25	137.86	42.27	61.4	82.3	62.31	114.07	54.61	37.03	29.82	34.22	93.47	30.18	84.2	19.11	77.98	67.09	25.91	98.39	68.45	41.02	120.51	115.39	65.31	58.94	44.97	40.54	43.59	61.17	31.5	54.21	80	47.89	40.78	49.2	34.56	38.2	31.09	47.16	67.39	80.9	76.95	42.38	48.64	75.23
FBXW7	5.15	9.37	12.88	16.48	8.82	10.36	10.22	21.53	11.03	89.55	9.75	9.84	7.13	8.91	6.4	4.72	7.01	4.57	7.64	5.51	7.75	8.95	6.32	10.31	8.23	10.97	6.42	9.18	6.61	8.08	11.53	9.26	10.55	11.25	9.48	16.55	10.98	9.13	8.27	10.11	8.38	10.77	11.95	13.17	12.34	6.42	7.95	14.09	8.02
FEM1B	7.37	11.2	21.75	11.89	17.04	3.74	16.08	11.69	15.31	14.06	10.26	18.14	12.81	10.51	23.72	9.28	11.87	8.52	11.94	12.65	11.48	7.97	7.42	7.11	13.05	7.3	13.33	7.84	11.34	6.35	16.09	16.18	13.76	20.54	9.08	7.33	6.76	19.8	13.19	16.43	8.34	13.89	13.34	13.28	18.12	18.52	19.86	16.59	12.8
FGF10	0.03	0	0.11	0.56	0.13	0	0.04	0.07	0.34	0.08	0	0.13	0	0.03	0.13	0.11	0.1	0.06	2.29	0	0.04	0	0.3	0.09	0	0	0	0	0	0	1.26	0.15	0.03	0.02	0.03	0	0	0	0.06	0.2	0	0.08	0.18	0	0.52	0	0.16	0.1	0.13
FGFR1	64.07	22.24	60.96	61.49	106.42	37.54	59.76	35.07	52.74	48.58	42.58	36.6	28.05	58.64	34.03	61.71	15.62	21.01	28.67	69.11	50.28	32.21	41.14	12.99	16.29	40.7	38.67	30.68	5.92	35.82	32.97	30.79	29.85	28.04	11.86	19.65	20.84	18.51	38.3	60.76	25.89	19.61	28.32	43.52	22.13	16.09	17.37	23.7	21.73
FGFR3	9	42.2	92.81	7.45	0.08	139.39	22.93	104.68	1.05	42.37	6.28	2.52	10.9	41.05	9.06	1.03	6.18	25.31	3.32	10.91	438.22	2.73	3.14	79.21	8.88	10.01	28.9	7.18	1.1	2.88	5.16	11.43	1.47	24.09	40.11	10.65	0.71	3.68	31.24	12.89	29.65	79.18	29.57	4.33	4.8	2.84	7.27	16.52	134.75
FHIT	8.49	2.83	2.88	6.54	2.81	5.74	8.64	6.43	4.37	2.88	5.38	1.64	8.38	6.15	4.89	7.92	6.77	7.26	6.11	5.72	7.44	5.83	5.16	9.64	8.32	12.99	10.15	8.7	5.56	9.07	4.51	3.43	5.7	9.1	8.65	18.97	4.12	7.94	5.08	4.76	9.06	7.81	1.12	5.94	2.74	3.5	3.47	2.13	7.49
FIGNL1	1.95	4.65	7.86	3.48	2.6	1.41	4.56	4.7	6.01	12.5	8.97	7.15	4.11	2.2	11.98	3.22	4.56	2.92	2.78	6.04	6.79	3.93	5.96	2.65	6.21	6.6	6.72	6.88	3.5	1.46	5.83	6.52	5.52	6.95	6.52	3.34	1.65	8.2	5.38	6.3	5.37	4.88	7.48	6.65	15.62	4.83	6.1	6.89	3.97
FIS1	104.15	137.35	210.59	86.84	162.18	86.55	133.45	153.25	107.49	228.84	183.29	107.62	159.86	192.88	101.13	126.94	142.69	192.47	131.4	187.02	213.86	166.06	150.92	241.95	166.44	122.38	186.94	100.2	259.23	163.63	144.99	228.38	139.38	194.59	243.62	214.85	201.04	142.69	207.17	127.96	177.94	73.94	165.58	144.99	66.01	185.3	172.28	194.86	296.04
FLCN	10.43	14.02	18.04	19.67	29.17	16	17.91	17.88	21.56	16.51	19.86	21.72	17.02	17.19	17.09	13.36	21.21	17.39	19.63	20.5	12.79	29.95	10.93	20.6	30.07	14.6	27.65	26.57	16.6	10.87	19.99	14.48	28.09	13.46	13.07	8.39	15.98	25.53	22.27	24.73	15.82	33.1	18.92	18.4	26.94	16.04	24.91	18.84	13.66
FNIP2	4.63	12.41	9.99	9.98	6.88	2.98	10.53	8.6	7.97	5.92	7.86	9.35	6.5	7.7	5.09	13.14	10.84	4.12	11.01	7.67	4.9	11.4	7.62	1.34	11.73	2.76	3.88	4.33	5.46	3.31	10.24	6.07	12.15	9.84	3.34	4.41	2.49	19.8	4.66	12.26	4.61	2.66	7.2	9.13	14.31	14.33	12.3	5.2	8.46
FOXO3	10.48	13.61	23.36	13.43	10.49	7.24	13.64	20.65	9.41	32.54	12.11	8.53	6.81	14.51	11.92	29.67	14.06	5.49	24	21.35	12.04	8.51	12.15	7.76	8.98	8.07	13.14	6.82	14.82	6.11	16.5	22.15	6.11	17.93	10.86	7.44	9.79	12.4	16.72	11.79	13.75	9.74	9.56	9.32	12.98	15.37	30.08	9.53	16.58
FXN	13.27	6.55	7.93	8.47	6.02	8.26	3.04	7.21	8.51	13.47	9.89	7.47	16.65	13.75	19.7	7.47	14.41	9.67	11.85	16.27	8.3	13.63	6.69	18.91	11.59	22.57	9.53	14.56	11.34	14.74	6.86	9.36	8.07	2.51	15.39	8.94	7	10.68	14.38	7.55	16.48	7.75	12.5	7.09	8.44	10.35	9.15	9.41	10.55
FYN	133.06	145.48	273.8	192.69	49.17	224.85	197.07	158.54	86.62	158.24	171.16	83.51	235.2	263.6	145.21	223.43	266.92	105.8	168.46	270.95	187.19	146.8	104.58	186.04	98.8	304.49	415.73	128.21	420.59	155.38	171.04	176.94	90.99	234.95	386.84	160.16	209.29	272.04	427.18	119.95	166.22	277.84	218.22	181.37	110.12	252.23	282.78	132.26	135.98
G0S2	23.98	5.53	4.6	3.54	26.18	16.62	2.55	8.87	73.79	1.05	23.29	18.51	14.39	1.78	0.32	4.3	14.32	88.6	3.91	5.51	15.5	21.23	59.09	41.31	5	70.02	2.42	6.93	1.2	68.77	15.66	32.2	74.94	0.17	49.2	13.65	1.19	0	3.18	43.67	0.22	15.13	7.14	49.62	89.33	0.52	0.62	12.76	18.95
G2E3	2.36	2.64	6.58	2.69	7.43	1.56	4.86	6.2	4.1	6.62	4.47	3.67	3.35	2.54	8.06	2.12	4.23	2.52	2.2	4.73	4.61	3.86	3.21	1.1	4.06	4.79	4.69	1.32	2.39	0.91	4.57	4.39	5	7.28	1.42	1.9	2.13	6.06	4.3	3.82	5.28	2.35	7.45	4.41	6.01	6.17	4.44	7.67	4.25
GABARAP	1048.47	399.51	307.36	537.26	492.87	548.34	413.39	377.33	477.54	560	464.74	540.73	676.62	630.31	326.25	509.03	737.45	885.23	735.1	714.57	285.83	549.62	538.55	563.07	425.97	376.92	541.61	580.9	793.9	738.46	502.72	566.43	561.87	641.93	523.92	843.13	389.12	581.14	515.52	449.64	641.18	341.74	429.68	567.32	399.58	496.99	579.33	593.31	625.59
GAS1	3.03	3.5	15.82	5.34	3.03	3.77	49.76	53.75	8.5	41.06	19.05	6.08	7.12	32.66	53.43	1.56	5.74	10.81	1.84	3.22	3.14	4.18	4.85	0.91	2.47	3.51	22.33	1.52	1.68	3	8.11	17.16	3.74	34.57	5.67	1.13	2.24	4.46	5.79	8.92	43.83	4.81	58.05	12.89	8.8	9.49	12.29	13.39	3.6
GATA1	0	0.06	0.06	0.09	0.05	0.09	0	0.05	0.51	0	0.06	0	0	0	0.1	0.09	0	0.06	0	0	0.07	0.21	1.06	0.05	0.13	0	0	0.05	0.05	0	0.3	0.04	0	0.03	0	0	0	0	0	0.04	0	0.18	0	0	0.16	0	0.04	0.42	0
GATA4	0.02	0.8	0.02	0	0.56	0	0.02	0	0.7	0.06	0.66	0.23	0.25	0.44	0.52	0.33	0.26	1.46	0.71	0.13	1.43	0.84	0.24	4.85	0.26	0.49	0	1.62	0.03	0.15	0.56	2.65	0.21	0.09	1.22	0.09	0.44	0	0.27	0.32	0.16	0	2.99	0.08	0.18	0	0.03	0.71	0.48
GCLC	8.83	40.75	27.09	20.15	18.96	5.25	15.8	10.38	15.4	16.49	24.43	12.86	11.4	14.78	14.8	39.54	22.78	7.96	49.14	12.55	19.59	43.79	31.78	20.64	23.08	17.13	14.29	19.14	46.54	22.63	22.75	16.53	10.17	19.1	16.76	8.42	11.94	36.83	22.25	19.49	14.62	9.74	15.87	12.26	11.91	33.98	46.82	10.6	26.14
GCLM	4.38	12.13	9.62	7.7	6.08	2.06	6.65	5.55	24.28	5.93	13.02	36.53	8.98	3.73	12.43	9.73	8.98	7.82	11.68	3.02	12.03	8.06	60.05	5.87	18.94	11.44	3.13	7.26	1.21	7.51	9.65	8.71	9.27	7.05	3.44	6.73	2.73	4.56	4.91	26.51	4.82	5.79	3.9	17.95	28.18	7.45	6.38	8.46	10.36
GDNF	3.42	0.02	0.19	1.57	0.04	0.05	0.26	0.02	2.56	0.3	0.03	0.1	1.32	0.12	0.41	0.67	0.58	0.04	0.18	0.62	0	0.14	0.63	0.03	0.39	0.56	1.14	0.05	1.9	0.18	1.15	0.26	0.65	0.29	0.26	1.16	1.26	0.94	0.13	0.2	0.27	0.53	0.64	0.82	0.19	0.65	1.44	1.73	0.11
GGCT	21.88	39.46	35.93	57.06	37.37	28.66	28.53	45.37	38.88	47.07	70.48	35.18	41.38	28.23	58.36	27.14	34.52	52.86	39.63	36.04	55.06	108.67	61.25	55.08	47.12	68.13	31.66	66.42	37.46	59.61	55.07	62.94	52.29	44.87	68.36	33.51	74.24	54.97	69.69	56.22	59.99	45.46	57.79	50.92	49.27	24.43	21.11	52.62	82.23
GHITM	42.42	51.67	34.97	45.15	41.5	12.88	73.56	40.29	68.87	54.68	59.26	50.23	46.49	30.76	92.84	72.43	35.15	53.13	43.71	44.03	55.54	58.47	60.74	46.16	53.42	37.31	35.38	61.1	61.01	58.19	66.79	55.46	60.84	116.92	45.7	66.02	77.82	84.89	40.54	56.12	61.96	28.52	32.92	65.22	52.7	84.75	91.56	59.13	123.82
GNAI2	467.92	377.29	223.52	245.04	219.39	198.24	265.68	168.72	241.68	107.27	284.83	217.93	338.58	379.1	158.24	288.25	282.34	284.5	378.11	327.06	180.76	279.84	357.97	229.16	264.64	250.34	302.86	254.6	147.81	323.21	233.73	200.36	261.27	275.21	295.16	262.76	263.91	123.46	268.6	205.74	206.88	117.82	227.1	240.37	218.38	199.06	110.62	187.7	176.01
GNAI3	13.8	25.89	30.26	34.25	31.87	9.96	31.16	29.35	43.39	36.41	48.95	50.36	37.16	21.11	56.8	18.61	21.69	44.35	16.31	21.65	26.98	21.99	37.15	16.56	34.43	33.48	34.15	18.74	16.81	18.56	30.9	36.92	36.59	46.43	19.97	22.55	21.21	42.23	30.18	38.3	49.12	15.05	46.33	39.85	38.43	36.92	26.32	39.9	33.53
GPER1	9.33	16.74	4.47	2.67	1.78	4.95	5.47	13.83	4.75	2.97	8.87	4.97	11.15	8.4	1.53	14.56	8.41	6.63	9.34	3.94	4.37	2.45	2.73	8.37	4.37	3.6	9.09	4.95	3.05	4.59	3.87	2.81	4.96	2.85	6.91	3.65	3.01	5.27	5.56	2.64	1.58	1.65	6.7	5.13	2.66	5.64	2.57	5.05	3.8
GPX1	548.47	204.87	124.36	337.2	211	172.32	190.55	142.31	242.49	145.3	337.91	184.79	350.81	267.3	135.51	254.22	370.62	745.2	634.58	296.43	156.58	447.27	462.94	203.5	407.8	264.66	227.47	302.52	345.53	639.22	421.19	254.11	394.95	195.13	316.33	442.5	252.54	106.39	201.83	237.33	371.82	101.92	185.94	202.96	204.65	143.45	230.29	159.76	530.12
GRINA	243.7	236.15	146.95	206.47	200.49	137.01	173.49	107.34	193.59	160.81	153.98	138.32	293.13	179.4	93.69	161.07	162.76	193.96	243.46	173.87	174.68	171.52	171.8	177.27	157.29	133.77	117.45	176.84	103.97	158.23	125.9	112.5	190.27	87.84	157.56	209.66	162.69	157.6	134.66	123.79	162.69	97.34	104.54	134.89	113.31	155.15	214.45	135.44	180.97
GSK3A	37.09	51.51	51.7	30.51	43.81	61.33	71.64	33.82	44.09	67.3	47.18	37.69	39.55	78.26	47.75	72.76	29.03	68.81	55.71	63.38	41.15	34.46	43.88	42.73	22.02	46.71	39.4	34.5	43.75	23.84	34.33	48.81	42.96	48.13	39.99	65.86	43.45	30.24	33.31	52.63	57.09	47.86	65.6	42.47	37.9	36.63	40.21	56.39	42.02
GSK3B	11.4	19.61	21.78	12.07	9.42	7.35	16.46	11.92	14.43	15.12	11.68	12.98	15.96	21.81	12.74	19.87	15.16	7.44	13.22	20.94	12.11	7.08	7.66	4.68	11.62	10.96	19.85	10.8	7.99	5.91	8.86	12.42	13.54	17.15	10.09	5.8	10.46	17.13	12.28	14.63	10.72	7.88	17.33	14.95	13.41	24.06	14.26	13.18	8.43
GSKIP	6.4	2.76	5.98	7.07	6.78	1.93	6.16	5.23	8.81	8.19	10.05	6.02	10.41	4.78	5.68	4.69	4.02	9.08	5.69	7.27	6.85	7.57	7.39	3.27	7.35	2.89	6.67	1.83	1.84	4	16.36	8.45	12.57	13.35	2.17	8.56	5.07	17.48	7.34	7.64	9.19	2.77	6.03	10.38	12.72	6.9	5.58	8.85	12.25
GSTP1	321.9	203.34	259.43	143.84	146.81	228.81	275.97	142.51	220.7	284.34	215.27	204.42	419.44	303.01	277.56	84.6	272.54	617.17	295.22	319.39	204.89	268.26	317.96	430.37	223.68	433.7	181.18	444.79	349.06	259.85	339.32	383.55	208.34	246.54	464.55	379.52	355.37	154.71	184.98	214.85	203.06	200.9	260.63	260.68	201.68	196.77	290.44	319.02	340.5
HDAC1	33.1	33.89	37.03	37.89	45.31	29.13	33.78	33.93	34.11	46.88	70.04	49.58	37.79	41.02	52.07	31.72	37.93	53.1	36.74	31.8	39.05	43.96	40.61	36.99	43.2	63.74	41.69	39.87	38.21	40.09	45.41	32.56	44.05	27.3	44.21	24.63	51.4	38.95	39.99	47.97	49.66	53.57	55.72	49	57.18	26.15	23.88	42.18	26.61
HDAC2	23.29	28.79	44.96	41.54	58.99	16.35	60.82	40.13	32.16	78.03	46.45	26.67	69.39	50.19	57.48	30.38	38.71	40.87	29.11	49.28	22.63	73.22	45.84	27.65	34.78	106.74	82.07	25.86	50.29	39.96	55.24	69.4	35.56	114.16	80.54	28.76	84.6	72.3	68.08	45.34	156.58	35.15	64.55	73.68	61.63	49.01	44.9	92.35	40.37
HELLS	0.94	1.71	2.94	1.41	1.71	1.87	4.86	4.03	1.48	5.09	5.7	2.07	4.71	2.96	15.55	0.89	2.79	2.05	1	3.77	0.55	3.04	3.7	0.66	1	4.24	4.72	2.28	2.54	2.09	3.75	5.32	2.91	4.41	4.33	3.88	4.22	1.78	5	1.62	5.3	11.13	10.94	3.2	6.9	1.33	1.61	6.84	1.29
HERPUD1	101.93	101.22	39	94.77	147.15	30.42	51.1	48.12	160.58	32.29	96.85	61.99	26.98	48.9	43.77	174.88	64.59	45.78	109.57	58.86	31.23	54.3	96.71	60.1	37.45	41.62	16.92	61.16	51.28	66.74	75.53	51.34	66.69	24.44	34.91	36.46	68.92	36.36	39.03	87.61	46.93	24.3	30.08	48.39	71.91	31.03	68.99	54.4	41.09
HGF	16.75	0.63	1.7	23.91	152.14	0.28	7.03	9.29	7.65	7.42	5.2	0.61	2.7	1.09	3.16	7.6	10.34	0.92	4.61	1.31	1.38	7.32	10.11	0.98	19.38	2.84	0.28	0.58	0.77	3.07	4.57	1.06	4.24	2.29	2.33	6.1	5.1	1.64	4.5	2.2	1.87	1.6	0.81	8.32	4.93	2	1.2	3.57	3.94
HIC1	4.86	6.4	6.73	2.54	26.99	4.14	2.67	4.29	4.69	0.57	4.66	5.02	10.96	4.38	0.77	3.95	4.5	5.38	4.8	2.16	1.42	5.23	2.96	1.64	3.22	2.39	4.04	1.99	1.43	4.84	3.6	1.77	8	0.9	2.67	2.13	2.67	0.55	3.84	5.55	0.96	1.42	1.77	5.84	5.44	2.33	1.95	11.75	1.65
HIF1A	177.89	73.62	187.27	90.39	102.66	27.04	99.6	127.27	100.59	43.48	129.7	82.47	47.46	205.82	57.28	319.64	121.02	36.45	141.98	161.61	79.64	43.44	110.08	26.02	88.53	27.99	56.34	54.68	65.12	121.6	98.5	43.93	135.22	65.9	38.72	24.74	18.95	98.8	71.42	107.45	57.7	17.95	113.54	78.51	129.64	57.2	74.52	84.1	93.52
HIGD1A	69.03	138.19	77.91	138.01	39.75	32.41	132.17	80.25	70.54	96.79	152.81	68.45	122.25	91.06	66.24	121.15	69.35	116.01	110.74	82.56	166.44	124.08	94.89	125.32	106.02	113.08	164.35	154.45	62.27	71.53	169.06	151.53	141.91	169.23	77.23	140.69	86.27	103.97	134.43	120.29	140.37	46.61	72.6	115.58	69.93	155.07	79.04	97.22	163.64
HINT1	86.14	115.52	131.45	49.02	95.53	62.95	149.38	92.88	139.59	197.1	198.9	130.68	190.84	146.97	151.06	174.36	109.89	159.47	149.96	126.38	135.53	229.44	249.6	151.54	137.37	286.92	130.2	154.95	133.34	119.24	182.07	199.26	180.56	239.22	154.22	230.39	193.68	165.14	130.01	145.85	120.3	49.17	192.2	149.49	128.52	115.02	144.33	190.96	298.9
HIP1	12.39	15.89	34.21	12.27	9.45	15.14	27.19	26.04	15.13	31.1	12.16	13.88	14.77	27.59	56.81	13.33	22.33	9.36	13.29	29.53	15.94	13.34	7.96	8.51	13.96	10.92	10.01	5.83	30.29	4.89	12.63	31.47	15.25	17.96	19.68	7.84	8.29	21.22	16.47	18.97	7.68	7.46	37.42	14.42	15.78	28.73	12.73	13.24	9.23
HIP1R	16.06	26.17	29.23	19.84	2.15	110.71	31.9	40.22	7.16	27.13	15.19	6.84	30.56	39.49	16.94	17.36	11.73	21.43	12.09	33.7	28.49	9.21	10.61	66.74	16.5	17.5	65.88	14.72	71.8	5.53	20.7	60.42	8.34	43.27	43.99	14.12	8.82	20.63	23	14.53	16.54	68.9	51.19	11.34	8.15	75.35	64.19	31.52	20.31
HIPK1	11.84	28.35	26.3	22.86	16.61	5.47	15.02	17.96	20.28	17.09	20.29	30.18	15.51	15.47	21.95	28.4	21.56	10.32	22.03	16.58	38.58	12.64	18.03	17.69	21.7	16.77	18.63	18.15	21.9	12.01	14.42	15.1	19.39	18.31	23.5	7.19	15.02	22.05	18.54	18.29	11.11	59.41	23.82	18.84	41.54	29.04	20.88	18.26	12.93
HIPK2	10.82	23.04	36.19	15.91	6.66	11.79	10.51	18.85	19.26	17.05	6.28	12.43	14.17	17.62	14.87	14.52	24.8	4.62	11.53	23.7	67.02	9.28	4.29	33.22	19.57	11.86	14.47	12.99	46.37	6.39	15.45	14.97	14.86	22.53	25.16	18.81	4.39	42.85	17.82	14.78	8.66	36.45	17.75	12.12	14.7	60.47	54.53	7.16	22.11
HMGB2	23.86	104.73	103.12	49.43	48.18	114.49	80.93	131.4	84.75	279.83	154.06	54.18	128.9	84.12	97.28	43.24	58.52	108.95	40.23	82.98	75.78	107.01	123.02	50.2	37.57	283.82	144.22	30.87	62	48.69	105.51	269.46	60.22	88.63	183.6	43.99	99.91	41.71	153.32	72.42	262.5	121.15	332.14	142.77	153.62	41.03	54.2	302.84	79.12
HMOX1	259.46	27.86	54.73	77.8	87.93	60.63	16.8	18.54	1029.54	29.3	104.08	206.03	133.76	32.31	31.95	38.14	219.16	195.98	54.73	267.92	24.81	222.23	361.87	15.5	298.61	163.95	39.38	18.57	17.43	172.21	168.66	36.26	406.49	14.95	65.84	199.98	51.21	16.95	25.66	345	34.26	13.73	18.48	229.96	200.16	27.94	21.58	37.56	189.92
HNRNPK	203.09	250.19	376.42	254.78	209.57	146.71	318.56	315.58	255.21	581.56	304.22	279.46	292.92	313.03	525.06	226.88	252.82	229.01	208.11	324.2	277.71	350.89	302.91	269.23	252.92	388.72	466.35	264.69	327.5	271.93	247.86	461.26	279.1	348.83	416.59	133.25	333.85	290.25	393.45	278.53	347.22	213.15	487.91	315.53	380.07	341.54	287.48	286.82	301.45
HRAS	33.69	33.15	48.38	23.61	22.74	58.53	54.05	31.08	46.36	65.71	71.49	45.61	58.73	44.09	66.18	26.2	31.73	99.78	38.45	59	37.66	77.41	49.75	184.85	34.58	149.66	123.24	113.43	103.32	78.71	49.13	73.3	66.38	28.2	151.5	87.86	139.22	41.8	105.43	49.69	64.48	134.17	115.4	46.48	37.32	28.52	50.31	65.28	63.87
HRK	0.3	0.33	0.07	1.15	0.07	4.33	1.22	0.99	0.32	1.6	0.48	0.06	2.16	0.8	1.57	0.1	1.04	0.57	0.07	1.66	0.14	2.6	0.24	0.82	0.14	1.47	1.93	1.97	1.05	0.06	0.06	1.07	0.25	0.86	0.97	2.31	0.12	0.93	1.03	0.16	1.66	5.88	2.73	0.67	1.87	1.02	1.99	1.48	0.9
HSPA1A	78.64	27.17	79.54	412.19	16.25	42.37	38.29	28.42	134.07	68.16	137.03	85.63	81.9	25.99	23.97	143.09	215.91	383.38	31.51	92.61	64.93	221.36	261.71	177.08	74.54	122.25	78.77	33.41	46.94	80.93	38.76	162.91	222.23	62.3	141.19	72.01	451.73	31.6	34.29	71.31	70.22	176.34	52.81	111	255.56	35.15	82.61	118.39	72.39
HSPA1B	43.93	126.79	280.88	1408.1	123.45	36.1	61.16	65.62	199.34	95.98	183.3	256.22	88.63	42.12	19.93	81.83	118.6	271.56	34.51	110.85	105.1	307.89	594.05	65.5	100.95	208.56	152.98	56.65	39.39	40.26	42.89	270.99	273.81	78.91	79.22	61.18	488.66	16.83	99.54	139.34	51.53	45.5	100.63	92.98	311.2	85.69	74.75	164.16	66.99
HSPB1	412.97	331.3	340.3	283.22	720.84	621.6	266.01	226.31	597.66	188.16	560.12	362.83	203.95	365.71	130.71	878.01	436.41	732.73	580.06	416.2	157.07	450.46	554.52	802.48	251.02	330.13	191.25	537.69	94.99	593.1	240.22	211.21	649.85	159.61	454.08	384.38	1004.29	88.58	386.14	250.78	206.22	379.39	244.64	280.32	201.7	53.93	32.98	271.09	412.14
HSPH1	15.95	20.52	18.3	28.61	45.79	13.27	30.5	24.34	104.8	72.76	55.75	35.96	24.78	30.08	50.31	28.48	30.6	110	33.68	37.82	44.9	40.31	46.23	37.64	25.22	32.04	19.92	14.09	13.19	22.77	36.91	59.14	47.06	34.16	27.49	48.4	69.93	36.14	35.61	54.88	67.64	109.59	14.1	52.14	144.53	35.48	30.42	65.03	46.57
HTRA2	23.93	23.4	27.36	31.44	21.33	29.25	29.86	25.97	25.45	35.76	40.24	25.05	38.95	24.95	30.78	18.5	29.78	37.41	24.44	27.14	24.84	25.06	33.65	46.65	28	49.57	40.79	40.69	43	28.59	29.94	43.7	36.24	40.42	45.63	23.62	51.97	32.11	35.85	24.14	39.18	32.29	38.21	28.89	28.48	29.62	37.93	24.83	26.18
HTT	8.15	12	14.21	14.31	11.07	9.91	11.68	16.76	17.45	14.1	9.66	19.16	6.42	11.91	7.42	12.44	15.83	5.21	11.23	15.42	10.95	18.07	13.99	10.72	9.91	14.57	15.74	13.8	10.19	10.66	13.93	9.56	12.54	8.34	10.59	8.12	19.11	10.59	9.27	13.24	7.38	29.07	18.87	13.5	9.26	8.56	16.38	9.42	7.17
HYAL2	32.38	81.38	31.9	40.4	26.24	12.52	33.93	60.4	24.7	22.5	41.82	26.26	39.74	47.82	20.38	45.55	34.69	52.94	60.1	35.41	22.14	62.25	34.58	19.34	20.62	30.38	28.2	29.22	21.38	35.52	85.73	41.15	40.26	27.83	31.48	19.41	44.52	21.96	49.94	38.37	61.32	9.53	34.56	44.57	30.78	18.61	18.87	41.17	41.69
HYOU1	36.22	36.16	47.11	35.31	41.31	16.29	49.4	32.43	145.11	30.64	41.9	92.92	31.72	52.77	56.65	38.61	38.37	18.2	60.95	49.33	32.23	73.68	42.1	24.78	25.59	51.34	30.56	54.76	13.46	23.92	57.78	31.8	61.33	21.72	27.81	11.04	60.24	30.57	39.02	76.96	38.09	19.76	50.99	49.42	73.46	36.38	25.09	35.7	33.6
ICAM1	227.3	9.71	6.67	18.96	34.17	3.89	11.1	3.86	94.41	2.09	37.68	26.34	22.2	11.81	4.46	7.88	49.65	63.82	14.06	16.6	4.91	58.29	107.76	4.43	31.29	50.23	2.75	7.64	1	31.11	5.5	3.63	47.94	3.36	10.99	50.05	15.27	1.32	8.39	28.32	16.88	1.78	1.73	24.55	61.72	4.32	2.17	11.23	13.95
IER3	380.24	7.23	6.03	54.16	22.99	14.86	3.91	4.55	32.12	2.07	34.45	51.57	9.65	7.3	5.36	9.39	16.05	34.87	8.6	3.78	3.5	29.86	54.4	6.35	29.86	12.67	4.36	5.86	36.01	129.28	19.24	10.95	131.1	3.01	16.31	34.49	7.63	0.97	7.57	24.56	8.09	2.33	1.73	45.71	70.25	6.1	14.46	78.29	8.49
IFI27	39.36	131.85	52.42	29.54	235.51	84.68	96.6	184.18	8.32	66.49	322.74	51.82	133.11	154.98	412.57	27.62	52.79	746.28	31.94	49.28	134.59	439.07	77.28	255.42	46.41	72.3	66.83	88.56	126.29	116.85	86.33	245.06	32.26	92.83	399.71	102.11	77.77	113.24	118.84	88.67	676.98	219.14	74.09	135.69	78.36	56.62	86.52	206.68	163.02
IGBP1	23.48	16.95	24.09	27.18	25.88	17.5	26.18	29.01	24.2	48.4	28.76	18.35	24.04	20.92	38.72	22.52	17.39	56.76	22.11	26.46	21.5	25.99	27.37	25.93	22.77	31.17	28.62	22.38	40.57	24.77	36.84	28.61	35.34	56.3	28.71	24.41	60.13	31.21	17.93	24.95	40.75	18.74	22.87	23.29	21.73	43.08	29.56	26.26	31.5
IGF1	6.64	0.6	0.25	3.16	5.37	0.28	0.74	0.75	1.36	0.52	0.65	0.57	2.12	1.28	2.59	1.24	2.21	1.2	4.57	0.47	0.71	6.95	2.52	0.89	4.16	0.67	1.71	0.3	1.61	5.09	4.09	0.54	0.39	0.35	2.44	1.5	1.01	0.62	0.88	1.67	1.78	1.12	1.1	0.52	0.49	1.11	1.52	4.23	1.21
IKBKE	5.27	3.33	2.41	4.78	5.86	1.41	3.69	1.65	6.38	0.99	6.19	5.48	4.87	4.41	3.06	1.7	4.57	7.53	5.95	2.99	1.85	12.07	7.34	2.44	7.32	3.01	2.47	8.05	1.55	6.91	4.02	2.67	6.55	2.45	5.02	3.7	9.79	4.05	3.5	4.72	4.5	1.39	0.94	5.44	3.53	2.51	1.77	2.26	4.38
IKBKG	19.87	16.85	15.09	13.61	28.09	15.19	14.77	19.64	8.92	13.66	36.17	11.39	11.91	17.72	17.63	16.41	18.72	41.05	32.85	16.33	12.58	22.57	20.82	16.86	19.79	21.12	20.71	19.73	22.63	23.7	17.74	13.49	18.76	17.77	21.85	18.78	33.75	13.74	17.36	14.5	21.83	16.25	18.28	21.86	14.7	11.54	20.56	20.68	11.17
IL12A	2.72	0.6	2.16	0.73	1.54	1.72	0.38	0.64	1.29	0.5	2.23	1.06	1.09	1.89	0.54	0.73	1.15	0.72	1.2	0.96	4.99	0.82	1.62	1.22	1.38	1.34	2.56	1.78	1.19	0.52	1.36	2.13	1.75	0.45	2.59	0.36	0.37	0.6	1.36	2.1	0.68	3.2	1.59	1.67	1.72	3.32	1.23	2	0.58
IL18	36.47	5.8	2.15	54.17	19.5	2.14	7.52	7.45	7.48	5.26	22.43	6.8	17.38	5.74	10.95	11.75	15.75	30.39	47.23	6.33	6.59	14.79	28.58	10.74	47.42	13.88	3.98	25.52	17.79	50.06	32.06	13.8	19.56	14.25	17.87	18.25	14.75	11.28	7.09	13.95	14.97	10.14	4.79	8.01	13.51	6.35	8.96	6.64	26.38
IL1A	0.99	0.23	0.49	1.27	0.31	0.22	0.35	0.19	9.51	0.18	1.61	0.79	2.11	0.44	0.65	0.32	0.89	1.23	0.42	0.18	0.28	0.32	1.36	0.34	3.19	0.62	0.82	0.22	0.18	0.66	0.91	0.21	5.82	0.39	0.38	1.11	0.3	0.47	0.21	1.27	0.66	0.25	0	1.97	2.73	1.12	0.98	0.34	0.7
IL1B	154.74	1.87	7.96	58.26	17.1	6.79	2.34	8.28	42.19	0.65	22	46.14	16.34	9.21	14.7	4.68	11.51	17.27	9.91	3.64	5.66	1.7	19.39	1.16	14.71	7.3	4.1	1.15	5.02	42.9	6.04	5.65	126.11	2.47	6.52	34.01	1.49	0.89	0.63	27.74	15.09	1.42	0.23	41.86	39.65	7.86	21.29	27.64	9.23
IL20RA	0.03	0.16	3.18	1.3	0.62	0.03	0.32	2.57	0.58	0.08	1.44	0.24	0.54	1.38	0.66	0.61	2.5	0.57	0.58	0.11	13.54	3.49	1.71	8.03	2.01	4.23	0.03	0.07	0	0.92	1.23	1.08	0.47	0.39	5.95	0.34	0	0.16	2.85	0.4	0.05	9.89	0	0.9	3.46	0.03	0.29	0.72	0.43
IL33	9.07	10.08	14.54	21.05	14.23	16.41	12.15	10.31	5.22	14.44	20.78	11.64	26.28	20.39	7.17	12.85	25.87	10.95	7.03	8.63	8	5.13	21.45	8.08	25.69	12.58	30.18	16.6	4.99	6.62	1.91	20.5	24.47	11.09	17.99	14	0.11	16.78	15.72	10.88	6.03	15.35	2.35	38.88	17.14	33.41	10.9	8.83	14.74
IL7	3.87	0.46	2.38	1.28	1.02	0.29	0.56	1.47	8.69	0.57	1.23	3.59	0.46	0.8	0.74	0.98	2.02	0.85	0.8	0.3	0.47	1.62	3.76	0.07	1.66	0.61	1.8	0.16	0.52	2.02	2.29	1.75	1.54	0.41	1.5	0.95	0.79	0.67	1.8	1.01	0.27	0.3	0.38	1.69	5.43	0.46	0.14	1.27	0.75
IL9R	0.09	0.05	0	0.02	0.09	0.07	0.02	0	0.08	0.3	0.17	0.06	0.02	0.08	0.06	0.11	0.09	0.05	0.05	0.02	0.05	0.08	0.11	0.03	0.15	0.12	0.05	0.02	0.06	0.06	0.07	0.03	0.03	0.02	0.04	0.04	0.08	0.05	0.02	0.07	0.06	0	0	0.17	0.13	0.05	0.02	0.23	0.04
INCA1	2	1.2	3.05	0.65	2.82	8.84	1.58	2.07	2.76	2.34	2.64	1.61	3.05	1.16	0.38	1.25	3.77	3.02	1.89	1.44	2.2	2.04	1.63	9.79	2.86	2.83	4.67	5.46	3.21	1.08	1.11	2.02	2.38	1.72	2.95	1.67	1.24	1.24	3.02	1.74	0.87	15.23	3.45	2.91	1.11	1.96	3.09	3.17	1.24
ING2	10.7	12.66	13.16	15.05	18.34	11.79	18.95	10.01	15.78	14.67	27.64	13.31	12.73	14.23	6.84	9.04	15.02	19.55	13.08	16.65	10.28	17.07	19.02	18.1	16.45	21.96	10.74	19.7	11.84	11.67	11.26	21.5	14.03	11.83	13.55	7.97	9.96	10.25	20.97	10.66	17.98	7.77	14.08	20.62	13.63	11.84	7.3	18	13.88
ING5	7.38	9	13.62	9.89	12.11	21.48	11.35	14.57	13.84	14.34	14.37	11.28	8.24	11.97	16.75	5.55	13.21	9.03	7.93	11.76	8.23	11.18	9.81	10.63	11.15	18.65	15.39	12.47	10.93	6.69	15.2	14.7	9.25	8.23	11.66	3.8	21.08	8.07	13.07	6.84	17.19	43.28	32.11	13.34	16.56	13.91	14.05	15.09	7.52
INHBA	4.07	0.51	0.05	3.99	4.6	0.23	0.41	0.33	7.16	1.62	0.54	4.84	0.52	0.6	0.74	1.28	1.18	0.43	1.53	1.4	0.39	3.14	1.73	9	0.36	1.2	0.13	4.51	5.03	8.29	3.05	0.12	4.25	0.07	1.64	2.61	1.14	0.97	0.95	6.05	0.07	2.85	0.93	11.32	12.94	1.09	1.1	10.31	0.63
INHBB	5.6	8.63	5.94	1.85	1.88	12.67	7.2	9.74	2.71	2.35	10.11	12.94	4.26	5.05	25.75	2.27	9.27	13.57	1.46	7	23.45	2.37	10.54	3.32	6.04	9.91	11.43	5.98	4.14	5.71	2.21	8.25	3.3	6.72	21.18	2.09	5.89	1.64	12.41	6.43	8.56	14.96	7.1	8.76	8.08	5.39	4.98	11.47	5.08
ITGA6	4.08	55.65	29.97	36.28	7.65	7.2	16.1	26.46	4.24	4.68	19.32	11.99	17.78	14.88	20.62	19.13	19.6	10.21	9.05	9.41	20.42	23.66	10.43	25.21	35.28	10.65	21.73	9.83	6.78	11.96	27.48	9.31	10.09	13.79	16.92	7.09	25.02	24.76	18.98	14.3	12.21	13.27	45.6	8.76	15.37	13.42	14.1	19.24	12.75
ITGAM	16.9	2.78	3.58	15.93	20.43	2.95	4.13	8.12	28.56	2.01	9.77	8.73	6.87	5.79	6.9	5.38	13.86	10.5	15.51	5.21	9.63	17.04	17.39	9.95	21.36	8.36	4.76	6.2	6.11	21.8	11.52	2.45	13.19	2.78	10.5	4.69	4.69	6.21	3.13	19.62	3.54	5.28	2.18	11.81	25.14	8.58	4.32	3.81	5.87
ITGAV	38.32	54.43	61.39	58.49	42.52	2.5	40.76	38.77	48.27	20.17	52.58	67.56	29.25	38.01	64.87	129.85	35.06	25.34	59.39	34.83	37.2	35.88	43.57	5.81	72.61	13.3	20.49	13.31	8.64	36.65	132.61	33.8	103.8	34.8	10.64	15.3	15.46	78.12	35.98	90.89	36	6.72	32.46	58.7	60.67	71.4	46.44	47.73	79.53
ITM2B	830.11	506.73	266.89	533.92	484.22	43.19	546.51	350.84	381.21	224.59	311.89	331.33	383.55	589.11	458.1	721.69	497.65	296.4	906.5	381.94	453.95	337.94	519.21	252.55	530.83	155.55	143.23	148.27	208.69	349.7	669.01	446.24	323.26	342.57	177.95	353.31	119.22	579.28	221.36	374.1	489.27	160.48	95.57	360.12	330.08	372.18	516.88	336	499.9
ITM2C	547.73	506.38	430.53	801.69	309.24	302.13	524.74	297.68	143.1	301.86	534.82	238.85	719.5	988.95	577.64	675.98	783.63	425.05	434.58	558.06	859.84	332.28	595.31	669.06	484.47	543.15	780.96	522.72	142.58	338.64	280.28	540.75	183.98	435.65	838.3	357.67	263.19	185.32	1033.11	273.9	866.87	481.34	636.17	345.85	247.25	403.11	152.84	357.97	649.69
ITPR1	8.67	6.7	3.54	13.23	7.29	1.65	5.5	7.36	10.06	5.57	11.84	6.27	3.75	3.65	2.73	7.48	7.34	2.32	6.21	2.91	9.05	23.35	6.89	11.88	6.46	18.16	9.32	6.09	2.14	12.76	11.12	4.45	9.34	2.94	9.94	3.18	5.35	2.55	6.88	7.26	3.38	4.52	6.83	9.17	7.27	6.47	6.01	6.19	5.39
ITPRIP	16.04	5.76	8.12	15.02	22.2	2.48	10.26	6.37	16.94	3.97	9.93	7.81	5.15	6.56	15.31	16.19	8.15	6.55	21.39	5.4	3.51	9.36	10.31	3.9	5.76	5.11	2.21	4.46	2.82	9.5	13.23	4.48	12.7	2.94	4.52	4.94	23.66	3.21	6.63	13.4	6.25	1.96	6.48	8.73	15.57	4.56	15.62	13.68	3.93
IVNS1ABP	26.68	56.15	43.25	57.6	46.89	33.43	50.09	100.31	69.55	31.91	110.94	50.05	36.25	30.31	41.58	39.01	37.48	44.29	33.47	24.63	30.82	46.97	62.28	32.38	47.65	59.47	44.32	20.67	81.16	71.91	56.14	45.98	60.34	50.91	40.82	22.44	53.4	39.13	53.8	76.32	47.08	38.54	50.59	79.83	214.43	63.32	43.17	119.31	42.28
JAK2	4.03	2.45	2.81	10.59	7.35	1.48	5.23	5.26	3.25	3.21	6.56	3.65	3.96	3.18	6.64	3.06	3.43	2.24	4.11	1.48	5.58	5.05	9	4.31	7.12	4.72	3.79	1.92	4.49	6.1	6.88	3.91	4.52	4.3	6.2	2.18	2.24	5.89	1.81	7	3.61	7.64	2.82	5.51	11.94	4.23	3.24	3.64	4.32
JAK3	25.87	1.49	0.49	6.8	10.86	0.9	1.78	1.33	5.46	0.53	6.64	2.72	2.9	2.83	1.46	2.76	7.71	3.55	12.48	1.81	0.91	9.17	6.55	2.44	10.85	2.9	1.1	3.27	1.82	22.31	2.6	1.06	6.54	0.59	3.93	4.58	6.51	0.71	1.88	2.29	2.14	1.23	1.44	3.19	5.28	0.83	0.57	3.07	1.7
JMY	1.61	5.39	7.21	4.5	2.19	1.38	2.24	4.26	4.23	4.76	2.38	4	4.3	2.51	3.76	3.29	2.8	1.25	1.89	2.3	4.88	1.88	1.6	1.96	3.33	1.92	4.26	2.62	2.92	1.13	4.95	3.76	4.09	5.74	1.6	1.96	3.19	6.71	2.53	4.46	2.69	3.43	4.47	3.32	2.58	6.7	4.52	3.8	3.79
JUN	232.76	106.3	223.97	325.59	168.7	112.5	231.29	80.93	132.51	63.28	274.47	323.39	86.75	82.62	68.22	134.34	97.94	149.09	99.74	92.93	80.09	144.14	248.51	71.42	72.24	307.04	112.89	202.25	120.17	271.81	185.27	100.45	301.07	52.91	81.4	55.45	179.18	50.98	137.93	142.92	110.04	102.4	151.27	131.16	137.5	65.12	238.25	199.94	61.52
KDM1A	20.03	42.15	44.23	20.41	31.93	31.05	43.3	42.74	28.27	59.18	36.57	41.88	61.11	42.58	58.16	21.61	34.74	51.06	18.89	45.55	24.53	35.03	25.75	30.51	26.74	49.6	58.99	32.25	51.06	16.93	28.08	45.7	22.2	62.69	54.66	23.93	17.21	36.07	21.29	26.25	102.16	22.58	30.8	42.81	29.4	50.11	53.28	55.26	18.51
KDM6A	5.6	7.1	12.61	8.93	8.63	4.55	3.98	8.54	10.75	11.95	9.37	7.68	8.7	7.12	9.45	6.32	4.94	9.81	4.08	7.11	3.99	5.25	6.89	5.56	6.2	9.41	7.78	3.49	6.18	3.47	9.99	6.75	7.03	8.86	4.67	2.32	6.9	6.12	5.8	7.44	9.88	3.73	11.07	10.9	10.03	5.71	9.46	13.85	4.24
KRT18	2.65	2.31	1.21	1.39	44.9	0.49	1.46	2.51	2.97	0.46	1.47	1.27	3.57	1.67	0.11	1.71	1.11	4.19	1.37	0.49	0.61	9.27	1.47	3.74	1.02	1.93	1.55	1.09	0.22	12.89	4.84	0.96	0.89	0.4	2.05	2.21	7.74	0.09	3.67	2.83	0.32	3.13	1.15	11.38	5.37	0.6	0.26	18.47	0.76
KRT8	2.98	1.24	0.68	0.43	26.55	1.51	0.3	0.51	2.45	0.06	1.33	1.15	1.38	1.18	0.15	1.2	1.06	4.22	2.46	0.36	0.48	1.82	0.27	0.98	0.43	0.75	0.61	0.52	0.42	1.22	4.47	0.64	0.54	0.68	0.44	0.34	2.58	0.34	1.34	1.31	0.15	0.53	1.22	3.41	2.05	0.27	0	5.34	1.04
LCK	5.35	0.77	0.46	3.86	3.16	0.99	0.28	0.37	3.29	0.13	1.42	1.19	1.14	0.92	1.15	0.44	2.72	0.58	1.41	0.09	0.44	6.01	3.31	0.78	3.56	1.01	0.15	0.54	0.43	6.65	3.48	1.08	1.02	0.29	0.45	1.97	0.47	0.62	0.47	0.36	0.95	0.37	0.25	2.16	1.93	0.12	0.25	3	0.33
LCN2	0.19	0	0	11.46	0	0.19	0	0	10.95	0	0.26	0.65	0	0.21	0	0.06	0.3	3.95	0	0	0	0.48	2.15	0.13	0	0.16	0	0	0	0	0.5	0.06	1.34	0	1.24	0.91	0.63	0	0.19	0	0.19	0	0	3.28	13.24	0	0	1.4	0.17
LGALS12	0.13	0.28	0.15	0.05	0.6	0	0	0.15	0.46	0.25	0.4	0.39	0.27	0.04	0.18	0.09	0.21	0.64	0.19	0.22	0.21	0.72	1.59	0.19	0.14	0.52	0.27	0.44	0.17	0.29	0.2	0.43	0.21	0.09	0.2	7.9	0.07	0	0	0.22	0.08	0.32	0	0.6	0.52	0.18	0	0.34	0.15
LGALS3	290.11	23.74	95.21	19.24	162.27	77.85	384.14	29.01	205.97	153.61	517.27	137.76	83.75	152.88	50.35	111.21	123.98	386.18	125.65	485.74	22.18	181.82	155.9	39.73	50.85	308.96	203.04	126.18	8.33	78.71	435.84	57.34	277.34	50.57	74.18	238.14	851.05	15.11	238.06	275.94	19.43	46.01	288.68	117.45	98.22	10.3	10.55	54.89	208.72
LMNA	50.7	69.03	87.52	100.9	173.66	50.29	117.95	80.06	104.42	42.97	130.23	151.07	64.96	78.99	171.41	94.13	64.87	163.46	69.81	95.36	90.67	168.82	104.34	79.77	47.71	116.98	123.83	89.33	42.52	109.41	81.04	93.4	138.69	43.53	97.1	73.5	527.96	45.06	134.72	83.15	66.62	132.95	179.51	113.53	96.75	17.61	14.74	200.66	48.57
LRRK2	4.09	1.15	5.48	10.27	2.46	1.62	11.51	1.45	2.9	3.77	1.92	2.03	2.63	4.54	9.18	3.62	4.44	0.95	4.86	6.75	1.71	2.72	3.41	1.08	5.63	2.32	3.6	2.62	1.45	3.18	5.87	9.33	2.06	32.15	7.14	0.8	5.15	31.5	3.67	4.39	5.56	9.19	1.16	4.2	4.43	1.69	2.66	4.4	2.56
LTBR	67.41	17.59	7.38	15.94	58.66	4.77	8.14	15	42.94	3.84	19.94	24.8	19.12	18.62	5.21	17.37	23.69	25	54.46	12.46	8.68	48.81	23.87	9.45	26.7	36.84	9.97	8.96	11.33	72.01	38.93	10.68	23.64	5.07	34.46	23.53	132.52	4.83	15.85	25.14	7.21	16.17	9.69	23.42	40.83	5.9	6.52	19.05	16.7
MADD	15.31	14.93	23.28	18.32	24.54	25.91	21.08	22.79	17.19	27.76	23.39	15.7	17.18	20.21	27.91	11.45	18.58	15.65	14.23	18.07	21.73	19.1	14.75	21.6	18.65	15.67	20.46	15.39	30.51	14.67	15.33	16.79	15.47	11.26	19.71	12.31	15.63	12.67	16.08	19.49	21.21	20.85	20.06	18.42	18.95	21.7	42.02	16.72	13.25
MAEL	0.58	0.81	2.55	0.79	0.23	1.93	3.06	2	0.93	1.62	2.63	1.84	2.21	2.94	4.66	1.14	2.35	3.18	1.84	2.97	5.92	1.78	1.71	2.38	3.66	1.53	1.9	1.61	1.57	0.89	1.78	2.25	0.44	2.22	2.05	1.06	0.88	2.29	1.39	0.97	0.38	4	0.94	2.44	1.49	0.73	1.54	2.49	0.7
MAGED1	63.58	142.74	188.08	174.09	239.79	101.4	137.59	124.07	106.02	161.15	120.56	128.08	122.53	216.3	235.23	231.54	134.28	473.79	138.35	167.78	139.89	79.87	79.59	213.27	70.41	112.7	125.18	113.41	228.63	85.33	135.64	259.77	103.11	130.8	219.39	81.8	111.55	97.85	183.56	102.29	205.76	98.61	252.28	118.05	78.1	136.07	173.41	198.46	93.42
MAL	14.44	15.77	0.14	1.43	0.63	0.69	2.89	0.07	3.68	11.51	0.96	1.19	37.07	6.85	0.41	9.92	9.67	15.23	4.25	1.93	1.54	1.09	5.08	11.36	16.62	2.66	1.51	3.16	0.66	4.3	27.25	2.81	5.74	46.05	3.38	187.53	95.61	3.63	0.8	4.96	3.12	28.7	2.88	2.88	1.1	0.67	2.91	1.88	17.11
MAP2K1	26.8	26.18	26.06	35.93	23.15	10.17	31.78	24.17	74.42	33.1	59.16	35.82	30.52	23.95	40.45	24.91	17.03	30.7	28.14	28.14	20.08	33.54	40.1	33.68	20.6	33.93	33.19	33.97	26.91	35.71	33.02	32.79	42.01	43.51	26.65	40.69	20.74	33.36	33.19	40.82	20.46	9.11	31.68	41.02	51.52	39.65	59.81	38.56	34.86
MAP2K5	12.83	11.67	23.67	16.42	12.51	8.24	14.07	11.41	10.2	14.29	16.93	14.94	12.32	14.6	17.71	9.45	11.07	11.04	14.03	9.08	7.13	12.15	8.42	8.05	13.59	5.84	13.24	12.4	10.04	6.17	22.81	14.94	8.92	13.07	7.85	10.88	5.74	17.82	12.87	8.5	8.69	7.15	9.64	8.6	9.39	12	14.08	10.4	10.21
MAP3K5	16.57	17.7	20.91	13.87	11.94	5.77	7.64	14.69	7.26	6.65	12.78	6.11	13.26	6.83	8.78	11.82	13.08	4.31	11.46	9.56	21.6	7.9	10.03	19.75	24.35	9.02	10.18	3	7.61	9.06	10.69	15.79	8.37	6.97	9.37	8.51	1.35	18.67	14.21	5.05	4.76	3.25	3.02	8.26	16.14	28.48	13.06	6.38	22.66
MAP3K7	10.52	11.67	12.44	17.59	21.1	10.27	12.66	14.06	11.16	12.01	22.03	10.25	14.29	13.49	11.72	13.38	14.4	8.57	16.95	11.58	20	15.19	17.18	8.67	17.39	14.64	11.89	7.45	13.1	12.71	19.15	16.83	8.83	19.33	12.31	8.43	12.08	20.13	14.08	18.17	14.13	10.7	8.08	16.84	20.81	14	13.7	20.37	10.34
MAPK7	10.84	12.9	16.7	10.14	24.03	14.13	12.61	9.04	19.93	14.47	11.35	20.77	17.87	14.54	9.8	12.35	14.66	11.57	15.89	17.33	12.97	24.62	10.75	10.67	9.85	18.33	22.87	22.5	14.22	15.18	7.97	13.37	14.33	8.03	15.99	9.83	28.55	5.82	23.95	11.04	9.88	38.49	34.11	12.71	14.92	12.84	29.01	11.18	7.91
MAPK8	7.96	13.74	9.67	15.38	9.2	3.85	14.59	5.93	10.96	13.48	6.89	7.66	5.79	8.99	26.72	15.22	9.03	2.33	8.89	15.47	7.28	8.56	8.19	3.31	8.4	7.01	8.01	3.38	9.95	3.11	11.22	8.37	7.47	26.3	6.09	6.18	4.86	15.55	4.74	10.87	7.71	8.3	4.83	13.94	17.93	21.36	27.76	10.7	6.57
MAPK8IP1	48.49	25.77	56.15	19.32	6.01	54.33	119.16	22.52	16.57	64.84	63.61	44.6	96.98	148.4	92.01	24.32	85.72	82.08	29.47	78.51	66.81	57.71	26.63	48.74	49.11	51.23	78.93	46.45	35.41	8.32	32.38	41.04	17.97	91.95	49.52	78.48	66.88	82.88	51.44	25.61	111.38	29.6	91.95	36.02	39.53	93.98	119.42	51.56	59.99
MAPK8IP2	5.38	8.84	12.8	3.16	0.46	11.33	14.16	1.91	6.04	18.21	5.16	5.17	9.97	18.59	11.31	1.62	5.31	6.47	5.09	10.87	12.85	9.15	2.9	37.25	7.36	9.9	13.8	10.73	25.7	1.75	3.86	8.08	5.24	12.3	19.01	34.58	1.05	5.02	20.01	6.73	15.72	6.3	29.77	3.05	3.23	18.22	48.09	15.56	12.26
MAPK9	12.29	18.42	20.77	9.39	16.57	7.55	14.54	10.78	19.28	15.78	13.66	15.71	15.44	14.5	20.34	19.94	14.38	5.12	17.3	11.47	19.36	23.93	21.44	14.31	19.44	15.48	9.71	13.4	11.01	10.93	13.49	12.99	15.68	12.22	10.74	14.56	8.36	19.98	9.53	17.22	7.7	12.44	16.2	15.47	20.08	19.86	25.79	15.03	14.16
MAPT	14.39	60.19	50.17	15.78	4.38	36.86	40.09	60.05	8.73	78.55	3.21	35.89	46.21	37.7	40.72	29.69	50.18	12.04	11.65	77.35	10.88	18.96	9.18	21.43	35.76	30.81	84.3	48.47	52.34	2.2	12.11	32.89	8.31	39.33	20.22	31.36	1.04	58.68	25.26	18.63	23.7	22.95	58.64	25.3	9.82	152.01	194.53	21.74	28.51
MAZ	73.93	148.99	156.87	108.69	222.32	185.26	173.76	115.02	103.97	262.23	142.38	135.63	194.27	197.82	294.07	139.53	127.13	128.57	112.55	209.07	55.51	210.39	150.15	145.59	75.85	280.91	248.81	161.02	201.69	114.54	77.39	149.25	102.43	239.88	248.38	79.43	218.82	81.67	214.73	83.52	156.11	297.69	347.48	106.05	101.38	94.6	155.89	222.75	69.38
MBD4	13.59	11.57	13.63	16.63	18.74	10.25	11.42	22.48	31.24	10.64	25.8	21.32	18.86	14.14	15.57	13.53	17.49	23.19	18.85	17.71	10.13	16.37	33.31	11.87	24.15	17.76	13.59	11.57	11.06	18.04	22.08	22.13	31.02	14.88	14.01	11.88	14.35	14.96	11.91	24.28	16.77	8.56	16.45	26.92	34.13	11.94	11	19.88	21.82
MCL1	119.2	72.01	82.33	306.37	174.26	27.04	113.76	98.84	199.35	61.37	171.85	184.18	61.67	62.72	148.18	81.85	73.41	76.85	78.02	77.09	47.62	139.47	184.88	28.2	72.91	82.25	56.33	52.52	54.17	97.65	130.02	96.72	242.35	72.75	69.41	36.36	126.47	71.63	71.53	198.79	98.86	40.15	92.81	124.14	185.77	82.01	181.44	197.8	87.87
MDM2	23.18	1131.07	26.11	17.85	32.33	886.72	21.99	1244.74	66.58	18.84	34.75	29.97	39.95	16.74	10.99	12.86	10.54	43.21	40.03	27.28	22.34	43.12	25.22	19.15	17.25	44.19	31.62	29.05	56.45	70.48	43.4	61.38	56.35	27.8	42.97	61.39	48.6	24.72	43.82	33.71	27.01	66.49	40.49	21.18	56.86	12.13	13.08	29.47	48.19
MDM4	3.73	4.67	7.21	7.89	7.9	8.98	3.51	10.18	7.27	8.83	8.81	6.18	4.13	4.98	8.06	2.83	6.68	3.53	4.31	8.57	3.41	5.81	3.96	5.93	4.92	8.67	11.19	4.64	9.93	18.3	6.37	6.71	3.82	4.36	6.14	3.34	11.77	6.25	7	5.24	4.83	6.89	11.48	5.12	8.53	6.77	4.98	6.64	1.78
MEIS3	14.52	17.08	38.15	16.24	15.77	58.92	34.65	8.99	23.24	43.33	36.09	11.4	36.29	58.11	18.05	4.65	24.98	27.28	6.92	58.2	23.88	14.99	20.34	57.61	10.48	65.4	91.28	44.39	144.51	10.42	3.59	43.1	16.87	41.54	51.9	42.18	10.5	20.01	52.19	27.9	67.79	46.57	88.51	37.65	27.55	15.71	35.77	38.3	26.13
MELK	0.74	5.84	9.05	1.67	4.03	4.48	7.17	5.75	3.1	6.14	12.99	3.07	13.47	9.23	23.81	3.07	5.45	5.5	2.33	11.18	1.27	5.96	9.31	0.25	2.18	11.46	9.09	0.36	0.58	1.51	4.93	15.46	5.45	10.04	7.41	2.78	3.66	3	6.84	5.33	15.01	5.19	19.87	9.41	10.75	2.3	0.73	12.79	2.09
METTL21C	0	0.16	0	0	0	0	0.14	0	0.11	0	0.12	0	0.37	0	0	0	0.07	0	0	0	2.76	0	0.05	1.19	1.04	1.05	0.14	0.13	0	0	0.53	0.2	0	0	0.2	0.08	0	0	0.06	0	0	0	0	0	0.1	0.49	0.82	0.22	0
MFF	61.36	71.11	83.72	59.43	49.39	73.41	59.99	58.97	87.29	79.51	66.39	62.16	99.94	79.74	132.66	60.51	104.17	56.95	74.62	74.99	76.28	62.31	70.94	94.31	83.32	84.68	80.69	63.65	141.41	52.44	56.58	102.73	50.7	100.04	68.27	49.22	88.71	92.21	67.16	63.32	69.41	78.95	76.56	76	86.51	119.4	45.99	68.63	72.16
MFN2	27.53	52.27	43.61	34.53	46.97	20.44	22.1	39.51	20.82	36.05	34.17	55.31	29.1	35.55	43.87	45.53	33.47	26.93	33.84	29.85	37.55	37.82	22.43	36.3	27.81	35.41	34.06	17.98	28.18	22.16	28.14	28.76	32.53	31.64	34.34	18.21	14.8	35.5	26.75	31.67	27.74	35.29	19.64	30.89	34.43	35.63	39.41	24.4	32.29
MIF	507.74	419.99	246.17	139.86	207.65	1187.99	339.69	98.69	484.73	240.46	300.84	166.17	369.17	447.95	87.63	516.26	255.83	537.16	447.17	670.84	130.81	123.41	567.42	261.84	230.54	431.55	373.92	205.57	523.43	389.99	307.86	284.78	457.13	217.08	356.52	1043.06	730	137.54	218.45	202.18	426.47	375.8	341.82	246.99	172.24	231.6	249.16	347.94	261.37
MKNK1	31.8	26.76	10.8	32.63	42.03	30.68	14.79	17.96	24.34	11.94	35.45	20.07	31.38	19.17	36.24	15.99	22.61	28.58	44.96	14.39	13.07	69.96	30.5	32.95	68.63	36.14	20.86	34.14	30.58	61.94	22.67	12.77	27.92	14.88	25.65	17.48	28.59	12.23	13.88	22.21	11.96	41.83	13.96	14.65	24.06	17.42	13.68	14.69	19.92
MKNK2	37.86	66.8	30.04	23.75	27.99	36.64	67.56	33.28	78.02	40.08	63.03	36.8	26.17	36.71	41.42	93.41	37.19	44.8	44.64	30.81	29.83	51.45	42.84	17.91	21.15	37.65	22.44	80.28	20.5	39.26	33.65	34.34	52.53	32.38	31.61	21.1	60.93	15.05	31.95	45	28.65	17.22	48.48	26.82	56.72	20.08	29.43	17	38.94
MLH1	13.62	21.41	17.82	18.22	20.43	7.5	22.67	20.45	22.43	16.63	22.87	20.14	19	19.48	20.19	17.42	17.77	17.81	26.21	25.81	17.86	26.56	21.07	19.19	14.77	29.45	31.61	29.87	16.73	15.92	20.79	23.71	18.8	26.79	17.91	8.09	22.81	12.68	29.04	17.93	33.14	8.78	35.88	23.07	20.12	18.56	8.42	25.23	16.26
MLLT11	7.75	31.22	10.46	19.59	23.78	18.98	37.78	8.95	20.8	35.06	13.89	37.69	50.01	29.21	57.11	23.96	23.94	8.2	28.97	37.43	5.89	27.31	29.35	15.51	14.61	33.54	39	49.32	39.24	11.06	16.57	49.55	17.84	34.77	25.26	51.6	44.73	42.63	32.32	16.66	39.71	19.11	92.88	37.61	11.26	30.98	44.75	42.66	15.3
MMP9	16.4	40.7	28.31	1.75	839.79	4.99	24.42	2.7	170.14	5	66.61	165.57	92.21	25.67	2.21	108.29	46.2	52.9	128.94	20.22	4.8	103.85	25.95	1.37	9.36	25.31	35.29	0.23	1.96	10.6	52.87	23.13	45.89	0.04	100.76	45.69	2.56	0.21	83.3	182.45	3.8	1.22	53.82	120.01	46.22	8.12	0.1	108.03	55.4
MNT	9.01	6.07	11.48	7.96	18.8	10.16	6.46	12.12	14.42	8.81	5.31	7.38	6.07	7.9	7.09	4.8	11.1	4.12	9.92	8.02	9.81	10.99	10.35	5.79	12.1	5.52	10.84	8.73	4.3	5.36	4.89	3.68	9.45	5.3	4.49	3.38	8.66	4.68	8.25	8.35	4.49	7.26	6.29	9.32	9.18	11.42	11.54	5.82	4.09
MOAP1	15.8	16.89	21.62	15.45	9.42	9.33	30.91	27.27	9.52	40.76	18.21	13.16	15	20.79	19.76	8.9	10.37	17.81	8.93	16.54	23.55	15.29	11.37	37.64	15.47	15.25	25.22	18.52	24.25	11.39	20.64	33.32	19.92	30.98	13.06	29.45	29	30.51	24.04	14.69	29.45	9.5	20.66	16.06	10.72	38.59	57.41	26.77	35.73
MPV17L	3	4.51	5.47	1.56	1.36	2.46	5.99	2.22	3.17	3.28	2.19	4.89	4.68	4.74	4.41	6.35	2.54	2.97	5.13	4.21	3.2	0.77	1.63	4.35	4.29	3.89	3.78	5.2	2.78	0.82	4.38	4.84	2.5	4.69	2.27	2.05	0.18	6.3	3.17	4.85	2.34	7.23	3.99	1.72	1.74	2.02	2.99	2.78	2.63
MSH2	4.67	10.25	13.07	10.05	7.15	4.05	8.83	9.95	7.93	17.08	13.34	12.84	11.96	10.04	25.27	6.31	6.81	10.87	5.08	9.95	11.92	8.45	12.96	6.11	9.33	14.74	12.73	7.26	3.67	3.29	13.9	23.68	9.77	21.49	7.67	7.35	5.44	12.7	10.23	10.81	13.98	7.41	16.89	10.38	3.17	10.31	10.17	12.04	15.21
MSH6	7.99	16.82	32.35	12.41	24.76	5.53	20.46	15.55	28.45	31.81	15.44	25.09	16.74	17.32	36.87	13.43	15.41	20.11	11.96	17.72	10.07	20.45	20.39	9.75	14.7	39.36	16.63	10.68	11.25	7.61	17.69	24.18	19.76	34.08	18.77	9.04	13.39	13.82	15.79	19.88	23.13	11.54	29.2	22.66	31.9	16.6	19.26	14.68	13.07
MSX1	2.68	9.35	8.09	3.55	8.74	17.19	6.22	6.56	9.47	3.45	12.86	6.4	17.92	13.64	5.35	15.22	10.94	12.58	5.29	5.77	21.34	23.26	20.17	34.69	11.26	15.64	8.97	23.4	9.13	6.76	3.86	11.18	6.02	2.58	13.32	8.81	1.22	4.52	8.73	3.83	12.07	0.72	11.12	17.6	7.16	5.61	14.31	27.08	9.96
MTCH2	28.35	25.04	46.89	43.96	25.57	20.98	62.85	44.01	55.72	45.83	74.29	54.07	66.54	49.22	82.53	26.41	44.01	66.74	39.24	48.03	47.28	78.57	59.21	56.65	47.37	60.42	63.8	51.81	32.36	36.27	47.21	64.42	51.88	36.58	55.55	41.46	40.88	61.95	56.51	45.19	51.06	15.37	60.35	47.29	57.83	46.67	41.07	45.35	50.97
MUC1	8.1	5.44	11.77	12.26	5.51	32.29	9.25	7.88	12.59	5.3	64.93	23.62	7.04	12.6	12.14	5.48	13.62	34.56	9.96	7.91	6.27	14.31	26.57	9	24.17	11.79	15.03	25.6	3.55	11.18	8.24	5.3	10.34	2.57	11.64	23.32	2.38	6.91	20.49	8.32	9.34	19.21	7.21	16.11	17.55	6.26	5.25	21.18	4.64
MUL1	17	17.91	18.94	21.58	22.31	6.83	11.97	15.64	26.29	18.91	26.27	33.68	20.19	26.05	20.32	32.68	20.79	31.11	25.86	23.36	22.69	17.08	20.43	16.98	16.31	20.54	23.52	22.38	8.86	16.33	20.75	17.99	33.85	18.05	20.1	10.63	16.99	16.6	25.29	21.74	18.47	5.25	27.08	18.76	16.72	16.2	19.52	20.83	20.51
MYBBP1A	20.07	30.26	27.22	22.69	34.68	39.75	15.07	31.21	34.14	22.22	20.65	17.14	22.31	32.51	15.14	16.26	25.18	27.07	23.61	22.31	21.26	17.28	15.83	31.18	20.39	26.9	26.97	30.25	33.64	27.93	19.92	23.45	22.93	14.31	29.68	17.63	22.08	13.17	36.9	23.96	28.55	31.5	35.72	21.71	21.07	24.06	22.84	24.66	11.96
MYC	34.75	10.16	31.59	28.24	15.46	3.86	24.3	12.7	52.41	28.56	45.22	19.09	26.53	35.58	6.99	29.9	19.29	14.8	21.73	27.1	5.27	17.49	34.29	4.06	11.17	35.56	22.78	14.84	21.51	46.79	19.08	7.9	68.35	19.4	14.65	5.3	27.55	16.15	19.55	46.08	214.12	6.34	19.25	23.9	56.78	24.8	17.5	25.74	11.03
NACC2	36.87	19.85	19.35	18.98	6.31	7.62	19.48	19.13	16.3	23.07	21.35	22.75	24.34	31.53	71.23	18.81	24.04	11.62	14.99	20.27	54.29	23.08	20.92	38.88	19.18	27.38	20.29	14.68	11.66	13.9	14.7	21.35	55.93	19.51	32.81	16.41	17.99	15.3	30.53	22.87	4.08	29.37	22.76	18.39	13.23	17.45	30.95	10.14	50.44
NANOS3	2.02	2.23	2.03	1.28	0	15.37	13.62	0.66	2.3	9.86	3.33	2.31	8.57	17.75	3.51	2.89	3.29	8.37	2.3	10.56	6.08	1.87	0.84	15.71	1.63	4.44	14.16	6.51	12.67	2.01	2.12	6.57	1.3	10.39	5.41	14.08	2.05	6.36	9.49	2.09	4.17	10.31	14.35	3.71	0.94	5.62	7.01	14.7	7
NBN	6.45	12.76	16.69	13.33	17.05	3.39	12.77	12.18	11.93	13.01	11.05	18.71	11.75	11.02	14.12	10.45	12.43	8.55	8.42	10.02	16.1	10.41	8.39	5.29	19.04	6.84	11.47	11.85	13.72	8.91	17.55	14.47	12.84	16.46	11.75	5.45	7.06	38.16	12.75	14.78	19.37	7.61	12.24	18.34	19.48	17.78	18.26	21.34	18.01
NCK1	19.69	16.01	20.56	16.44	19.95	6.86	13.21	18.29	17.01	16.26	15.61	21	17.57	20.03	23.14	19.21	19.15	10.73	24.82	25.26	17.29	29.59	16.06	16.93	25.91	24.82	31.45	22.62	14.79	24.44	21.19	17.03	19.63	15.48	18	7.74	12.23	20.06	17.69	16.17	17.47	7.07	14.78	17.13	19.03	17.71	15.33	18.61	16.73
NCK2	25.83	37.39	34.45	34.74	52.99	14.02	34.72	34.28	26.33	22.57	25.49	23.81	40.35	44.91	60.32	26.76	27.84	31.61	65.62	34.27	23.5	35	28.37	22.84	43.52	29.67	36.54	30.86	29.39	50.99	39.2	19.74	38.7	22.38	42.8	19.8	49.32	24.26	38.06	24.86	32.91	37.8	47.35	21.89	24.41	21.27	24.65	26.69	42.63
NDUFA13	141.91	206.22	173.71	147.64	132.4	127.03	272.7	149.74	157.38	280.7	197.49	126.54	217.8	219.39	172.58	228.23	134.08	524.4	131.19	150.27	261.99	299.45	175.64	617.18	136.86	357.18	334.01	407.23	424.87	362.12	228.34	297.02	184.78	269.37	428.86	319.01	345.46	165.55	375.08	190.15	342.16	300.09	597.16	177	107.87	158.11	167.45	222.45	534.64
NDUFS3	55.84	55.65	97.13	96.49	43.14	147.84	89.89	80.48	59.45	94.45	147.68	58.2	118.43	89.56	149.66	54.13	67.79	172.43	61.28	81.04	105.26	121.69	92.8	280.05	73.39	241.46	166.54	168.39	228.36	144.82	86.13	156.03	76.46	83.26	224.16	159.19	188.4	89.94	152.81	77.49	155.46	130.06	182.95	75.27	60.77	76.4	106.06	118.8	153.12
NF1	13.85	13.48	18.97	7.88	3.72	13.53	3.35	15.45	13	17.36	4.26	11.78	9.8	13.04	6.27	10.1	18.61	6.09	7.63	15.8	19.57	7.11	5.47	6.01	15.76	15.22	11.22	10.45	11.41	3.76	12.2	12.94	7.51	4.85	9.68	6.4	3.11	17.49	8.63	13.62	6.79	10.79	9.84	10.89	13.68	26.75	27.61	10.06	7.72
NFATC4	10.56	7.94	17.97	4.32	36.51	19.88	10.35	22.53	13.02	43.41	31	12.95	12.94	13.78	14.19	8.83	12.54	24.13	8.2	9.28	11.11	15.39	20.31	20.56	8.06	17.14	12.54	10.78	3.9	10.29	16.38	7.05	10.02	16.4	10.15	12.71	25.59	8.42	25.32	15.57	14.64	27.8	7.17	39.44	16.09	20.43	2.96	50.43	7.59
NFE2L2	62.47	51.4	59.78	73.35	65.3	33.24	65.63	53.39	80.59	60.27	62.17	69.61	58.03	48.85	66.37	61.54	72.46	54.57	66.71	62.18	40.84	46.25	80.5	19.5	76.35	41.91	47.99	40.19	22.98	33.66	62.95	52.54	61.36	50.08	31.4	41.51	33.3	61.21	45.18	65	78.22	24.58	34.85	55.5	89.53	57.48	38.13	59.9	63.25
NGF	0.42	0.25	0.17	0.33	1.78	0.77	0.2	0.14	4.8	0.12	0.33	0.38	0	0.82	0.15	0.2	0.07	0.58	0.44	0.08	0	0.62	1.42	0.48	0.55	0.52	0	0.35	0.63	3.07	0.87	0.07	0.21	0	1.28	0.48	0.47	0.07	1.26	0.4	0.11	4.64	0.78	1.51	0.61	0.2	0.61	6.07	0.12
NGFR	49.18	3.47	9.23	1.61	2.7	3.49	8.17	1.04	26.74	5.78	2.99	2.16	3.77	18.16	35.72	14.03	6.88	10.4	4.29	14.46	8.8	1.41	8.96	5.98	5.85	6.11	4.95	12.72	2.58	1.64	11.05	47.98	13.4	9.24	24.39	34.96	252.72	13.34	4.7	5.36	6.54	2.36	23.21	7.58	15.79	0.48	1.79	8	24.41
NKX3-1	1.05	0.29	0.26	0.67	3.46	0.31	1.39	0.12	7	0.16	1.23	0.47	0.57	1.01	1.55	0.26	0.43	0.51	1.17	0.9	0.4	1.5	1.13	1.12	0.44	2.06	0.34	1.04	0.29	0.88	2	0.54	3.31	0.27	0.66	0.86	1.92	0.22	0.5	0.67	0.24	0.05	1.93	0.83	1.53	0.42	0.55	1.06	0.34
NLE1	5.79	6.91	9.56	4.03	3.99	2.66	5.6	6.06	8.6	11.15	5	9.27	9.83	9.64	10	6.1	8.25	5.76	5.65	9.32	6.15	9.13	5.71	3.85	4.93	12.57	7.8	5.99	3.03	3.17	6.93	6.94	9.72	5.62	4.73	4.29	2.4	6.49	5.61	7.81	7.08	2.52	9.75	6.24	7.69	8.09	8.76	8.87	8.04
NME5	5.02	7.59	7.83	2.66	1.64	5.01	4.68	4.8	6.96	3.75	7.45	10.45	10.99	6.31	4.69	9.86	13.37	4.04	9.17	3.13	66.61	15.39	12.06	31.84	24.11	16.12	6.56	23.17	7	5.97	6.24	13.87	8.63	10.65	14.43	10.28	3.9	7.59	8.28	8.01	5.55	22.82	6.41	8.73	18.69	4.76	7.86	5.6	18.49
NOC2L	20.93	41.46	39.9	36.48	37.4	42.63	31.84	34.88	23.44	39.55	59.04	40.59	38.5	38.68	36.14	32.98	25.41	67.57	24.42	38.47	23.53	35.31	26.95	42.22	22.49	76.98	55.43	42.3	77.47	36.37	25.94	43.77	32.21	35.58	71.07	30.51	38.5	22.42	43.43	30.07	58.08	76.53	24.35	38.77	31.98	40.13	32.27	42.23	26.05
NOG	0.56	0.04	1.9	0.33	0.2	2.58	1.64	1.04	2.72	0.41	1.23	0.21	6.85	1.15	2.08	1.42	0.75	1.59	0.48	0.56	2.12	0.48	0.85	1.97	0.41	2.73	2.17	0.25	8.42	11.84	1.34	1.28	0.29	5.69	3.22	1.38	0.43	0.57	1.35	0.81	3.22	3.53	1.99	1.35	0.59	12.14	8.43	3.34	0.58
NOL3	28.32	45.86	17.03	26.64	57.78	69.19	27.24	20.2	60.3	19.64	30.39	53.97	14.16	14.51	4.88	88.24	28.47	32.7	34.31	25.94	24.63	31.61	59.64	20.3	19.25	73.99	20.26	57.05	23.8	17.19	16.69	21.01	26.65	7.75	26.85	37.36	34.67	3.8	29.32	44.75	9.95	34.83	15.79	30.66	15.87	8.03	10.07	21.18	17.47
NONO	164.51	267.17	258.93	152.57	249.18	272.6	166.27	219.06	115.1	250.41	180.45	107.67	261.39	288.73	252.51	177.31	197.1	304.43	165.04	309.92	103.06	208.03	137.28	107.07	128.65	233.2	241.06	135.81	156.98	105.72	132.7	216.22	125.21	211.6	164.68	157.53	246.13	122.02	197.13	128.31	237.23	79.58	284.74	154.39	136.41	173.73	162.38	234.13	111.19
NOX1	0	0	0	0.02	0	0.18	0	0	0.02	0.11	0.15	0	0	0	0.06	0	0	0.04	0.05	0	0.09	0.13	0.17	0	0.03	0.05	0	0	0	0.02	0.09	0.28	0	0.03	0	0.27	0	0.05	0.34	0	0.04	0.14	0	0	0.02	0.07	0	0.04	0.03
NR4A2	56.39	0.78	3.56	26.87	15.97	2.69	3	2.04	4.05	1.14	2.32	7.01	1.24	2.78	6.04	4.2	3.6	0.43	1.32	1.27	5.63	1.65	7.23	0.91	1.17	1.41	0.73	0.57	1.08	9.42	2.14	1.09	4.77	4.14	1.63	3.49	45.42	0.96	1.25	2.13	0.86	2.67	1.42	2.15	4.32	1.75	11.16	34.81	0.68
NRG1	0.5	0.18	0.12	5.49	1.41	3.33	0.98	0.5	6.64	1.9	2.1	5.33	1.4	0.2	0.52	0.3	0.44	0.09	4.91	0.34	12.78	8.98	4.04	0.8	2.78	4.67	0.8	2.47	1.05	4.65	2.4	2.46	0.7	0.06	1.13	1.71	0.36	1.32	0.39	0.63	0.19	0.87	0	1.03	6.43	0.07	1.72	2.28	0.39
NRP1	31.55	41.08	37.01	36.35	60.21	5.22	19.34	28.87	87.45	6.16	45.09	27.11	16.35	12.22	11.62	69.15	24.62	17.38	29.92	29.27	9.09	81.51	34.16	8.56	27	27.67	24.2	4.97	3.22	23.65	38.59	14.59	48.83	6.74	19.31	13.91	14.43	14.94	18.51	111.44	10.08	5.3	24.92	38.61	72.69	8.13	3.24	45.62	12.6
NUPR1	90.04	105.79	58.1	40.91	106.2	140.26	34.77	11.49	178.35	58.95	114.08	75.23	77.17	49.86	11.94	191.12	129.7	142.77	135.26	92.76	25.46	192.46	150.83	101.7	108.45	240.98	63.2	524.21	76.22	194.95	67.44	39.72	73.42	20.17	191.62	150.33	51.81	41.07	178.05	134.72	83.43	131.3	55.1	78.14	81	91.9	66.9	54.13	56.11
OPA1	12.98	26.55	40.87	17.84	22.79	6.93	20.93	17.46	15.56	14.48	11.14	19.35	13.66	19.53	20.82	23.44	18.26	11.8	27.89	18.51	30.26	32.6	16.31	11.26	18.7	16.38	31.46	8.27	11.35	9.58	25.55	13.4	19.76	18.34	10.31	12.74	14.89	28.99	18.41	24.45	17.37	19.13	13.39	27.32	24.62	18.97	23.82	25.05	18.15
OSM	87.99	0.39	2.65	13.8	9.85	3.2	1.07	1.1	6.11	0.15	10.89	31.55	1.8	1.15	1.23	3.49	9.5	10.2	2.33	1.1	0.56	1.53	26.19	0.2	4.12	5.17	0.75	0.36	1.2	67.19	3.43	3.32	61.02	0.68	1.48	3.86	0.8	0.2	0.72	10.03	2.86	0.81	0.59	12.09	17.85	0.42	5.41	9.71	4.62
P2RX4	27.71	8.71	10.28	14.69	45.03	6.78	8.16	10.63	19.72	10.77	13.98	10.37	23.61	16.56	16.5	16.26	18.11	28.79	31.74	11.96	11.43	26.55	20.14	12.68	24.89	15.62	14.42	12.55	9.36	31.21	28.19	9.89	24.31	17.5	15.8	14.97	15.6	11.66	12.04	17.17	11.76	13.57	13.16	13.28	18.89	9.1	11.14	12.28	17.5
P2RX7	9.87	8.88	8.68	12.61	8.28	3.27	20.86	2.75	10.39	8.1	2.23	2.31	14	16.25	21.38	7.05	13.43	0.96	17.89	8.97	9.23	7.8	3.82	5.38	22.15	11.08	11.38	7.95	10.4	11.79	9.23	4.8	4.89	12.05	10.45	2.1	12.14	26.76	4.66	8.91	2.82	24.35	15.64	5.45	5.04	32.15	42.67	2.8	3.51
P4HB	330.26	360.88	326.59	303.18	1284.44	227.81	282.65	196.66	951.4	172.25	284.77	526.68	310.6	306.41	156.48	331.88	301.05	431.81	436.96	396.64	115.94	626.49	431.25	179.69	152.86	504.69	422.94	332.97	144.02	554.38	480.93	283.21	433.01	154.13	445.17	264.96	880.5	150.02	419.67	357.76	149.47	235.88	403.54	418.63	420.09	139.45	126.8	281.83	181.26
PAK2	18.59	23.85	30.75	24.74	22.79	11.58	25.78	14.38	23.13	23.39	11.91	29.68	24.64	20.86	21.03	17.83	20.94	12.49	19.9	26.14	21.24	29.02	16.29	11.29	27.13	18.36	25.32	9.37	15.18	16.08	23.72	12.68	22.34	24.15	21.37	14.58	24.72	26.57	20.96	26.39	17.15	26.28	21.38	27.49	35.29	19.55	20.97	19.01	15.81
PAM16	21.17	19.93	15.37	11.44	22.27	56.47	19.15	20.96	27.45	28.59	35.42	14.8	39.03	32.2	27.79	38.26	26.86	42.01	26.35	30.97	18.77	22.55	28.92	49.99	16.64	80.02	41.75	48.65	72.84	33.03	22.5	40.1	24.86	31.68	62.84	51.5	69.72	19.96	38.61	22.12	58.78	66.85	56.2	21.52	20.5	21.85	19.77	33.89	33.23
PARK7	176.07	212.89	138.84	255.73	277.29	206.82	144.93	212.12	143.49	293.38	208.76	292.52	312.98	255.41	300.14	236.17	226.58	413.5	194.29	242.42	166.25	393.85	247.05	743.15	246.79	594.14	520.93	328.33	530.85	358.63	251.79	497.04	272.68	348.38	749.61	291.81	279.36	265.46	449.46	210.89	285	396.12	223.39	313.03	211.68	254.84	261.16	306.1	467.27
PARL	38.92	19.97	32.41	32.44	44.31	46.05	24.01	28.3	52.31	31.67	54.23	26.93	51.06	28.84	25.82	19.19	24.1	67.83	26.88	28.11	21.91	38.29	33.99	33.4	28.98	58.72	32.9	22.21	59.26	47.8	35.07	55.46	33.69	34.14	40.45	57.25	41.31	26.89	34.24	27.84	59.46	34.56	41.47	40.35	20.42	30.57	32.38	50.28	39.93
PARP1	41.12	129.59	120.91	37.95	37.17	31.81	31.42	75.11	54.77	89.88	56.01	87.96	67.5	75.01	163.2	61.81	57.52	83.2	53.31	64.78	62.57	112.54	60.19	58.15	64.14	85.09	78.67	27.26	40.88	37.34	57.03	124.36	48.62	108.59	53.89	49.92	29.31	69.75	74.53	67.17	98.11	78.41	109.31	63.61	43.9	71.44	63.04	80.86	49.42
PARP2	12.08	10.05	26.77	6.32	12.83	38.85	18.5	26.26	8.99	27.96	24.72	7.78	13.17	21.39	22.22	9.31	9.25	19.54	10.4	23.56	15.75	10.68	12.19	12.61	10.84	13.74	28.61	9.47	32.46	8.5	22.71	16.77	15.71	32.31	9.91	12.79	10.89	21.58	11.88	11.17	39.25	16.1	35.28	13.96	12.69	21.18	18.39	35.15	13.78
PAWR	1.64	3.96	2.21	5.71	2.41	0.52	3.16	7.81	5.66	3.07	13.6	0.6	2.31	0.82	1.98	0.49	1.74	2.39	0.69	0.5	13.16	5.93	7.74	4.96	3.93	10.27	1.45	0.64	0.55	2.41	4.07	0.46	6.56	3.88	4.99	6.27	3.95	0.99	1.82	2.07	2.35	10.91	1.09	3.56	12.81	1.94	0.44	6.77	3.36
PCGF2	18.37	24.38	28.47	11.29	18.6	41.41	15.09	15.81	17.17	28.07	10.41	10.56	30.96	32.97	19.88	14.57	22.31	12.3	14.84	33.37	8.81	18.51	16.12	19.17	4.47	26.13	42.41	14.39	44.87	9.31	12.42	21.56	15.13	22.54	32.66	16.64	32.12	12.56	22.57	10.92	16.38	39.42	33.76	15.36	10.13	25.18	31	24.59	7.32
PDCD10	24.92	24.69	31.56	32.59	29.64	8.1	24.58	29.02	29.73	27.33	33.23	21.5	33.91	23.92	24.69	34.55	29.34	25.11	34.05	34.8	31.79	38.92	29.93	26.43	35.15	28.73	30.46	21.47	13.68	24.19	35.36	34.07	34.01	34.35	19.7	21.62	23.18	40.4	28.05	32.14	23.29	18.11	19.34	31.08	32.59	25	22.16	27.56	41.63
PDCD5	34.01	60.43	48.05	29.71	46.92	59.03	65.9	40.79	100.95	68.18	133.28	65.52	82.61	75.09	98.72	70.09	49.78	244.79	49.53	52.54	85.6	59.05	79.33	79.06	40.07	123.58	84.32	87.26	80.96	65.66	74.28	127.35	90.96	90.32	107.91	106.12	84.88	78.07	74.18	110.29	162.67	85.73	115.63	97.04	92.68	52.6	51.93	104.01	118.53
PDCD7	10.63	7.34	11.28	8.11	10.12	9.84	11.34	10.72	9.92	13.69	10.89	12.26	15.77	18.92	7.67	5.69	6.5	9.86	9.66	14.43	7.5	26.2	7.28	19.18	9.26	26.84	14.78	25.31	26.5	19.14	9.63	13.36	10.93	10.72	15.23	12.58	20.97	6.36	14.94	10.13	7.43	27.63	23.17	12.34	14.16	13.79	13.23	11.26	7.73
PDE3A	0.57	3.65	2.25	1.37	3.19	1.05	1.06	5.97	2.56	4.15	1.57	5.16	0.95	1.5	2.57	2.97	1.13	1.51	1.36	2.1	2.16	6.41	1.03	1.1	0.54	0.57	1	0.77	0.73	0.92	1.96	0.75	2.46	1.7	1.15	1.28	0.39	1.3	1.7	5.73	0.42	3.68	0.92	4.1	7.75	2.61	1.81	4.79	2.1
PDIA3	197.72	296.41	245.83	235.78	425.68	77.75	214.85	179.03	355.59	105.54	273.55	282.93	223.61	148.9	154.05	200.77	105	193.26	219.87	183.34	168.69	192.21	210.27	167.44	143.17	202.66	161.68	222.16	71.6	280.91	477.99	228.35	295.12	146.15	209.35	141.63	129.49	137.38	183.1	273.48	123.43	90.73	191.82	263.88	358.89	106.7	93.37	237.05	193.2
PDK1	3.54	6.84	9.52	2.26	4.52	9.77	4.89	7.9	17.55	4.98	7.76	7.84	2.99	3.67	4.67	17.75	4.74	6.84	6.32	13.1	3.18	10.29	8.48	1.67	4.22	7.6	11.24	2.71	1.43	2.4	3.84	3.52	4.25	1.48	3.49	6.93	1.48	1.02	5.29	6.19	1.35	1.65	7.3	5.43	11.47	7.8	2.08	4.62	3.93
PDK2	46.1	54.91	50.36	28.12	21.15	8.4	35.66	33.03	27.99	24.9	11.92	25.32	24.23	31.7	23.58	57.86	32.88	20.96	41.73	33.78	37.2	15.84	21.05	18.47	26.77	20.55	24.63	24.28	12.79	19.59	30.16	15.69	21.29	14.74	22.45	17.38	62.84	18.3	18.41	25.84	16.09	21.22	14.23	17.33	16.25	20.95	46.97	15.87	22.56
PELI3	4.59	4.87	3.09	2.78	4.29	3.14	6.89	2.74	8.72	7.28	2.96	5.61	8.39	4.94	6.79	3.02	4.83	4.29	8.05	4.83	4.92	5.16	4.63	11.31	5.16	6.16	2.55	8.49	7.18	2.92	3.31	2.88	4.61	3.12	5.18	6.62	6.14	4.83	3.69	4.51	1.23	3.16	2.58	5.25	3.25	6.56	12.98	3.61	3.78
PERP	1.03	0.59	3.62	3.19	3.76	0.12	1.12	0.54	3.76	0.7	4.18	2.37	1.2	2.24	0.51	0.94	1.65	2.9	1.31	0.63	0.8	5.44	1.18	2.76	3.7	1.57	1.14	0.42	0.12	1.98	2.34	1.96	3.68	0.64	1.18	1.79	14.61	0.98	2.02	6.08	0.39	11	0.58	3.95	3.16	0.72	0.87	3.26	0.96
PHIP	2.56	3.45	5.02	5.81	5.84	3.26	3.76	6.82	3.78	7.03	3.59	4.85	5.3	2.55	4.52	1.61	3.52	1.67	2.57	2.34	3.13	2.16	2.64	1.66	5.23	2.46	3.8	1.45	4.08	4.06	7.83	5.63	3.19	7.08	4.92	6.63	6.88	6.11	3.8	7.05	5.24	8.7	3.64	6.57	6.62	4.39	3.78	7.05	2.95
PHLDA3	35.08	25.26	28.44	25.6	28.95	28.9	31.55	29.41	36.83	13.97	38.11	44.55	21.74	30.53	14.02	8.45	9.78	52.52	33.04	36.29	50.54	41.67	44.49	31.69	15.72	37.94	28.29	34.11	5.15	36.26	37.48	56.62	87.7	12.45	30.25	49.48	108.04	26.44	47.57	23.7	36.83	26.54	51.1	36.25	21.81	11.72	12.48	16.21	61.56
PIAS4	7.71	10.39	13.41	4.68	14.12	12.61	14.94	10.76	11.65	16.61	9.47	13.84	11.48	31.07	15.6	23.93	11.07	11.96	15.16	22.61	9.59	11.43	9.13	5.64	9.46	10	12.8	8.53	7.7	6.02	10.32	8.65	16.35	13.4	10.8	7.56	12.89	12.59	10.9	16.19	12.44	5.8	17.26	8.45	12.51	11.89	12.29	7.69	10.45
PIH1D1	47.66	44.55	59.96	35.97	30.12	52.65	39.86	55.51	45.35	52.31	80.61	45.87	34.67	64.34	56.39	55.69	26.97	128.57	50.66	48.14	63.57	55.57	80.6	67.14	50.35	70.29	73.47	71.43	97.39	69.92	54.21	60.41	57.19	53.79	72.95	51.87	90.64	42.17	60.51	57.71	95.64	90.47	86.67	53.73	38.3	32.97	31.19	58.52	61.37
PIK3CB	8.54	11.4	12.37	8.32	5.04	5.53	11.39	12.74	19.11	17.27	10.89	13.05	9.47	8.74	10.65	11.05	8.25	7.69	6.3	9.6	12.62	11.15	8.23	6.57	9.87	7.69	13.57	10.75	7.6	6.32	11.09	8.91	12.7	10.88	7.57	8.36	5.62	18.07	7.8	12.08	6.93	6.08	11.68	10.8	13.67	17.05	16.25	9.48	10.33
PIK3R1	14.51	53.14	66.52	21.88	15.3	10.36	16.53	47.18	22.71	31.09	15.74	29	16.7	28.68	46.55	34.99	28.17	11.28	27.46	30.82	32.13	34.42	35.38	18.96	33.6	13.87	20.43	29.33	47.15	10.72	18.46	41.6	16.83	32.95	27.3	10.9	6.84	38.01	27.41	20.74	15.3	16.87	70.12	18.68	19.69	55.02	77.14	29.3	32.34
PINK1	52.22	120.17	78.61	63.44	37.22	35.22	37.45	85.53	42	82.97	63.44	71.81	78.07	53.61	68.39	89.23	60.42	111.75	49.23	43.22	92.79	62.94	55.56	186.12	71.76	64.01	80.28	87.39	92.72	54.29	65.07	69.37	52.29	81.84	101.41	76.43	32.01	52.92	70.47	53.33	65.29	52.77	47.08	61.36	30.48	126.82	129.45	70.89	115.62
PLA2G6	7.5	22.82	24.72	17.54	31.77	29.72	7.77	13.14	11.29	10.48	7.38	6.73	6.42	11.31	8.93	8.71	9.77	7.88	17.26	7.46	10.07	18.41	7.67	13.72	11.75	18.96	18.49	15.89	23.14	9.87	20.85	11.9	6.25	9.25	18.45	8.78	24.38	11.85	21.07	12.26	11.42	107.19	9.98	10.61	8.49	18.79	23.78	11.73	3.55
PLAGL2	4.43	2.62	4.66	5.1	5.68	1.4	7.7	5.26	7.26	4.16	8.86	7.79	4.24	4.77	6.89	3.31	5.24	3.23	8.58	5.42	4.01	4.05	4.2	1.72	4.1	3.76	3.25	3.67	2.39	2.54	6.27	3.12	4.99	2.72	2.65	1.6	8.65	3.34	3.02	8.46	3.61	3.52	7.9	3.66	5.76	3.24	4.07	2.29	3.43
PLAUR	97.07	14.57	11.58	20.82	77	11.33	12.74	10.64	114.99	9.34	76.42	53.95	38.57	14.48	18.21	20.19	53.92	98.66	28.23	34.87	10.12	38.37	125.49	7.18	18.02	48.6	12.98	10.85	3.67	103.71	14.82	11.49	111.51	6.94	22.01	38.27	65.36	1.65	15.65	83.24	7.51	5.22	45.33	95.73	99.96	8.46	4.64	44.84	17.17
PLEKHF1	6.13	5.71	2.67	2.65	8.95	2.57	7.36	1.52	8.96	1.82	8.9	4.25	3.77	6.4	4.7	23.93	5.57	9.51	9.06	3.24	10.63	4.36	7.01	8.64	3.76	6.77	1.81	5.15	1.42	7.13	4.9	8.38	6.74	3.27	7.31	11.35	8.32	2.56	5.56	3.69	4.47	6.18	1.16	4.63	4.46	1.27	5.89	4.84	8.55
PLSCR1	86.27	29.4	58	37.22	40.35	10.99	53.65	43.01	53.68	11.44	83.61	62.05	37.7	59.72	111.26	28.96	52.38	48.96	53.45	26.07	34.28	125.04	99.87	22.39	58.38	50.97	15.57	18.26	13.24	65.33	29.38	78.61	40.9	18.18	50.93	28.57	22.54	36.59	47.03	62.53	40.24	20.73	21.41	59.22	80.74	9.46	47.84	47.08	52.63
PMAIP1	3.6	6.62	1.71	5.74	29.16	0.11	0.79	4.59	5.74	2.22	1.11	3.1	2.39	0.51	6.85	1.9	0.72	0.95	3.55	0.95	2.48	3.15	5.36	4.55	1.7	14.08	0.36	2.46	0.45	3.04	11.66	1.08	12.53	3.31	6.13	2.24	4.1	1.37	0.6	7.24	2.17	0.81	0.48	3.42	33.15	1.47	2.14	4.42	2.92
PML	24.91	17.03	20.39	22.43	48.98	20.9	21.82	16.07	30.01	11.98	35.29	17.16	17.1	19.73	31.8	13.46	21.06	18.22	31.67	19.58	8.87	39.4	19.87	10.72	16.28	15.51	16.9	19.65	15.48	27.81	21.39	15.28	18.3	9.36	19.6	19.33	26.62	8.26	17.94	16.35	10.88	18.62	14.86	13.22	18.97	10.59	18.08	15.79	11.12
PMP22	49.29	128.95	120.62	65.43	109.59	66.86	95.16	101.89	156.62	57.07	114.85	74.38	93.29	95.19	50.38	172.37	88.72	110.72	92.03	201	186.25	61.11	98.99	63.94	89.9	66.44	139.1	60.46	16.4	91.02	111.24	124.74	90.5	104.51	40.92	130.04	40.88	150.93	109.35	165.87	24.04	68.14	91.49	106.89	118.29	33.38	52.94	182.37	89.23
PNP	38.48	51.82	44.13	13.14	25.13	22.1	35.45	38.26	41.35	21.59	61.83	37.18	47.05	39.44	18.39	26.17	27.47	65.61	30.67	26.73	28.87	30.56	41.03	39.77	24.62	23.67	30.8	16.54	17.04	30.98	45.25	25.75	50.8	30.02	32.65	25.97	45.96	16.13	23.52	34.68	30.84	9.14	26.37	48.21	68.25	29.29	18.86	72.56	58.93
POLB	9.58	11.73	9.68	13.37	16.46	11.34	14.42	13.29	14.3	13.21	16.18	10.26	20.43	10.88	22.85	9	8.91	18.16	10.43	14.14	11.18	13.9	9.3	14.13	16.46	19.2	13.89	14.01	27.11	11.68	16.57	18.7	9.8	27.91	20.93	18.52	8.66	20.26	13.42	9.13	26.35	7.61	23.61	16.54	13.7	13.8	15.94	12.44	16.51
POU4F1	0.1	1.23	0.07	0.12	0.29	0.93	0.02	2.63	0.88	0.36	0.03	0.64	0.13	0.14	3.02	0.03	0.78	0.02	0.09	1.07	0.04	1.87	0.03	0.08	0.67	3.67	0.52	0.03	0.57	0.14	0.2	12.26	0.06	0.27	6.55	0.4	0.84	2.88	1.4	0.08	1.61	0.39	0.24	0.06	0.29	0.15	0.1	2.88	0
POU4F2	0.02	0	0	0	0	0	0	0	0.4	0	0.08	0	0.06	0	0.01	0	0.02	0	0	0	0.02	0.02	0.03	0.1	0.02	0.07	0.02	0	0	0.03	0.48	0.02	0	0.01	0.21	0	0.03	0.02	0.04	0	0.03	0.19	0.11	0	0.12	0	0.02	0.32	0.02
PPARD	43.79	37.97	25.14	26.81	33.58	26.88	19.42	31.51	18.79	29.61	26.89	27.31	29.67	21.12	15.37	20.64	33.86	19.64	24.35	25.27	15.17	18.49	24.03	23.84	19.64	27.86	27	15.82	22.6	38.82	17.77	14.91	18.87	13.62	27.72	13.05	26.76	14.92	20.41	25.52	15.71	18.72	15.97	21.15	24.79	21.24	22	12.61	17.21
PPIA	1110.54	1409.63	1764.21	863.25	1244.16	1434.24	1482.67	1051.21	1276.83	1695.08	2214.69	1145.89	1238.88	1754.03	1523.18	1700.7	1061.67	2462.75	1107.92	1873.99	1364.36	1360.99	1796.47	2017.86	1076.96	2604.49	1605.53	1685.89	1663.83	1720.73	1264.74	2514.19	1612.84	1453.07	2387.21	1632.9	1587.84	975.15	1583.92	1237.89	1866.76	847.18	1982.02	1470.35	1236.26	895.24	826.01	2259.48	2077.4
PPIF	32.13	42.42	27.48	22.33	41.49	15.25	22.03	22.88	42.66	17.06	27.47	23.02	79.36	16.5	29.61	27.23	31.58	43.11	24.81	30.7	19.03	32.09	48.1	39.91	34.42	26.5	25.97	16.84	55.39	32.08	19.78	26.53	37.17	24.33	22.78	23.65	17.89	63.33	27.41	29.95	31.64	14.28	25.24	38.67	48.62	54.86	74.94	28.58	24.21
PPM1F	15.36	22.71	13.65	14.29	17.16	4.33	10.24	16.93	16.52	13.22	7.91	11.23	10.49	17.9	11.15	14.48	11.85	9.11	22.18	13.37	6.27	25.89	8.86	7.58	13.87	6.43	9.65	5.94	8.08	11.78	11.63	7.44	17.39	8.87	11.25	4.52	64.21	8.87	12.27	11.64	10.37	7.89	13.7	10.58	10.24	10.1	10.26	12.67	7.98
PPP1CA	95.91	49.84	70.08	65.93	72.85	56.34	71.25	56.55	75.89	69.77	93.67	61.9	114	102.78	83.33	46.71	67.85	138.7	84.63	97.17	42.58	93.65	107.04	54.39	59.01	92.53	58.28	70.7	68.82	129.7	79.03	82.72	88.47	47.51	118.12	81.24	213.19	60.24	60.06	64.8	50.18	29.97	118.82	70.69	64.82	48.14	55.06	82.63	71.68
PPP1R13B	3.85	8.78	5.93	2.81	2.56	5.89	4.31	8.13	5.06	3.15	5.42	2.13	3.64	5.15	3.07	7.77	4.36	4.4	4.46	2.91	9.12	3.59	2.73	14.23	3.11	5.34	2.99	4.11	7.36	4.25	3.14	7.89	4.49	2.6	6.41	4.56	1.25	2.13	4.22	3.38	2.67	4.79	5.77	2.91	4.25	4.75	8	7.06	4.18
PPP2R1A	112.17	171.47	153.61	117.92	91.21	220.47	192.94	141.64	129.87	180.48	189.64	137.47	117.84	224.93	169.14	223.86	78.74	370.97	131.9	187.17	167.11	203.72	157.75	232.67	73.16	175.12	195.03	127.02	224.19	144.85	131.91	202.73	128.79	219.01	222.81	226.56	197.15	93.65	172.31	156.72	263.36	218.78	281.06	136.49	94.14	94.23	153.63	186.49	174.73
PPP2R1B	3.97	5.25	6.95	7.7	6.26	2.28	8.31	10.27	7.81	5.1	10.32	10.3	7.48	5.37	12.67	4	6.68	2.18	6.02	5.08	7.26	6.54	8.44	5.73	9.62	7.55	4.78	4.66	4.09	5.33	8.11	5.19	12.46	3.2	7.4	3.91	5.65	14.23	4.83	9.26	3.49	4.89	7.11	8.06	12.13	5.62	6.16	7.15	6.71
PPP2R5C	62.64	44.94	58.68	45.7	46.07	50.14	50.33	47.22	38.61	44.48	49.69	32.79	49.41	67.95	50.32	46.88	40.84	60.7	47.72	66.69	55.82	50.49	34.63	75.97	43.84	53.46	81.74	33.37	55.6	46.08	70.22	71.48	57.86	81.07	37.97	44.77	46.9	79.1	69.93	35.76	53.67	48.09	85.68	32.21	34.31	42.43	77.13	54.52	61.68
PRDX2	181.67	255.08	164.28	115.52	103.05	238.93	399.22	107.1	132.1	297.46	176.93	156.07	304.34	449.3	288.29	500.61	247.36	376.56	365.08	329.72	265.74	258.45	217.12	299.01	139.45	257	249.39	345.97	291.72	161.67	122.75	249.71	259.4	273.67	375.1	307.44	161.01	113.75	228.25	194.42	333.98	111.18	407.05	171.58	108.93	207.91	299.25	228.99	261.57
PRELID1	117.39	81.52	113.84	41.14	89.38	97.05	62.84	47.9	94.91	72.66	125.63	66.14	122.43	95.28	77.67	125.68	82.99	92.33	77.91	105.33	89.78	79.41	105.44	74.17	52.44	128.89	85.01	75.95	81.92	96.03	67.61	120.93	84.87	80.9	119.5	95.45	98.96	50.76	70.52	73.07	77.32	47.89	105.2	88.11	74.64	69.36	69.58	109.31	141.39
PRKCA	15.47	16.04	41.49	21.41	7.66	5.37	14.6	17.37	14.2	15.49	6.74	13.17	10.92	23.78	5.79	11.48	21.1	3.76	13.06	20.57	29.58	6	6.43	9.06	15.52	6.82	16.01	8.41	8.1	3.81	10.29	12.71	12.9	11.26	6.58	7.11	47.47	31.14	7.57	10.81	7.72	10.96	8.52	10.57	9.96	27.78	34.13	12.73	22.75
PRKCD	24.02	6.38	3.77	17.2	16.48	3.31	6.64	5.03	15.37	3.23	9.56	7.28	8.16	7.64	8.39	7.01	10.6	13.22	17.98	5.8	5.12	14.69	11.34	16.16	15.03	11.64	3.99	10.64	15.08	27.71	14.42	4.62	15.54	4.66	14.86	7.43	28.56	4.26	5	8.93	10.26	9.52	3.02	8.45	18.08	4.55	6.47	3.92	8.51
PRKDC	32.59	31.06	33.66	32.24	38.57	14.68	28.64	44.89	35.18	62.75	52.3	41.56	49.51	53.29	19.44	17.15	20.27	29.24	28.52	42.1	27.68	37.08	25.63	34.37	32.4	76.09	57.71	60.11	31.42	32.23	41.8	78.05	38.27	52.52	53.26	11.19	35.63	36.35	65.81	36.69	78.83	17.62	86.21	44.9	52.59	26.7	29.8	55.51	28.14
PRKRA	17.04	25.89	29.75	23.1	19.79	19.91	28.51	19.58	33.44	30.16	30.08	25.34	41.81	31.41	45.18	21.1	28.5	27.02	23.87	33.93	19.48	23.54	29.27	17.18	27.54	32.9	26.35	20.15	20.9	13.34	31.84	34.1	25.49	31.74	19.66	24.51	12.36	31.28	26.04	27.67	34.55	16.55	30.97	28.93	33.24	31.51	28.85	31.25	16.78
PSEN1	18.21	18.49	34.6	21.33	23.66	15.98	23.39	19.2	21.99	32.89	21.67	17.91	24.4	26.25	21.57	21.32	21	31.9	19.53	26.34	26.4	29.8	15.1	17	26.16	18.63	29.86	15.27	14.96	17.28	30.8	13.79	29.44	44.15	15.64	30.86	14.07	43.66	21.47	24.27	32.41	10.84	32.1	18.89	23.1	16.83	13.82	21.86	32.34
PSEN2	6.36	16.16	13.57	10.2	8.93	5.35	9.78	7.85	11.85	5.01	10.68	21.78	12.22	10.48	25.79	7.3	14.13	20.58	14.85	9.65	12.13	56.89	12.73	23.47	15.47	21.18	17.19	21.93	8.96	21.77	11.05	18.97	12.53	8.18	24.83	10.1	23.38	10.38	21.33	14.28	8.75	35.86	23.78	11.01	7.38	7.41	11.43	8.58	11.51
PSMD10	23.44	41.93	29.51	24.22	27.44	17.47	30.25	33.59	31.03	46.25	39.29	29.99	55.32	27.36	46.73	36.89	35.87	53.32	30.98	34.02	29.71	30.1	31.23	36.16	37.42	52.6	50.84	32.68	35.73	27.56	45.3	59.24	36.79	62.33	42.73	42.05	28.97	41.09	50.12	32.02	50.53	28.61	35.05	41.92	31.7	49.07	41.97	44.85	41.57
PSME3	34.72	50.21	64.2	55.52	49.01	24.95	37.97	58.93	51.15	52.96	28.67	54.28	56.14	71.92	52.62	39.37	53.64	34.84	53.01	60.53	71.42	73.3	50.01	38.61	49.27	56.61	65.49	57.06	28.96	33.31	43.72	52.07	60.48	40.44	51.59	22.28	27.47	52.63	60.54	53.01	39.43	18.68	79.6	49.22	61.1	74.53	51.53	46.99	55.07
PTEN	10.67	34.95	24.83	23.56	12.31	6.1	33.16	27.83	31.86	21.98	22.04	15.26	12.76	11.42	46.05	21.87	11.06	21.68	13.86	7.27	5.81	14.14	21.99	4.55	18.67	8.46	5.54	4.13	13.01	10.96	27.22	15.88	22.41	15.13	12.07	9.93	23.32	21.15	7.68	25.02	13.73	12.31	26.36	18.58	44.21	16.24	13.56	19.4	19.66
PTGIS	0.69	0.81	2.42	2.63	7.02	0.31	0.44	0.03	2.51	0.3	0.68	1.62	0.36	2.44	1.58	0.34	3.67	0.51	0.54	0.76	0.5	0.8	1.07	1.35	0.64	1.28	0.54	0.24	0.23	1.76	0.3	0.5	1.59	0.18	2.14	0.46	1.21	0.31	2.68	2.04	0.82	1.4	0.6	2.49	3.97	0.22	1	3.67	0.31
PTGS2	14.86	0.92	2.05	11.5	4.46	0.31	0.75	0.49	69.55	1.35	7.87	11.54	0.41	0.77	1.12	9.37	1.64	4.37	1.48	0.67	0.56	0.79	11.94	0.34	1.52	3.06	0.09	0.32	0.81	2.41	1.95	0.93	12.05	0.2	0.52	0.79	0.27	0.29	1.28	5.54	0.6	0.24	0.34	9.1	41.62	0.58	1.94	18.09	1.23
PTPMT1	43.87	47.01	54.73	51.21	26.27	38.7	57.28	43.46	48.86	47.5	62.07	47.86	74.91	35.56	54	23.75	53.86	71.94	43.1	31.39	67.76	61.28	71.48	112.45	64.57	95.98	52.72	74.94	79.77	59.66	52.07	75.96	56.62	38.26	80.61	54.07	38.02	51.25	66.21	36.98	53.3	38.52	29.42	44.83	45.18	58.99	77.14	47.96	53.17
PTPN1	38.59	18.85	17.93	20.84	33.84	5.41	16.82	16.29	26.54	16.18	26.3	29.26	18.13	18.23	16.79	33.24	20.26	15.08	42.89	18.75	17.91	29.28	31.65	7.7	21.85	14.29	8.18	10.17	8.22	27.03	18.22	13.88	24.28	9.33	10.2	9.7	24.17	14.54	15.45	31.33	13.66	7.61	20.66	18.98	24.93	14.58	15.5	15.28	18.12
PTPN2	38.89	9.27	11.29	13.73	23.42	21.43	10.97	7.42	25.03	10.06	32.79	15.7	15.86	9.84	13.58	8.38	15.85	23.76	20.33	4.74	11.25	22.51	27.5	13.84	24.52	26.89	12.12	15.71	14.57	40.35	15.51	15.82	22.84	9.32	25.92	18.65	23.49	9.5	14.76	15.63	19.2	20.78	10.67	21.52	32.83	11.68	8.26	15.47	13.92
PTPRC	25.83	4.55	4.02	29.02	24.09	0.92	7.22	8.32	18.12	2.48	15	11.45	9.17	6.1	18.59	9.25	17.06	6.89	33.44	5.44	9.02	23.58	24.27	4.89	48.18	4.39	1.96	6.11	4.14	25.04	22.63	7.43	19.61	10.68	7.82	4.84	2.86	14.53	2.96	20.06	9.12	5.53	2	19.21	42	7.36	5.73	10.64	15.23
PTTG1IP	189.03	185.1	161.79	80.27	99.74	130.52	174.33	148.47	131.45	97.29	260.26	139.12	199.06	195.72	152.4	197.33	204.26	202.02	161.53	168.54	331.67	208.7	257.04	155.37	161.09	226.16	219.23	193.44	149.61	127.47	115.42	175.09	109.1	173.59	158.33	120.69	106.33	302.92	296.38	155.82	174.06	120.38	190.21	173.55	142.22	348.01	218.67	165.92	140.35
PYCARD	51	6.4	4.36	23.46	21.43	9.88	6.04	7.52	18.93	5.05	18.49	10.42	23.16	11.32	11.63	10.45	19.63	60.97	31.58	11.85	7.34	41.62	29.29	23.08	27.37	23.9	11.17	16.87	28.35	90.77	25.74	14.31	25.06	12.11	39.82	40.2	11.32	7.79	12.99	14.29	22.8	15.64	7.92	17.42	14.45	10.05	8.05	12.37	28.59
QARS	65.16	78.74	95.32	77.93	67.91	88.24	77.14	110.42	58.11	75.9	108.12	62.14	63.94	69.89	85.84	69.1	55.07	147.25	75.4	75.92	80.32	104.16	72.68	92.51	82.78	106.35	111.28	103.67	99.33	107.07	82.52	71.88	70.44	78.82	94.6	84.38	117.86	39.76	93.88	74.93	80.42	85.27	115.57	87.96	67.69	76.85	58.88	102.45	56.23
QRICH1	29.67	36.66	41.9	26.57	33.58	39.76	29.39	40.54	30.44	34.44	38.61	27.79	34.38	40.74	31.3	30.86	41.55	24.69	38	42.09	30.06	27.93	26.66	16.28	30.24	30.88	35.75	24.8	21.42	21.86	25.36	34.05	27.97	31.27	27.25	16.85	39.34	17.35	28.29	30.93	36.91	20.91	38.8	40.06	32.73	30.48	21.71	39.38	17.9
RAD9A	9.23	5.74	8.52	5.52	6.66	20.31	5.91	9.08	7.89	7.83	15.79	7.4	12.73	11.42	13.58	7.26	10.53	20.58	8.52	8.13	12.07	9.25	9.8	8.84	9.1	16.28	4.84	9.74	17.29	11.12	6.33	9.25	6.12	4.98	13.38	12.2	18.91	5.21	3.31	9.61	7.79	31.65	13.25	9.47	13.07	4.94	10.35	12.98	5.84
RAF1	30.14	33.17	47.52	30.39	28.96	40.32	42.31	46.59	44.11	58.78	50.02	44.03	53.18	51.86	40.11	32.59	39.87	34.12	33.82	48.63	38.13	39.49	39.91	32.04	37.7	48.92	62.23	36.02	44.51	28.98	39.46	53.27	40.11	48.11	59.45	23.4	57.01	42.05	39.3	38.65	65.95	28.4	53.48	59.29	49.86	47.31	32.61	52.32	24.23
RB1	31.33	14.67	15.1	32.83	30.61	1.16	31.71	30.17	34.04	23.9	16.9	26.21	26.96	24.42	50.11	14.09	26.7	8.35	36.27	21.64	30.24	27.97	23.43	7.96	58.48	6.95	21.67	20.88	19.32	48.84	40.63	34.88	29.8	24.66	29.18	10.77	15.95	41.1	23.39	28.13	30.96	22.2	15.78	25.26	29.61	35.94	21.18	24.53	34.7
RB1CC1	7.41	12.8	15.81	15.72	17.8	4.92	12.6	13.43	20.57	15.32	7.89	16.5	11.89	10.55	12.53	14.05	12.96	5.43	9.41	10.15	12.98	8.97	5.73	7.3	10.82	8.68	9.82	7.12	8.32	8.02	21.23	17.92	12.76	18.4	10.22	7.81	9.43	20.71	12.2	15.41	10.31	4.03	10.09	15.93	18.52	19.87	16.74	14.38	14.8
RBCK1	45.68	36.44	47.46	39.79	63.98	96.07	39.33	52.65	69.46	35.15	88.59	44.73	41.19	46.69	70.86	33.39	34.72	86.72	59.32	36.42	57.84	58.6	47.99	43.57	39.59	69.06	35.43	50.12	56.3	43.6	30.16	42.73	37.35	35.02	44.65	48.38	34.79	23.52	45.83	51.69	52.31	48.16	64.26	32.5	34.78	26.2	48.97	40.8	47.71
RELA	49.14	36.82	53.02	38.38	35.3	48.52	34.08	36.59	62.92	38.53	39.22	48.19	52.28	52.49	54.69	31.44	42.61	39.34	47.96	53.57	24.52	34.86	44.41	27.84	34.62	46	28.8	40.21	30.86	30.31	26.23	26.89	44.15	19.3	39.64	30.03	39.79	24.22	40.39	38.47	20.34	25.18	36.49	33.47	38.12	46.17	54.04	32.2	19.93
RET	0.13	0.97	4.22	2.28	0.52	1.09	0.49	0.11	1.11	1.22	0.82	0.22	8.17	0.55	1.35	9.42	0.49	0.22	0.11	8.69	0.16	0.25	2.16	0.43	0.31	1.01	9.5	0.34	0.3	0.1	0.22	6.24	0.37	0.51	0.51	0.77	0.03	0.84	0.72	0.13	0.09	0.67	0.03	1.36	0.25	4.2	3.28	2.34	0.38
RFFL	16.59	16.81	24.71	21.22	8.34	5.73	9.28	14.27	19.02	11.38	15.3	18.15	12.51	11.66	17.94	10.45	17.58	9.63	12.13	14.38	12.43	15.4	15.51	6.92	21.48	12.8	10.79	17.05	4.97	8.22	24.45	7.49	19.45	15.73	16.48	14.83	3.91	16.94	11.21	13.69	7.42	4.85	12.45	9.5	9.13	13.59	10.61	8.39	24.3
RHOT1	22.33	18.02	15.43	16.95	10.47	13.6	10.94	19.57	15.67	19.92	11.43	17.6	22.58	30.91	19.08	27.59	26.95	11.18	29.63	26.28	13.42	14.73	13.28	9.19	19.62	16.11	13.33	13.42	8.87	8.57	20.66	26.48	14.77	22.35	12	15.82	4.72	23.65	10.75	17.53	14.37	7.49	12.7	17.7	15.93	21.24	18.56	20.25	15.05
RHOT2	52.74	52.18	68	47.9	78.64	135.11	45.29	84.14	57.28	49.88	115.25	39.06	60.45	76.73	60.33	51.62	54.09	92.87	72.08	64.02	50.8	47.96	64.46	58.52	38.07	72.14	37.41	47.63	81.92	44.57	37.24	58.57	61.43	72.71	48.03	36.66	124.67	23.3	58.82	63.54	86.05	92.29	86.69	72.2	53.86	37.13	76.02	92.11	30.2
RIPK1	13.81	11.54	14.15	11.99	12.76	7.66	12.41	10.81	11.7	8.81	16.46	18.13	11.34	18.79	13.08	11.29	16.14	11.89	9.65	13.61	11.9	19.6	15.11	7.48	14.1	18.83	11.65	7.31	5.83	15.29	10.17	12.94	11.55	15.37	14.4	6.1	19.04	8.15	14.43	16.12	9.03	7.16	12.49	15.43	23.8	8.42	6.45	13.43	8.97
RIPK3	4.01	0.67	0.77	2.67	5.7	1.17	0.87	2.63	4.86	0.84	2.69	1.37	2.97	2.18	2.74	0.97	3.61	5.38	7.42	2.18	0.75	4.99	7.16	1.86	7.65	2.35	0.55	1.52	1.63	6.92	5.2	1.3	4.55	1.74	2.56	1.72	1.59	1.04	0.66	3.51	2.5	1.48	1.52	2.78	3.88	1.88	1.52	4.76	2.84
RNF183	0.09	0	0.22	0.47	0.06	1.12	0.06	0.91	0.93	0.04	0.34	0.14	0.05	0.26	0.89	0.27	0.11	0.05	0	0.03	0.04	0.39	0.13	0.03	0	0.4	0	0	0.23	0.17	1.05	0.24	0.19	0.34	0.18	0.09	0	0.09	0.03	0.15	0.15	1.5	0.45	0.3	0.32	0	0.14	0.83	0.08
RNF34	23.45	22.82	23	18.73	21.53	20.08	24.14	20.18	24.94	23.9	26.52	27.47	30.67	34.45	17.42	25.88	25.18	23.4	36	37.75	20.79	37.63	21.31	31.75	18.88	41.68	33.06	29.56	27.15	22.59	25.48	26.26	20.91	31.35	33.15	21.41	34.61	21.39	33.78	23.97	18.92	34.97	45.08	19.04	27.04	24.19	19.25	29.05	19.82
RNF41	20.9	16.38	23.13	22.7	37.72	8.68	23.5	10.25	26.67	24.82	11.98	26.73	19.49	25.37	23.82	28.35	20.93	11.42	28.27	24.26	19.06	22.68	19.48	13.75	18.04	22.99	22.73	18.4	17.07	18.52	19.34	21.67	20.34	21.14	22.09	12.19	20.16	19.34	18.18	21.62	13.39	5.69	21.42	17.02	19.48	31.18	29.52	15.23	22.47
RNF7	40.88	36.46	33.75	41.38	35.25	40.17	47.49	33.27	53.96	31.91	84.65	54.09	57.58	47.26	37.55	38.75	38.23	79.92	43.81	44.72	39.62	57.09	62.69	56.84	46.76	65.99	66.27	60.3	59.56	70.26	84.43	64.83	68.65	53.46	65.85	65.29	92.9	62.27	47.74	46.69	66.17	38.23	38.51	74.6	48.15	37.38	33.1	64.21	88.85
ROCK2	6.84	10.63	18.69	9.62	13.04	3.31	9.88	8.89	14.9	13.22	11.31	16.46	7.45	11.11	12.76	11.93	10.34	5.38	10.19	9.8	14.37	11.9	8.27	4.21	8.05	6.56	9.05	9.24	2.65	4.95	10.71	5.78	14.37	10.49	5.56	8.16	3.97	8.64	7.85	15	4.93	5.43	6.12	8.79	20.6	10.11	8.72	8.87	9.16
RPL11	1217.33	869.38	834.59	1016.83	1249.22	955.78	780.75	1032.78	1340.88	1527.06	1222.25	911.53	1018.27	795.17	1310.07	862.13	813.99	1588.42	693.38	1101.68	527.32	1891.79	1089.46	1681.5	731.22	2652.63	1649.13	1390.02	2990.27	2085.48	1068.75	1086.22	940.35	1505.05	1085.61	1084.47	1300.65	745.67	886.22	845.35	1880.86	880.52	835.9	952.7	873.8	1447.11	991.75	966.96	1523.92
RPL26	1348.14	803.05	909.92	924.89	1339.26	790.41	763.71	968.42	1697.18	1655.61	869.16	595.45	1057.91	1011.93	942.06	989.34	971.94	1698.06	968.06	1348.8	552.57	1322.89	1395.33	991.86	950.66	1030.73	860.8	608.42	1626.8	1003.95	1477.05	1276.18	1030.31	2074.21	552.61	1191.85	744.01	815.28	639.58	1027.92	2023.06	604.31	763.68	1066.3	1240.41	1822.13	1052.87	1110.56	1890.5
RPS27L	79.21	36.54	51.96	53.07	53.98	46.74	77.64	61.42	110.97	49.3	79.55	55.82	61.11	71.21	35.83	33.31	40.3	129.68	106.97	92.13	112.26	104.3	45.78	78.66	61.4	75.4	42.69	65.26	96.45	120.41	184.41	112.2	139.01	94.45	78.41	101.8	79.21	93.04	72.06	105.51	58	51.02	63.97	90.94	94.72	71.43	52.24	69.21	216.48
RPS3	846.25	346	519.95	496.6	477.86	619.79	573.61	670.88	952.92	1203.43	662.17	434.14	613.05	576.32	1062.06	438.24	553.39	1123.04	540.57	767.28	307.41	940.48	815.99	683.35	491.77	1011.86	1016.13	673.38	2058.06	1232.2	837.81	710.08	692.33	729.97	946.11	965	1712.15	521.68	710.65	566.47	1479.49	322.86	752.85	668.07	716.9	1613.4	894.64	782.74	943.73
RPS6KB1	5.61	9.23	15.87	13.23	15.36	3.86	9.99	10.72	16.04	9.68	7.09	12.78	7.31	9.61	11.08	7.36	10.77	8.95	10.97	9.96	7.06	20.98	9.02	3.78	9.87	11.57	11.88	9.49	5.62	5.68	11.29	10.96	10.71	6.37	7.86	3.93	34.59	10.5	7.02	12.62	6.47	10.73	12.22	12.76	15.85	10.88	10.12	9.37	7.66
RPS7	434.37	383.01	384.9	446.14	478.18	563.97	355.48	444.7	602.82	563.09	564.14	285.09	575.03	535.67	867.55	485.66	453.65	997.79	420.79	608.23	305.97	524.56	593.56	510.24	337.79	876.41	470.69	357.62	825.14	595.6	589.08	781.27	502.47	1131.26	653.13	602.26	626.92	393.29	365.14	390.81	1097.48	287.79	398.58	470.91	560.34	707.56	601.69	457.78	1008.01
RRM2B	13.31	9.27	10.68	9.88	12.24	2.91	14.3	7.43	27.92	7.28	7.48	16.57	8.56	7.56	9.08	5.61	8.03	6.47	17.52	10.12	26.22	20.18	9.89	4.78	18.69	7.65	4.56	9.77	3.69	17	27.54	12.53	37.07	16.22	6.06	7.67	7.83	19.3	9.35	18.56	6.48	3.63	7.62	12.35	25.85	13.93	11.75	8.46	21.42
RRN3	9.52	13.71	18.12	15.75	16.44	8.57	11.54	17.65	24.27	14.63	24.02	19.61	14.58	13.23	25.62	16	12.36	12.05	13.45	12.71	13.92	14.65	12.6	10.91	13.67	18.57	11.1	15.61	18.25	12.57	14.37	19.45	17.62	23.05	14.83	7.89	12.16	19	16	20.5	17.65	14.82	15.95	15.63	20.94	23.45	20.75	25.28	16.86
RRP8	8.06	5.74	11.05	14.6	11.01	15.02	12.81	8.6	14.67	11.2	19.31	19	7.02	14.11	15.46	8.95	11.02	25.01	11.79	15.57	8.93	15.3	15.62	8.21	9.63	17.38	12.13	11.93	11.16	8.79	13.45	13.29	17.66	7.55	9.96	9.82	11.55	10.84	13.95	16.79	20.09	9.87	10.08	13.21	13.51	11.89	9.87	17.44	10.76
RTKN2	0.08	1.79	1.93	0.61	0.42	0.93	1.87	1.19	0.21	3.76	0.63	0.39	3.68	1.29	5.29	0.3	0.96	0.64	0.17	2.63	0.3	1.28	0.57	0.04	0.55	1.16	2.28	0.25	0.41	0.15	1.17	3.46	0.91	3.9	1.26	0.48	1.13	4.21	1.88	0.87	3.89	2.13	2.99	2.71	1.14	0.98	1.96	3.89	0.41
RUNX3	4.22	2.25	1.31	2.92	3.2	0.89	0.71	1.38	4.1	0.5	2.16	2.4	1.98	1.16	1.86	1.88	5.78	0.9	3.08	1.18	0.98	4.91	3.43	0.81	3.54	1.4	1.39	1.09	1.78	5.99	1.35	0.87	1.7	2.31	2.41	2.21	5.17	1.16	1.02	2.4	1	0.58	1.58	3.46	3.1	0.56	0.39	1.14	1.03
S100A8	40.25	11.18	1.91	11.53	14.32	3.48	6.19	17.71	131.23	3.04	142.31	47.78	38.07	5.32	11.52	11.11	17.49	333.4	47.55	8.75	14.16	155.59	225.92	3.91	267.52	83.53	3.82	5.25	1.71	208.21	34.18	12.51	163.95	6.95	35.73	82.41	4.09	9.86	8.49	42.83	11.97	2.21	0	100.56	159.57	4.93	0.33	55.83	133.07
S100A9	146.47	25.93	3.12	19.05	54.31	4.75	16.71	30.74	323.65	8.73	335.1	79.24	99.32	17.57	30.62	35.37	75.67	562.44	103.11	53.94	28.61	273.22	413.11	5.81	361.37	52.03	8.48	4.95	2.39	168.84	63.88	13.79	259.44	20.21	27.2	164.12	8.93	17.76	8.77	143.65	29.94	1.17	2.95	190.32	458.73	13.93	0.4	104.9	222.37
SCG2	82.67	167.43	25.46	83.19	51.06	30.41	135.42	35.24	29.94	132.83	85.58	86.34	28.37	60.59	46.95	53.77	18.02	25.97	137.97	124.36	23.08	46.25	28.33	56.41	17.01	32.51	48.86	42.49	6.78	17.91	856.5	19.86	131	14.08	5.48	47.86	19.82	16.54	44.02	152.05	48.89	6.31	127.67	26.72	103.64	40.86	47.93	78.21	68.37
SCN2A	1.43	1.74	3.84	4.7	0.63	2.06	3.17	1.04	1.58	2.5	0.95	1.62	1.44	3.74	2.46	1.19	2.18	0.44	1.64	3.36	1.17	0.69	0.54	1.12	1.83	1.05	2.15	0.83	1.08	0.58	2.2	4.67	3.14	1.87	0.82	4.52	0.76	3.79	1.47	1.73	2.4	0.8	2.05	1.18	0.53	3.91	7.32	1.92	2.24
SENP1	3.3	4.57	7.45	4.12	7.46	4.78	4.02	3.76	6.6	5.42	3.71	5.26	5.88	6.91	5.68	4.38	6.68	2.64	5.43	6.76	3.62	5.18	4.82	2.51	3.67	6.46	4.63	2.13	3.42	3.28	4.14	4.76	4.61	4.93	5.2	2.25	3.68	5.22	4.47	4.18	3.49	5.16	6.34	4.25	6.92	3.95	4.2	5.98	2.71
SERINC3	48.08	69.51	52.76	68.06	71.85	15.04	51.57	51.16	61.35	41.22	48.55	94.7	42.05	44.42	46.33	90.57	57.09	35.76	94.39	40.69	67.2	48.95	47.54	44.03	54.91	38.22	34.28	59.85	31.69	45.41	60.91	32.22	54.95	41.7	32.07	38	50.33	61.09	41.36	73.72	29.77	37.5	39.43	45.72	54.22	56.07	47.25	36.9	49.88
SERPINE1	152.17	29.35	9.22	207.55	174.29	9.46	68.11	17.27	373.84	14.59	186.33	50.69	29.66	25.04	5.13	65.79	22.66	59.41	196.87	42.81	8.04	36.39	167.97	8.84	14.33	45.92	7.6	16.16	3.14	202.1	128.7	27.61	295.84	1.24	20.75	36.06	70.26	8.46	47.75	386.05	20.97	6.31	27.39	69.59	219.99	9.91	14.61	94.95	34.19
SFN	0.43	0.13	0.13	0.35	0.06	0.8	0.49	0.11	1.87	0.36	0.55	0.72	1.33	0.36	0.58	0.1	0.28	1.47	0.45	0.24	0.2	0.24	3.5	1.43	0.21	1.54	0.23	1.12	0.24	0.9	1.24	0.26	1.52	0.53	0.05	14.99	0	0.05	0.66	0.61	0.13	0.7	1.2	0.58	2.66	0.08	0.14	1.25	0.92
SFPQ	54.79	154.95	200.92	119.77	252.13	221.29	154.03	247.03	124.87	221.18	217.92	148.41	130.1	130.73	187.85	66.29	84.53	194.02	76.09	126.04	94.92	148.4	97.99	161.99	118.87	284.3	246.96	114.55	387.74	165.02	145.99	267.52	135.07	185.51	224.24	80.1	144.62	134.32	217.1	150.2	209.49	332.03	352.9	173.29	155.27	133.82	131.4	269.09	80.21
SFRP1	2.72	0.44	1.55	6.28	0.83	0.02	0.75	0.23	0.78	30.18	0.03	0.3	0.88	1.66	4.79	0.37	1.13	2.27	0.64	0.58	0.13	1.2	0.42	0.28	1.1	5.71	0.69	0.31	0.38	0.49	2.46	0.03	0.62	3.72	6.8	1.68	8.43	5.55	1.89	2.06	0.52	7.08	2.12	2.12	1.42	1.81	2.82	6.35	0.76
SFRP2	7.24	1.43	0.08	24.06	1.91	0.16	0.44	0.3	14.01	0.41	0.25	6.84	3.85	1.53	0.96	2.79	2.84	3.43	1.2	1.58	0	19.23	14.45	29.01	2.26	1.87	0.14	0.33	28.3	17.62	2.48	0.42	28.31	6.24	12	1.16	2.84	0.65	9.95	5.64	3.95	18.28	0.37	18.43	14.89	93.5	23.36	59.27	0.76
SGK3	7.17	5.8	1.82	5.88	4.31	3.68	5.1	4.91	7.33	6.58	2.78	5.08	6.87	3.46	5.46	4.01	5.85	2.39	6.22	2.46	4.8	4	3.93	4.28	12.03	3.84	1.63	4.68	7.56	5.75	7.03	3.18	7.32	6.81	4.21	5.53	3.88	11.84	4.41	6.61	2.89	4.4	7.05	4.59	5.77	7.56	8.09	5.48	6.35
SGMS1	7.38	8.23	5.4	8.62	5.75	0.58	7	6.68	6.21	7.29	5.45	5.58	5.96	4.43	11.58	10.13	7.65	3.04	7.4	8.61	4.34	6.38	4.9	2.27	9.35	2.02	3.8	3.01	3.15	2.96	10.62	5.05	6.77	13.69	2.8	6.19	3.97	14.68	3.27	7.09	5.24	3.09	2.4	6.25	8.7	10.1	15.99	6.78	7.86
SGPL1	13.82	17.97	18.42	10.63	12.83	3.79	23.04	14.69	15.85	19.02	10.31	13.53	13.73	11.19	33.77	11.96	17.43	8.21	9.64	19.68	12.44	24.36	8.86	8.81	13.85	11.85	13.75	9.06	16.02	16.27	8.13	11.56	11.52	22.38	10.5	6.65	19.14	20.66	11.05	12.5	10.34	15.04	12.57	13.04	14.58	19.82	14.94	8.22	8.55
SGPP1	5.12	6.15	8.69	8.19	9.99	0.58	9.71	6.45	6.34	8.32	10.47	5.93	12.21	3.32	10.53	2.9	3.66	7.87	4.96	3.3	10.35	2.03	7.18	1.72	17.43	1.51	3.09	3.79	3.37	6.65	13.42	6.21	10.92	18.27	4.06	9.55	2.66	14.76	6.19	8.69	11.48	4.42	3.43	7.83	7.68	6.09	5.25	9.69	9.1
SH3GLB1	30.49	45.2	71.97	48.35	69.84	10.07	65.77	34.47	66.09	38.55	74.59	97.35	35.4	42.87	74.59	56.65	39.11	45.89	63.23	32.53	53.88	42.44	84.4	14.28	54.13	40.5	37.97	41.06	13.17	31.44	55.08	39.99	72.63	39.42	26.08	21.81	34.43	42.97	37.64	61.07	21.57	28.87	41.69	48.18	65.55	33.13	27.23	42.45	39.31
SH3RF1	5.41	6.51	10.42	5.94	4.12	0.98	8.95	6.38	4.99	8.26	5.14	9.43	6.06	9.06	4.63	8.41	6.89	3.11	5.92	13.66	4.77	3.36	3.13	1.9	3.89	3.79	4.31	2.97	5.6	2.59	6.85	5.36	7.39	4.81	4.36	2.94	3.23	9.16	5.35	7.69	4.16	2.27	8.57	9.17	9.86	9.95	8.26	5.1	6.05
SHH	0.96	0.02	0.03	1.94	0.06	0.03	1.5	0.03	0.91	0.02	0.39	0	0.06	0.18	0.03	0.08	0.01	1.21	0	0.02	0.05	0.24	0.28	0.4	0.01	0.92	0.61	0.42	0.34	0.24	13.38	0.01	13.09	0.17	0.46	0.16	325.37	0.03	0.04	0.52	0.38	0.15	1.51	0.29	0.55	0.04	0.26	1.71	0.04
SHISA5	133.21	67.44	82.48	105.37	104.94	82.93	127.96	82.35	117.01	61.93	147.39	97.33	114.95	117.86	82.85	92.1	130.72	115.01	103.15	124.89	57.15	191.5	129.99	57.47	87.39	82.43	106.22	129.86	31.53	121.91	82.37	84.36	100.73	41.66	122.16	104.56	89.22	38.45	117.37	67.12	143.41	29.39	66.65	113.74	69.59	48.59	68.73	79.86	60.74
SIAH2	13.02	6.88	12.65	12.36	7.64	8.3	10.5	8.27	26.92	10.29	15.14	12.4	16.01	13.09	10.3	16.47	13.96	14.34	15.66	14.2	6.79	11.85	17.79	4.63	9.25	14.53	15.09	7.02	4.45	7.11	10.66	11.4	11.83	9.33	9.58	9.52	11.64	6.85	7.64	12.52	13.99	5.11	5.61	16.33	14.26	7.85	9.24	14.01	7.04
SIGLEC1	7.37	0.63	0.75	2.61	23.52	5.61	0.71	1.95	8.32	0.51	5.09	0.91	1.36	2.18	12.36	1.86	6.54	3.93	1.02	2.14	2.05	50.57	2.49	1.31	2.94	1.16	0.33	0.74	1.39	6.28	1.66	3.27	1.35	0.84	6.49	6.17	3.43	3	1.08	2.95	7.4	3.1	1.98	1.78	2.88	0.66	4.85	2.76	1.27
SIRT1	6.07	3.73	5.46	7.64	6.4	2.15	8.08	5.12	5.98	7.17	4.46	6.06	5.12	4.38	13.01	4.54	4.71	2.53	4.78	5.63	2.81	4.55	4.03	1.87	5.15	3.17	4.17	2.6	8.47	5.5	6.84	5.9	5.16	11.76	3.97	5.24	6.92	8.22	4.59	5.86	6.54	3.33	3.39	6.02	6.57	11.07	8.45	7.77	4.15
SIVA1	38.94	25.65	41.64	14.9	46.61	35.87	37.65	33.66	39.74	49.9	66.43	32.76	41.46	44.2	36.34	18.9	23.89	97.82	21.24	42.63	42.22	28.24	49.64	47.21	21.56	36.11	46.74	19.39	29.64	30.36	49.16	67.66	45.01	46.86	34.54	47.75	32.8	25.01	38	32.55	85.51	14.37	45.38	39.86	36.9	29.94	50.98	58.92	71.06
SKIL	9.44	7.79	11.74	17.02	18.76	2.22	8.63	15.16	12.53	8.98	8.24	12.63	8.01	5.71	12.83	7.12	10.59	4.65	9.45	7.16	12.37	10.62	9.69	3.2	15.36	6.52	5.96	6.33	4.62	10.21	5.63	9.97	11.94	7.89	5.97	4.99	3.5	12	7.42	13.49	6.54	11.72	5.84	14.76	20.83	14.66	13.38	12.2	6.07
SLC25A4	20.91	37.91	32.54	31.61	7.62	14.73	43.4	25.72	21.47	36.05	28.14	26.91	35.45	27.89	16.77	35.84	29.9	20.38	31.61	42.08	68.61	28.84	26.69	45.5	40.43	38.94	55.12	83.91	29.11	20.69	27.91	46.67	25.65	29.39	39.09	31.38	48.93	46.8	33.91	32.45	19.97	18.69	38.8	32.57	21.33	37.71	61.72	29.72	54.21
SLC25A5	122.75	132.38	153.64	101.06	125.18	47.27	216.98	150.9	98.34	170.9	181	90.21	196.54	166.55	221.22	264.63	107.19	330.13	148.01	162.79	243.77	118.68	175.77	109.68	106.84	122.68	143.2	92.98	131.61	125.7	146.68	162.94	155.2	166.23	120.74	104.78	160.03	151.55	115.89	119.37	151.09	42.9	152.23	137.03	136.27	135.06	108.59	211.91	251.83
SLC35F6	20.5	19.81	17.87	20.51	24.02	9.81	18.25	12.69	21.43	17.11	18.53	25.17	23.47	22.31	18.85	24.55	31.2	15.41	29.26	24.4	11.54	24.86	23.94	10.47	17.6	21.03	12.9	21.44	5.89	13.77	11.47	14.26	15.78	13.74	20.06	14.05	17.45	12.77	15.05	16.49	12.2	7.06	13.14	12.56	18.61	12.3	11.54	7.98	11.63
SLC9A3R1	44.51	74.34	12.11	30.21	16.91	23.84	70.02	16.65	15.53	17.66	34.31	36.77	72.99	26.94	12.81	58.16	34.42	34.93	30.87	27.39	29.34	46.74	68.72	74.84	36.56	59.35	44.36	63.19	24.69	33.05	19.73	15.01	17.74	43.38	45.94	43.88	12.98	26.9	54.19	18.13	34.68	89.91	59.66	37.99	35.42	45.48	38.79	26.65	22.87
SMAD3	17.5	12.2	16.31	10.55	17.42	4.3	10.51	12.89	8.87	11.86	11.39	8.15	9.63	18.9	28.39	8.44	12.27	4.45	8.75	10.91	12.26	14.36	3.03	10.17	10.87	9.15	4.46	13.73	18.76	6.81	7.16	5.53	13.61	5.82	12.13	5.08	2.39	10.74	7.35	9.15	5.49	13.37	8.22	5.39	10.75	18.79	15.17	4.63	5.57
SNAI1	3.13	2.05	0.78	2.21	10.62	2.89	0.76	0.25	6.46	1.2	3.06	5.43	2.95	5.07	0.63	3.28	1.11	8.94	1.98	2.67	0.56	3.07	5.86	0.6	1.21	1.6	1.1	0.32	0.46	3.31	1.05	0.51	5.68	0.38	1.52	1.57	2.67	0.38	1.68	2.46	6.34	1.95	0.9	4.62	5.16	0.12	0.53	5.11	0.76
SNAI2	2.63	6.66	5.27	4.98	72.16	1.27	4.87	8.63	30.25	1.16	8.7	6.51	8.08	6.59	4.52	8.89	4.81	8.46	9.89	2.86	1.41	12.03	12.39	2.69	5.01	3.32	5.4	0.35	1.64	6.74	8.32	3.57	14.09	0.97	6.59	3.02	1.42	1.03	8.63	11.2	1.04	1.5	26.03	14.3	17.88	2.06	0.81	23.8	2.34
SNW1	30.33	21.49	41.94	27.78	33.06	25.15	34.28	22.46	30.09	39.05	46.1	24.98	29.09	35.9	33.67	19.11	25.04	42.57	22.83	40.85	29.82	48.93	30.56	44.27	26.82	49.62	66.67	34.88	55.84	38.7	42.66	29.09	35.58	44.14	43.82	25.35	44.13	35.74	54.27	26.06	61.03	36.85	67.29	30.03	33.4	18.26	20.94	39.5	35.78
SOD1	120.86	278.57	195.99	107.13	165.54	112.18	205.26	123.85	193.15	255.23	295.36	168.62	231.97	109.79	226.23	299.57	162.01	315.17	138.27	113.66	313.9	495.55	283.07	645.37	254.08	794.33	342.42	638.78	407.24	309.39	256.32	377.11	170.17	335.76	450.94	387.05	437.72	261.13	281.39	172.7	248.19	604.17	209.78	252.6	160.09	196.74	229.58	224.77	363.28
SOD2	762.47	380.6	436.41	268.21	96.54	35.34	527.09	241.25	1318.89	157.72	1332.9	1689.76	194.46	323.51	75.99	595.68	817.61	931.95	516.03	343.38	271.58	482.12	3370.95	84.02	1599.09	743.57	101.9	1016.08	30.62	554.68	122.07	134.31	712.68	50.07	491.86	586.43	44.78	128.69	887.62	1087.84	151.83	30.69	61.48	850.85	3055.6	279.43	58.53	268.45	561.29
SORT1	18.65	55.38	49.94	44.92	22.63	14.25	40.44	60.19	15.34	41	44.2	55.67	49.01	30.27	42.87	49.15	38.43	30.63	41.4	36.92	26.35	49.97	37.71	23.38	44.11	43.87	38.84	28.94	16.44	23.31	66.63	31.91	31.38	46.21	26.17	39.12	47.42	60.96	32.84	50.5	25.52	21.73	46.42	34.48	35.51	28.23	27.74	24.43	42.1
SP100	41.4	26.05	36.79	48.91	52.24	20.45	22.29	25.15	48.7	5.18	42.83	31.99	19.86	28.22	46.63	22.11	34.36	36.01	56.35	21.91	17.52	73.24	51.49	18.81	53.16	28.61	22.59	32.53	21.57	51.67	39.44	30.4	38.35	9.88	28.99	13.85	36.23	23.98	27.62	33.03	27.69	17.75	19.25	23.14	46.68	8.04	9.89	18.58	18.59
SPI1	170.41	19.58	14.05	57	78.03	26.71	17.84	17.5	51.14	10.74	42.59	24.97	63.39	31.81	32.13	29.22	58.41	82.29	95.08	24.82	19	83.09	65.57	34.74	95.73	49.59	23.69	37.86	45.54	246.43	44.43	23.43	76.64	18.18	77.13	76.32	35.26	15.54	19.5	29.08	35.61	22.23	15.53	29.25	44.06	16.45	19.11	17.24	36.63
SPN	1.89	0.71	1.49	2.74	2.2	0.83	1.57	1.82	3.57	0.9	1.43	1.27	4.89	1.87	1.32	1.41	3.43	2.38	6.08	1.38	0.95	2.84	3.75	2.72	4.25	2.41	1.4	1.82	1.99	4.81	6.14	1.57	2.21	2.32	2.22	3.26	0.84	0.97	0.98	1.74	2.85	1.84	0.97	1.89	1.46	1.65	1.07	2.02	2.15
SPOP	32.55	35.85	29.24	30.21	32.77	24.93	14.19	35.37	29.45	42.65	22.36	33.16	42.49	41.95	35.18	30.35	62.06	27.37	32.2	37.61	41.39	56.85	29.51	47.79	41.01	47.96	48.06	69.51	38.78	23.48	28.72	42.38	30.07	31.47	52.48	23.13	34.11	45.98	49.49	22.5	33.51	69.23	34.77	33.65	38.16	41.42	35.47	32.43	26.69
SRC	10.86	15.7	15.02	5.84	19.22	11.5	19.2	12.08	13.2	7.14	14.12	14.61	21.85	14.92	14.73	6.75	18.12	9.19	12.11	15.19	21.8	17.39	7.75	14.54	13.18	21.38	26.77	22.87	17.31	10.12	7.04	15.27	12.06	3.06	15.78	6.65	18.65	16.5	16.13	13.89	11.21	31.32	26.1	14.85	18.95	14.99	22.34	11.64	7.47
SRPX	36.96	33.63	23.01	105.5	37.46	11.25	73.88	16.63	71.36	10.3	42.94	17.47	18.98	52.34	44.57	206.62	10.6	68.05	42.96	37.34	18.44	14.45	16.22	21.77	11.85	12.61	35.82	13.18	9.42	18.69	270.79	44.41	123.1	5.89	17.55	10.64	60.69	22.65	17.58	30.67	105.75	11.2	31.6	16.28	8.02	36.84	62.66	23.42	32.27
STEAP3	52.67	49.15	21.57	41.82	18.63	7.39	15.08	12.55	88.67	3.2	23.31	89.38	13.55	15.58	3.58	18.94	24.72	28.78	76.37	22.57	5.22	22.06	66.23	17.59	40.7	24.99	12.85	30.9	2.34	36.98	75.93	18.08	26.27	0.88	22.23	4.45	7.62	2.23	21.74	39.9	12.34	24.74	11.44	12.22	44.08	7.02	0.8	10.23	8.12
STK11	35.69	35.77	35.84	20.43	26.94	38.43	43.68	34.21	38.84	49.31	57.57	29.04	40.18	50.95	45.21	39.72	28.6	45.66	33.12	30.53	36.59	38.47	41.76	37.67	21.31	55.75	48.39	34.94	44.37	43.89	26.98	35.92	33.41	38.23	41.73	33.94	42.98	21.32	37.88	33.76	50.44	22.01	63.94	32.22	24.81	25.94	35.44	38.48	27.52
STK24	32.36	29.63	25.36	32.41	38.88	15.54	33.88	32.38	49.53	19.07	23.05	24.91	27	37.34	41.44	26.03	26.87	37.14	36.82	32.1	23.03	45.58	39.35	35.62	21.38	23.04	34.49	21.54	34.17	40.07	29.54	33.81	22.16	18.04	50.95	27.6	36.45	19.28	43.16	31.96	27.96	30.37	35.64	28.19	46.39	20.19	29.48	32.83	23.22
STK25	73.57	81	101.26	64.56	73.75	94.24	85.94	82.08	69.74	114.05	100.02	73.34	107.43	124.14	124.48	80.01	99.84	91.37	88.8	130.3	77.62	104.07	83.84	100.84	76.58	110.92	136.84	107.6	73.63	69.12	70.08	91.91	86.77	109.96	107.64	75.45	129.27	74.24	117.23	45.56	134.87	81.98	182.23	79.39	71.22	89.4	84.65	84.93	70.41
STK3	3.99	6.5	12.37	11.27	14.75	5.18	7.69	9.22	7.42	5.65	7.26	7.87	7.51	3.81	5.11	5.26	5.88	5.75	5.82	3.61	7.23	10.46	5.88	6.11	10.67	5.61	7.78	5.86	3.38	6.65	10.63	6.36	6.17	7.84	6.48	4.29	4.58	13.09	5.55	7.27	9.94	36.32	4.02	12.04	12.82	5.95	5.35	12.02	8.7
STK4	11.2	5.56	7.64	11.14	10.73	5.69	8.69	7.42	10.77	6.28	9.72	10.95	7.17	7.88	11.92	6.74	9.38	5.1	12.06	8.17	9.49	10.27	7.38	5.83	10.82	8.24	7.2	6.91	6.29	10.43	8.58	6.34	9.41	9.52	6.8	5.29	8.04	10.54	6.47	12.4	7.47	6.98	11.04	7.82	14.69	11.05	7.66	5.81	7.4
STRADB	16.01	24.66	24.54	17.51	11.32	16.58	50.47	31.12	28.38	29.46	26.37	36.51	56.24	19.87	64.9	16.64	24.85	29.15	18.27	26.46	28.02	15.33	24.28	23.53	31.88	24.99	16.77	18.22	22.38	9.63	21.52	35.2	18.38	33.4	23.26	23.77	12.39	56.24	23.61	25.32	14.67	19.61	20.03	31.75	13.25	28.58	30.81	19.64	25.68
STYXL1	24.43	30.19	22.84	19.37	17.45	40.78	16.6	25.12	38.41	29.95	39.28	18.71	19.64	24.31	23.43	19.16	30.34	43.18	21.29	23.45	30.37	25.7	31.74	30.04	22.81	29.26	10.46	19.25	22.69	13.19	14.98	27.08	32.19	28.43	24.15	30.81	21.56	22.87	16.6	17.2	18.48	14.97	5.87	26.19	29.05	19.03	16.5	31.33	17.12
SYVN1	23.94	23.63	23.42	26.53	24.41	32.63	21.14	20.55	51.55	18.73	24.62	31.18	25.73	25.98	23.35	20.29	24.52	19.03	37.95	23.66	21.11	16.43	22.71	17.51	20.19	24.36	9.65	28.07	16.92	21.84	19.68	19.64	28.92	10.99	23.47	21.12	33.12	15.38	19.22	26.58	11.2	15.77	24.93	18.19	23.29	23.18	25.07	22.72	13.27
TAF6	25.28	32.78	47.26	34.17	37.51	67.5	35.39	40.27	41.96	63.08	42.32	36.67	35.11	46.21	36.75	37.69	46.46	30.01	35.79	48.02	49.74	49.68	35.89	35.98	29.58	36.06	31.73	48.47	33.66	26.3	22.68	30.89	37.33	26.25	54.61	24.28	29.09	20.72	42.6	28.13	32.88	36.68	52.49	35.53	33.25	36.93	42.01	28.83	23.88
TCF7L2	10.51	8.52	14.05	9.25	7.69	5.8	11.18	8.73	5.74	5.75	5.45	5.1	6.3	11.67	15.77	10.11	9.43	4.15	9.56	13.95	5.44	5.57	3.46	2.61	4.59	4.69	8.17	7.44	13.51	3.7	5.48	3.55	4.06	6.78	10.52	3.84	7.73	11.69	5.85	7.09	9.5	19.64	5.88	6.02	5.49	11.08	10.33	7.07	3.3
TERT	0	0.45	0.27	0	0.09	2.46	0.18	1.9	0.64	0	2.15	0.13	0.07	0.79	0.06	0.13	0.14	0.67	0.08	11.93	0.04	0.16	0.72	0.5	0.29	0.75	1.04	0	0	0.02	0.69	0.67	0.08	0.07	0.57	0	0.07	0	0.33	0.63	0.29	0.04	1.85	0.25	0.11	0	0	0.61	0.05
TFPT	21.67	33.13	18.3	20.41	13.17	34.1	29.31	11.99	21.51	19.29	51.18	21.3	21.42	56.71	37.82	43.52	15.39	82.82	34.21	44.33	18.28	67.48	23.44	44.14	15.67	43.13	44.24	38.96	38.52	52.63	26.65	31.6	33.17	29.67	37.03	43.27	74.94	16.15	40.02	21.55	39.29	55.73	42.17	21.94	20.14	10.16	18.53	26.16	30.82
TGFB1	70.29	38.75	31.35	34.99	88.95	15.87	39.31	32.95	53.84	20.97	33.73	22.19	69.57	40.49	17	45.96	29.54	45.17	55.85	24.99	14.05	47.76	46.3	17.52	30.89	26.31	25.34	22.33	28.45	74.3	31.92	10.44	46.33	12.54	36.39	31.35	19.3	9.59	31.18	31.33	25.25	13.84	22.4	31.43	26.04	22.77	19.33	34.7	22.41
TGFB2	8.17	43.17	53.85	78.14	8.32	6.72	38.31	27.97	19.52	18.03	28.14	173.33	17.79	40.38	22.14	29.93	18.81	26.43	22.29	7.24	104.06	27.24	21.86	12.62	34.3	14.97	3.52	146.58	3.84	32.37	12.16	14.06	50.93	7.22	31.14	14.75	1.02	25	31.49	46.65	51.45	42.94	23.98	70.64	29.82	6.47	7.61	25.14	18.3
TGFBR1	18.45	5.89	9.48	18.8	25.08	2.6	12.29	11.14	25.02	16.01	13.01	12.77	22.25	12.47	23.43	11.73	18.86	16.25	30.04	11.39	11.44	8.19	11.71	3.98	83.71	7.02	7.5	9.07	6.66	32.7	21.62	12.37	30.89	22.65	14.27	10.18	7.34	19.12	7.07	18.6	24.47	8.11	7.41	15.28	15.89	14.43	5.94	16.47	14.8
THBS1	42.88	5.12	8.34	36.92	120.27	1.09	25.33	3.26	66.86	1.28	35.95	24.96	5.35	15.89	0.98	17.17	8.65	5.01	10.25	6.68	3.94	43	47.32	2.04	5.31	12.68	1.72	1.76	0.4	20.35	15.68	8.38	87.2	1.24	2.8	5.21	9.53	2.08	9.29	92.42	0.94	9.13	3.83	54.5	124.53	1.54	2.55	83.98	5.53
TICAM1	13.16	5.09	7.44	6.28	7.93	5.18	8.37	4.59	12.84	3.05	6.22	7.82	6.37	9.4	7.44	6.45	7.62	7.81	10.54	3.82	5.55	4.35	8.8	3.2	5.91	6.66	4.59	6.8	5.03	7.97	6.11	3.37	10.77	1.26	5.88	4.76	10.34	5.31	4.11	7.87	4.24	2.49	4.23	4.21	9.58	4.67	7.41	3.78	3.9
TIMM50	36.95	43.86	40.36	18.28	25.75	62.48	80.4	34.04	43.04	48.26	52.6	37.46	42.58	106.77	56.09	72.87	54.2	100.13	56.46	71.42	47.46	55.3	37.17	49.16	19.96	86.38	87.67	64.93	167.85	52.29	37	49.88	41.39	70.3	72.23	44.88	80.09	78.46	69.64	50.24	81.74	81.54	125.93	43.39	32.78	68.08	53.32	59.63	60.19
TIMP3	63.23	94.76	87.72	94.38	346.62	39.01	89.63	54.46	37.29	39.89	31.99	47.13	48.7	216.07	24.56	55.36	41.76	39.5	73.31	70.32	79.93	32.97	27.02	38.9	35.49	30.45	117	68.05	120.6	81.45	55.93	58.73	64.29	45.57	80.41	22.68	131.76	135.65	137.56	51.04	102.27	55.23	38.54	54.71	49.8	182.7	137.6	118.53	37.55
TLR3	2.86	1.71	6.7	6.85	5.46	0.48	3.22	2.98	4.96	0.68	2.86	3.11	2.67	4.55	11.71	4.75	8.72	2.24	12.45	3.11	5.39	2.95	5.15	1.25	9.19	1.87	2.2	3.04	1.55	1.81	9.11	2.28	3.12	3.09	2.55	1.01	0.45	8.56	1.54	4.29	4.02	1.29	1.54	2.6	5.24	2.92	2.74	1.33	6.83
TM2D1	19.2	34.88	26.52	39.43	38.16	4.81	19.26	30.27	35.14	26.73	42.37	48.85	28.51	18.51	40.13	24.3	19.97	32.02	25.61	19.86	50.28	23.05	32.49	18.55	30.78	25.74	24.09	25.84	26.93	24.17	38.54	37.25	35.54	42.19	17.25	26.09	21.86	42.2	24.79	37.1	38.49	26.44	32.25	30.92	38.12	38.05	32.11	33.18	56.87
TMBIM1	85.17	58.35	64.3	62.88	58.16	4.54	89.23	51.53	104.04	61.24	86.6	115.74	63.93	73.72	118.92	135.36	94.29	61.18	129.77	94.9	49.31	142.14	153.79	43.39	100.49	86.35	46.71	76.49	13.05	101.1	71.37	35.97	83.22	57.06	75.95	53.72	108	17.64	56.15	87.67	16.18	32.92	60.75	51.68	65.27	16.68	15.25	26.95	86.36
TMBIM6	400.18	359.51	462.04	489.73	333.15	177.55	348.44	225.92	541.58	367.1	344.54	381.8	407.22	417	228.17	590.98	441.36	384.47	706.27	433.3	449.54	398.85	413.43	400.44	419.88	388.98	407.18	390.32	196.1	335.41	366.24	395.46	401.81	363.59	363.77	277.36	300.47	343.76	405.87	389.87	248.73	267.63	293.02	297.19	362.04	346.38	381.82	287.71	335.02
TMC8	11.52	2.4	2.8	5.95	8.03	3.08	2.1	3.69	6.69	1.29	4.87	3.29	4.75	2.18	2.99	2.79	8.06	5.14	10.2	2.47	1.82	8.4	7.45	4.36	14.24	3.58	5.49	2.71	3.87	15.37	4.24	2.11	7.76	1.68	4.24	5.55	1.79	1.67	1.17	2.77	6.51	2.91	2.42	3.32	4.18	3.04	3.07	4.06	2.67
TMEM102	4.23	1.28	0.87	1.41	1.01	2.71	2.26	1.34	2.81	0.65	3.06	2.8	2.02	2.04	1.31	1.18	3.63	3.94	4.58	2.25	2.4	3.78	3.21	2.16	2.21	1.86	2.73	6	1.48	4.27	3.61	2.75	4.38	2.86	2.19	2.69	1.52	1.23	2.58	1.61	2.43	0.98	2	3.16	1.68	1.51	0.95	4.26	1.68
TMEM109	55.01	37.24	27.82	33.49	37.16	15.02	25.07	31.56	41.26	17.9	49.14	36.03	51.44	38.53	30.48	26.39	40.23	56.34	43.63	23.83	21.88	46.81	50.86	38.33	43.18	28.33	22.51	38.5	20.44	77.6	27.99	27.65	38.61	18.84	45.82	44.09	49.03	20.83	32.42	26.68	30.63	11.07	26.67	35.82	31	24.07	16.95	53.59	26.97
TMEM117	3.03	2.27	3.84	2.82	2.89	1.34	5.15	2.17	2.36	4.78	2.12	2.5	4.96	5.11	5.72	3.29	3.9	3.4	4.7	4.09	3.82	2.23	2.66	2.12	4.29	1.69	3.98	1.62	2.24	2.97	8	7.93	3.32	4.98	3.82	3.55	2.28	6.19	2.42	3.92	4.23	1.27	1.93	4.29	2.77	4.37	4.16	4.33	3.49
TMEM14A	8.54	30.79	16.3	23.75	13.94	3.96	22.58	20.6	12.43	25.17	18.57	28.65	34.33	12.44	25.92	11.81	15.41	38.44	11.22	8.7	44.33	18.42	31.45	29.59	39.01	28.01	25.71	23.48	25.49	20.33	32.7	32.17	22.31	34.55	31.09	44.01	20.73	43.89	35.07	26.1	46.23	16.9	19.58	35.52	35.14	27.93	43.54	24.75	35
TMEM161A	19.1	13.89	20.11	12.98	12.39	22.46	22.6	19.52	17.71	24.96	17.18	12.77	25.6	28.87	20.87	27.39	17.4	37.13	23.84	15.19	18.78	11.22	11.48	8.71	10.71	14.05	14.98	15.23	12.42	11.16	14.07	17.49	20.83	18.25	14.58	19.8	16.13	11.81	11.59	18.03	24.2	13.98	26.1	15.72	11.97	9.04	12.18	16.46	17.18
TNF	19.6	0.93	0.89	9.2	2.41	0.69	0.14	1.2	1.52	0.13	0.65	1.8	4.15	0.78	1.1	1.14	1.93	1.06	2.97	0.5	0.72	4.91	2.15	0.36	6.55	1.14	1.15	0.2	2.82	1.61	3.36	0.47	22.71	0.93	0.91	1.95	0.66	0.23	0.27	1.09	4.32	0.32	0.11	1.11	1.28	1.05	4.15	2.61	1.19
TNFAIP3	19.72	8.21	14.71	18.08	31.08	3.02	4.08	8.25	41.26	1.9	22.92	11.07	4.66	5.94	10.51	13.99	11.81	8.42	12.76	5.46	7.67	17.5	30.76	2.68	15.44	12.91	5.8	5.52	3.24	12.15	7.82	3.57	32.56	1.58	6.41	2.72	2.6	3.27	6.11	24.98	4.29	3.49	2.45	15.09	69.97	2.97	4.48	18.56	4.3
TNFRSF10B	16.33	10.34	15	15.94	29.94	12.17	7.66	12.37	79.75	2.68	18.72	17.28	11.32	13.6	12.28	16.71	10.38	9.46	42.13	17.68	23.66	27.7	15.74	9.99	16.1	26.1	9.94	19.85	14.3	38.96	33.75	17.01	72.21	3.98	17.25	6	49.26	6.74	17.7	29.25	8.16	10.47	15.31	19.42	40	12.36	6.56	9.8	15.94
TNFRSF12A	77.27	29.02	64.84	51.96	168.56	17.93	127.86	40.36	127.12	33.99	212.64	116.94	66.49	77.19	36.33	182.84	96.48	104.36	98.65	88.79	52.81	33.46	151.99	21.04	52.78	121.13	12.74	84.97	3.61	154.81	70.08	114.14	235.03	21.75	30.63	51.81	207.74	47.41	68.23	127.29	82.6	10.59	48.83	102.57	83.89	12.36	12.07	69.03	59.53
TNFRSF1A	186.12	61.39	82.71	82.07	213.8	50.89	83.01	59.95	116.19	31.63	90.71	120.65	79.47	150.69	11.87	181.94	136.45	97.98	273.63	191.45	45.89	105.8	130.81	55.37	92.99	112.02	81.05	91.59	22.28	178.9	69.06	41.63	108.43	19.96	81.54	52.15	109.59	46.56	92.32	94.48	67.9	34.55	60.8	72.9	103.27	47.72	11.58	62.28	82.56
TNFRSF1B	124.61	12.3	5.04	27	39.4	4.31	7.19	14.21	32.4	4.06	21.53	12.68	11.76	6.74	9.13	8.58	21.01	19.72	23	7.79	7.02	33.29	45.88	9.37	25.39	15.82	6.12	8.79	8.72	116.72	17.73	6.39	30.49	7.51	21.45	13.69	27.29	8.18	8.12	20.38	10.06	7.61	4.11	20.74	29.41	5.79	9.81	13.38	10.17
TNFRSF4	4.5	10.22	3.01	1.33	7.35	3.62	1.27	6.42	1.61	0.57	4.64	2	5.07	2.06	1.06	3.45	3.01	5.71	2.31	0.64	1.36	2.05	2.12	2.44	1.66	4	2.63	1.62	4.43	4.83	1.43	0.85	1.04	1.04	1.47	2.74	4.74	0.58	4.49	1.57	1.32	2.23	2.9	5.04	1.68	3.2	0.44	13.41	1.23
TNFSF10	18.71	15.46	4.81	13.55	93.27	1.89	5.9	14.73	7.27	2.11	16.64	4.06	9.75	8.87	13.17	5.2	11.9	8.04	9.61	1.81	4.81	34.48	9.5	5.47	18.75	3.5	2.38	3.75	1.64	14.56	17.14	3.57	13.66	4.98	5.57	5.79	2.4	5.08	2.23	5.02	15.28	0.9	2.16	19.87	8.65	8.16	3.59	10.08	6.26
TNFSF12	112.92	33.62	22.41	33.37	40.87	36.18	28	25.61	25.54	20.16	27.1	30.46	25.45	35.36	25.12	24.31	39.27	41.48	58.99	40.95	26.52	53.36	33.24	46.9	41.15	26.28	58.76	60.05	38.07	145.13	35.31	28.77	35.43	19.9	70.99	70.74	18.31	20.59	36.01	30.95	15.82	34.77	21.53	31.54	18.11	22.84	17.12	25.5	38.82
TNFSF4	1.01	1.47	0.99	0.99	1.86	0.26	0.81	0.75	2.79	0.26	1.91	2.19	1	0.33	1.99	5.93	1.25	0.74	1.77	0.59	0.65	1.67	1.73	0.67	1.54	0.62	0.92	0.7	0.59	1.6	2.17	0.62	4	0.17	0.78	0.9	1.04	0.68	0.98	1.01	0.29	1.15	1.07	3.25	1.81	0.53	0.52	1.64	0.44
TOPORS	5.76	5.45	11.96	9.36	6.06	3.58	7.62	7.91	8.63	11.09	9.68	8.94	7.51	7.44	14.48	4.78	8.43	4.51	4.79	6.59	5.76	6.68	6.24	5.73	5.35	9.15	7.52	3.51	4.95	5.89	7.84	9.39	5.72	12.02	7.53	5.8	8.06	10.14	5.3	7.69	10.21	8.52	8.71	9.75	11.35	9.97	6.06	7.01	8.14
TPD52L1	20.48	11.17	3.38	16.36	5.04	1.57	10.66	14.69	3.82	10.71	16.48	1.68	20.43	16.33	9.95	239.18	4.34	3.69	32.38	3.09	68.52	34.39	20.19	48.45	8.52	31.08	1.58	22.86	3.6	49.04	7.14	4.36	4.54	13.06	9.29	54.73	3.39	4.76	3.63	4.03	3.72	11.23	3.67	4.97	6.04	6.14	17.48	6.28	49.29
TPT1	2231.08	863.72	814.9	1667.85	2159.9	1094.04	1305.75	1329.03	3001.87	2049.76	1392.62	1215.99	1314.47	1352.31	1856.72	1088.36	1122.34	3132.76	1787.4	1355.66	797.68	2509.72	2492.63	1908.98	1773.32	1899.62	1487.41	1363.65	2861.03	3935.57	2406.12	1744.21	1747	2032.12	1984.06	2278.38	2796.51	1193.9	1829.37	1910.36	2107.19	1699.43	1069.17	1679.07	2018.9	1760.61	1243.21	2201.07	2980.14
TRADD	11.33	12.11	4	4.11	11.9	9.88	7.98	5.53	19.65	3.48	14.68	12.43	8.13	5.37	7.23	13.35	7.81	22.61	12.68	5.81	9.66	18.73	19.14	9.81	8.43	17.41	5.29	18.28	8.64	17.1	12.86	9.27	14.65	4.84	11.89	10.38	17.4	4.37	9.75	10.71	11.17	13.59	5.09	11.87	7.34	5.03	4.55	9.91	8.09
TRAF1	3.41	2.89	1.55	6.06	4.5	15.88	4.02	2.25	14.77	4.94	12.09	4.59	2.27	3.75	9.21	2.46	8.75	6.27	3.24	1.71	4.76	3.39	4.87	5.77	9.11	5.5	1.01	8.8	3.8	3.35	2.43	3.25	17.54	1.04	5.52	2.77	29.24	2.31	2.42	3.18	2.21	11	1.61	6.5	5.4	1.26	2.3	1.81	1.73
TRAF2	6.85	5.46	7.18	4.56	6.42	7.49	3.97	6.67	10.73	12.67	11.46	8.1	6.95	6.19	17.04	5.15	9.24	11.03	5.2	9.12	5.46	9.55	8.14	6.46	8.23	11.68	9.34	3.63	6.46	6.2	4.04	6.79	12.79	7.91	8.44	4.2	15.65	5.94	6.61	7.53	13.46	13.5	8.25	8.79	9.65	4.87	6.36	6.63	7.2
TRAF7	28.7	29.85	44.21	25.69	38.01	30.82	30.09	29.15	34.24	31.35	30.32	28.57	25.11	64.96	50.15	50.53	33.73	22.25	39.85	59.69	26.43	19.31	32.53	17.46	23.05	25.52	27.89	28.33	21.37	20.61	24.99	26.11	25.65	30.9	26.63	18.04	32.89	18.71	23.38	24.32	32.89	39.9	25.96	24.33	24.2	27.93	23.02	28.29	17.94
TRAP1	35.79	45.57	59.05	25.95	38.71	84.77	48.44	51.77	43.23	54.85	46.12	42.42	48.04	54.96	60.87	62.63	38.84	52.39	46.22	63.52	42.42	32.42	34.81	51.63	35.47	71.64	51.3	69.48	71.29	32.24	34.15	51.61	37.77	52.09	56.29	36.26	51.84	37.58	69.11	38.29	76.66	87.95	64.54	35.92	37.26	48.02	75.25	43.58	32.06
TREM2	145.04	32.08	17.13	101.81	53.36	37.04	38.22	33.87	22.7	40.42	72.28	21.12	117.18	48.36	75.48	35.23	86.28	190.6	161.43	34.73	26.22	72.26	120.46	64.4	197.81	111.48	39.91	76.66	69.18	255.87	164.04	61.48	101.04	124.64	107.88	100.57	46.42	65.86	31.02	64.4	132.77	60.69	20.9	31.72	32.81	35.53	35.94	25.62	174.42
TRIAP1	10.18	10.67	14.78	13.91	15.24	11.36	18.74	17.61	25.92	22.27	27.08	21.4	23.58	16.24	14.74	12.13	8.55	28.91	20.83	20.62	14.75	21.6	23.84	10.91	16.16	25.97	17.47	11.11	14.17	18.36	30.28	35.6	40.94	26.29	15.88	18.51	19.4	22.38	18.31	24.27	27.64	10.73	19.11	24.69	20.09	24.8	15.18	30.94	36.42
TRIB3	4.29	10.76	10.55	3.13	22.74	11.03	6.41	2.9	60.15	3.7	7.24	5.59	5.2	6.05	4.45	16.33	6.22	9.76	8.72	13.69	3.97	2.41	13.43	1.17	3.94	9.48	12.06	15.5	1.71	1.8	6.27	5.61	8.1	10.37	1.58	7.02	3.87	1.89	9.12	25.6	3.02	4.95	4.16	8.7	11.39	10.08	6.95	10.72	3.02
TRIM32	4.96	2.68	7.23	6.15	3.6	1.33	3.76	4.56	6.78	8.94	6.07	8.48	4.9	5.35	15.3	4.76	5.88	3.29	4.37	5.23	2.6	4.24	5.84	2.66	5.23	5.15	4	1.77	3.07	3.93	4.42	5.78	7.69	4.62	3.89	2.91	2.72	5.15	3.13	6.06	7.81	1.35	4.83	5.74	8.83	5.77	7.33	3.83	4.46
TRIM39	5.83	7.17	10.25	8.16	8	5.46	5.37	9.33	6.06	8.19	8.96	8.61	7.04	5.69	4.86	4.09	5.96	5.19	6.38	5.24	10.02	11.18	7.4	10.36	7.66	10.18	8.43	6.46	7.64	5.75	5.49	5.71	5.7	7.67	9.26	3.93	8.26	6.14	7.99	7.36	6.97	6.48	7.98	7.81	7.46	7.92	8.81	7.33	6.12
TRPS1	4.1	9.67	10.63	10.18	10.13	2.7	3.39	5.94	7.67	3.87	3.89	11.4	2.86	7.63	8.48	5.92	7.39	2.66	6.04	5.09	7.24	7.11	3.52	3.1	4.1	4.45	5.38	4.49	3.87	4.56	4.52	5.1	4.77	3.58	6.14	2.95	4.22	5.93	2.37	6.43	0.4	7.45	7.37	4.68	9.36	5.05	4.19	4.01	3.48
TXNDC12	44.5	33.63	33.69	42.33	41.45	42.38	29	40.78	53.21	33.16	50.64	39.52	44.99	39.79	47.81	38.67	39.69	74.82	40.22	37.02	31.55	40.14	40.13	46.9	32.05	54.54	50.46	43.1	46.43	62.06	35.1	45.3	34.33	45.27	45.25	46.03	61.3	28.85	45.38	34.43	37.47	90.73	51.56	36.06	34.78	32.32	33.23	37.57	43.11
TYROBP	864.51	90.09	59.79	222.37	307.15	140.14	67.49	69.62	177.22	62.36	229.38	112.25	212.42	98.35	117.73	121.79	279.2	474.13	331.96	119.67	65.12	619.41	403.22	211.78	362.15	299.2	116.54	172.8	271.09	1282.5	258.02	155.89	238.13	143.3	399.5	464.4	213.91	95.9	140.56	201.67	228.17	133.72	87.2	166.12	204.35	47.95	86.3	109.73	262.98
UACA	12.45	21.63	23.4	9.77	49.65	20.3	14.04	35.1	13	7.71	37.21	20.9	24.24	15.98	11.76	16.3	16.87	28.24	21.32	8.53	8.76	30.75	12.56	7.91	13.4	11.69	12.14	5.73	5.7	16.47	21.85	14.65	18.11	7	8.44	15.77	5.79	8.81	19.28	24.31	6.93	31.61	17.31	38.97	37.23	13.19	6.72	89.62	13.83
UBB	1447.37	1281.78	1294.41	1072.5	1173.4	841.8	1212.78	824.69	712.44	1403.66	1083.94	882.75	2009.63	1758.4	1078.41	1409.98	1744.99	1541.61	1218.91	1261.52	1340.5	2230.67	888.07	3087.26	1173.39	1747.52	1827.32	3179.89	1006.07	1621.62	1882.39	2015.73	1005.93	1579.04	2383.57	1895.72	687.99	991.11	1811.1	958.58	1126.96	1968.11	2052.91	1363.77	1166.2	538.97	835.7	2086.77	1766.14
UBE2K	24.19	22.06	42.06	33.93	44.92	23.41	33.29	29.07	35.06	33.24	58.67	26.28	28.57	38.43	32	58.32	32.87	28.08	33.62	39.37	29.77	59.44	38.64	28.36	29.42	70.89	64.52	71.05	26.55	56.16	31.19	39.79	41.68	34.73	57.46	27.49	59.27	34.04	73.02	28.06	26.86	30.66	82.87	36.04	28.76	32.53	24.83	29.59	34.5
UBE4B	14.69	14.88	15.53	22.45	20.45	12.36	7.93	15.92	14.24	17.17	7.89	23.31	10.55	17	19.54	17.97	20.47	8.47	15.47	19.56	10.81	15.71	11.49	11.84	18.94	21.32	23.74	9.45	21.73	17.13	16.04	14.57	16.63	17.3	17.88	10.45	14.33	14.56	14.68	13.11	9.66	21.01	12.15	15.91	11.28	18.52	18.49	10.26	8.86
UBQLN1	30.78	39.94	43.99	44.83	30.99	11.73	46.34	34.59	61.17	60.93	37.9	49.75	40.84	36.07	80.18	35.99	37.14	25.05	31.41	37.33	32.82	30.57	40.61	12.75	38.54	25.21	27.39	13.81	12.23	15.72	28.03	44.55	41.56	48.45	18.77	19.97	18.9	43.32	21.52	45.85	43.11	12.24	22.41	47.32	44.86	45.63	43.18	33.45	33.62
UNC5B	17.26	29.3	18.07	8.76	31.81	10.47	14.28	21.96	16.92	5.52	13.92	14.01	20.19	16.67	10.25	12.75	18.28	7.04	17.55	8.79	6.76	13.23	19.03	6.24	10.92	7.09	14.6	6.4	3.4	13.34	9.19	4.66	14.27	8.09	7.01	12.42	3.14	9.57	11.88	13.81	6.1	3.31	11.06	16.43	9.2	16.18	5.61	20.81	8.45
URI1	20.62	32.47	30.25	21.38	27.45	7.89	26.59	23.4	37.23	36.64	24.85	27.15	24.66	34.45	50.37	31.76	23.59	39.62	24.31	21.92	46.32	28.31	26.73	22.6	21.97	23.58	23.7	18.27	21.5	12.08	27.34	28.26	27.03	47.48	18	22.37	30.98	50.14	19.22	39.57	50.94	30.41	22.44	32.49	36.74	40.33	33.28	36.29	40.94
USP28	6.25	6.82	9.56	6.47	6.83	7.88	5.46	12.43	12.47	16.13	5.31	7.76	9.63	8.22	17.33	5.36	10.03	1.98	5.37	7.19	7.17	7.73	5.47	4.85	7.78	8.74	7.62	5.68	7.01	4.01	6.63	8.65	5.81	4.29	6.48	2.83	4.34	6.99	5.28	8.24	4.82	7.7	8.01	6.77	12.79	8.21	6.78	7.48	4.13
USP47	17.49	16.25	28.82	21.2	17.57	15.77	30.5	27.88	25.45	31.95	30.61	31.53	25.76	22.41	44.51	10.68	24.07	24.65	15.09	19.48	45.67	27.54	22.04	30.66	31.93	28.45	32.52	46.53	32.09	24.49	33.34	37.93	23.51	29.35	45.96	18.72	22.87	46.12	31.9	28.24	38.86	32.81	25.25	30.88	32.12	38.32	33.25	43.95	27.91
VDAC2	69.07	55.13	58.16	57.75	51.4	44.35	157.41	55.31	88.11	104.18	84.53	61.33	68.67	47.1	150.5	87.25	43.29	78.33	47.22	95.7	52.4	59.46	80.27	49.21	53	53.92	59.19	48.11	119.5	57.08	69.53	72.78	79.43	137.06	74.16	84.44	132.63	126.22	51.06	74.77	91.18	62.49	57.03	78.67	74.93	122.89	117.99	84.99	83.23
VDR	1.55	0.92	0.86	0.78	3.86	0.17	0.5	0.26	8.67	0.18	2.65	2.7	0.16	0.6	0.78	0.81	1.29	0.98	0.74	0.62	1.55	2	5.2	0.58	1.02	1.37	0.18	0.23	0.29	2.93	0.67	0.45	2.39	0.12	1.97	0.76	0.56	0.15	0.4	2.28	0.22	0.5	0.26	2.5	7.42	0.15	0.03	1.56	0.52
VEGFA	251.8	238.51	689.47	40.67	171.66	1674.23	162.92	375.38	529.88	303.4	722.24	971.98	217.02	257.83	53.94	989.5	303.02	349.43	274.77	920.51	248.34	165.6	708.15	23.86	64.78	1092.87	784.73	33.39	34.72	73.27	95.9	260.38	154.47	29.24	180.94	170.53	85.49	13.51	696.23	1374.41	30.21	54.72	470.78	1039.11	1544.12	171.3	20.96	376.89	65.44
VHL	10.99	20.59	25.31	22.26	14.81	6.77	27.25	33.28	23.04	26.15	19.83	19.29	17.64	21.02	20.13	10.93	20.08	8.65	15.16	18.82	18.01	21.16	14.27	9.1	24.64	20.86	25.75	15.6	12.9	10.8	17.81	21.71	18.01	26.55	17.7	5.8	12.24	23.91	15.83	22.61	26	6.57	24.99	27.2	27.27	21.36	15.52	20.14	12.15
VNN1	0.93	0.43	0.18	2.46	11.47	0.04	0.42	0.38	3.33	0.56	0.47	0.48	0.37	0.07	0.77	1.26	0.85	1.39	1.17	0.4	0.08	0.79	0.92	0.39	1.91	0.31	0.15	0.52	0.24	1.16	2.88	1.11	1.37	0.59	0.21	1.14	0.48	0.33	0.35	0.96	0.41	0.44	0.23	0.89	1.01	0.18	0.47	0.29	1.01
WDR35	2.46	9.13	11.28	6.91	3.09	3.23	5.46	9.24	5.16	7.58	8.13	8.21	5.06	5.38	9.49	4.17	5.72	3.86	4.69	4.94	16.84	4.79	4.52	4.15	8.41	4.32	4.35	7.66	5.25	2.35	6.64	7.51	5.46	10.82	6.14	1.91	4.58	7.16	5.24	8.81	5.68	16.74	5.64	5.86	14.14	9.15	7.54	3.9	7.21
WFS1	11.97	48.71	11.83	23.99	14.12	10.55	19.75	17.74	25.42	12.18	14.15	16.25	19.68	14.05	6.82	32.9	22.9	13.6	32.13	9.06	52.71	44.13	22.94	51.21	23.05	17	7.93	44.8	6.81	9.93	20.02	12.75	14.81	15.12	24.85	14.87	16.2	10.94	9.73	16.32	12.35	87.49	7.45	14.9	12.91	16.54	17.32	10.45	13.13
WNT4	0.93	0.82	0.04	1.52	0.27	0.1	0.43	0.03	1.4	0.26	0.35	0.37	0.6	4.19	0.84	0.35	0.72	0.77	0.51	0.09	0.06	1.58	0.72	5.89	0.42	0.46	0.19	0.62	0.15	18.4	1.46	0.54	1.56	0.35	0.29	0.35	5.61	0.12	1.41	0.52	0.25	0.4	0.17	2.63	2.83	0.18	0.43	2.1	1.33
WWOX	8.98	15.46	15.88	7.03	7.68	9.94	9.21	9.91	7.52	10.14	12.09	9.44	10.13	11.28	17.97	17.42	11.23	14.45	10.65	11.44	19.1	19.96	9.38	36.52	5.45	15.69	9.13	30.34	22.46	12.85	11.04	11.83	7.13	14.23	14.67	12.45	4.95	6.24	13.84	8.31	7.49	28.06	13.59	9.78	5.33	16.51	15.5	11.16	8.54
XPA	7.09	5.45	11.49	10.46	6.52	6.67	10.25	8.98	9.14	12.44	15.26	11.5	9.65	7.55	28.12	6.36	7.83	13.77	5.88	6.81	13.74	14.22	10.72	14.78	9.46	12.36	10.15	10.74	11.97	9.87	9.83	15.88	8.87	12.27	11.76	6.22	10.3	14.22	10.87	10.87	18.33	10.45	9.56	14.38	11.16	12.15	12.66	14.06	16.07
YAP1	7.5	18.54	33.05	17.74	17.62	0.41	11.82	25.8	21.09	24.94	27.63	35.25	7.83	19.62	54.66	21.47	21.37	6.17	20.2	2.27	35.86	25.81	25.3	20.79	20.52	23.35	2.02	23.09	3.42	8.79	23.06	3.77	36.09	6.77	13.38	6.53	25.21	19.42	19.52	19.69	14.66	13.87	14.46	16.53	46.48	15.37	11.46	14.65	13.02
YBX3	119.62	34.17	51.22	67.66	99.56	73.4	69.36	60.18	99.28	54.26	117.44	68.32	94.89	66.05	26.93	78.65	64.33	103.88	142.88	68.34	23.55	62.83	114.05	26.75	49.93	171.5	28.18	56.35	40.1	144.64	92.93	35.09	96.73	59.39	87.98	105.34	186.52	15.37	103.78	123	97.78	164.65	55.78	83.92	138.01	34.2	36.24	103.98	51.39
ZC3HC1	8.86	13.7	15.62	11.59	12.22	14.74	12.64	15.32	11.09	19.18	21.35	23.25	12.04	18.34	22.07	12.62	14.89	28.02	11.15	22.95	18.47	17.4	13.44	13.04	12.19	14.79	17.41	8.7	14.83	9.47	9.83	21.27	16.69	15.2	17.58	8.38	9.42	13.37	15.73	12.79	19.13	10.85	21.07	16.72	11.01	16.18	16.03	17.74	12.56
ZDHHC3	24.59	31.6	26.26	24.94	17.61	12.16	23.55	23.3	25.55	23.86	21.56	25.34	27.33	31.1	21.03	27.09	27.89	19.85	28.86	27.9	16.41	33.49	22.27	15.59	23.55	21.49	24.13	19.91	9.75	18.91	23.36	20.16	22.78	24.75	23.31	12.9	18.22	21.83	20.48	23.46	26	11.16	24.1	25.27	23.58	28.69	17.48	18.39	21.12
ZMYND11	22.03	36.08	42.23	29.04	19.61	9.23	35.11	24.6	13.48	43.34	12.61	16.83	22.16	18.8	45.84	26.73	20.14	9.54	20.69	37.95	23.58	25.15	12.31	18.21	23.37	14.25	49.61	15.37	25.24	10.29	22.57	23.41	17.26	52.7	15.7	20.69	15.05	72.57	17.5	21.34	29.88	20.85	16.63	20.42	19.95	55.81	45.33	24.98	22.03
ZSWIM2	0.03	0	0.04	0.46	0	0	0.84	0.06	0.27	0.1	0.25	0.06	0.09	0.13	0	0	0.58	0.2	0.03	0.04	0.21	0.04	0.07	0.3	0.19	0.21	0	0	0.07	0	0.81	0.06	0.03	0.02	0.24	0.04	0	0.18	0.06	0.1	0	3.24	0	0.11	0.27	0.09	0.08	0.35	0.27
[truncated: 36 more columns]

## Sheet: Necroptotic up apoptotic down
Cluster	Sample	WM	OS	Censor (alive=0; dead=1)
C1	CGGA_1299	-0.0745766	550	1
	CGGA_1393	-0.157661	275	1
	CGGA_678	-0.154445	386	1
	CGGA_1171	-0.143345	412	1
	CGGA_1078	0.148715	315	1
	CGGA_1218	0.00539616	286	1
	CGGA_269	0.00598998	2932	0
	CGGA_330	0.00723206	1121	1
	CGGA_318	-0.730973	222	1
	CGGA_1049	-0.161437	809	1
	CGGA_426	-0.165385	1560	1
	CGGA_802	-0.0988561	681	1
	CGGA_842	-0.366267	204	1
	CGGA_731	0.00658684	503	1
	CGGA_413	0.0339212	183	0
	CGGA_D38	-0.104148	689	1
	CGGA_D03	-0.128463	423	1
	CGGA_1216	-0.0878597	312	1
	CGGA_256	0.252354	158	0
	CGGA_1114	-0.539266	460	1
	CGGA_905	0.287349	3174	1
	CGGA_D51	-0.261204	135	1
	CGGA_633	0.0954921	1812	1
	CGGA_1007	-0.0443464	345	1
	CGGA_1024	0.026006	3074	1
	CGGA_1034	-0.146804	753	1
	CGGA_1412	-0.0105435	296	1
	CGGA_1271	-0.194406	523	1
	CGGA_898	0.33526	1663	1
	CGGA_796	0.0155776	559	0
	CGGA_1109	-0.0900982	1348	1
	CGGA_727	0.0404063	1023	1
	CGGA_864	0.257096	3977	0
	CGGA_510	0.188228	4403	0
	CGGA_725	0.303078	4147	0
	CGGA_666	0.193125	2499	1
	CGGA_333	0.0371217	1783	0
	CGGA_D24	0.159701	837	1
	CGGA_818	-0.191159	4027	0
	CGGA_624	-0.254268	122	1
	CGGA_1022	-0.0128877	518	0
	CGGA_1284	-0.235423	97	1
	CGGA_616	-0.0140164	952	1
	CGGA_1215	-0.0219863	29	1
	CGGA_1374	-0.0396176	141	1
	CGGA_1073	-0.101176	270	1
	CGGA_1011	-0.118041	109	1
	CGGA_1083	-0.230514	450	1
	CGGA_782	-0.114395	289	1
	CGGA_1388	-0.101983	485	1
	CGGA_1408	0.0362186	1362	1
	CGGA_679	-0.242948	263	1
	CGGA_1145	-0.0648414	239	1
	CGGA_676	-0.225585	376	1
	CGGA_337	0.070123	1008	1
	CGGA_1118	0.0649905	398	1
	CGGA_D02	-0.26784	484	1
	CGGA_D57	0.0732994	766	1
	CGGA_1411	-0.0549258	329	1
	CGGA_D30	0.0869257	215	1
	CGGA_812	0.190831	4035	0
	CGGA_J042	-0.0211968	1409	1
	CGGA_245	-0.00909547	318	1
	CGGA_694	0.231094	1194	1
	CGGA_815	0.0382726	2219	1
	CGGA_J130	0.292874	3116	0
	CGGA_1320	-0.0645409	59	1
	CGGA_791	-0.00163111	252	1
	CGGA_848	-0.092813	239	0
	CGGA_1330	0.0943987	2846	0
	CGGA_1280	0.060514	447	1
	CGGA_752	0.142679	3680	0
	CGGA_564	-0.113964	679	1
	CGGA_773	0.257349	443	1
	CGGA_850	-0.0685648	564	0
	CGGA_D06	0.704478	NA	1
	CGGA_251	0.0831374	1299	0
	CGGA_1227	0.0817819	1197	1
	CGGA_254	0.234564	4793	0
	CGGA_485	0.230389	2437	0
	CGGA_J024	0.149197	3410	0
	CGGA_578	0.0912452	362	1
	CGGA_1287	0.0539191	533	1
	CGGA_1189	0.0844181	3082	0
	CGGA_283	0.266492	3470	1
	CGGA_1324	0.0899092	848	1
	CGGA_501	0.177142	4427	0
	CGGA_1281	0.39944	2909	0
	CGGA_565	0.286681	3605	0
	CGGA_1046	0.357279	3559	0
	CGGA_591	0.128282	1654	1
	CGGA_J030	0.219378	3389	0
	CGGA_490	0.229376	3804	0
	CGGA_858	0.268727	3984	0
	CGGA_662	0.220873	284	1
	CGGA_671	0.181538	4215	0
	CGGA_1180	-0.430079	1226	0
	CGGA_681	-0.271098	110	1
	CGGA_1008	-0.173094	315	1
	CGGA_1307	-0.0766971	965	0
	CGGA_1460	-0.226174	209	1
	CGGA_1329	-0.212936	326	1
	CGGA_1007	-0.0443464	345	1
	CGGA_1008	-0.173094	315	1
	CGGA_502	0.313983	4414	0
	CGGA_D46	-0.258007	300	1	0.00661711
C2	CGGA_1224	-0.290603	271	1
	CGGA_525	-0.026252	138	1
	CGGA_789	-0.0366234	345	1
	CGGA_710	0.127246	660	1
	CGGA_661	-0.331262	NA	1
	CGGA_1406	-0.0512187	2154	1
	CGGA_1004	-0.0130184	899	1
	CGGA_759	0.0443866	1263	1
	CGGA_1105	-0.443263	609	1
	CGGA_309	-0.13481	139	1
	CGGA_876	-0.325459	159	1
	CGGA_1004	-0.0130184	899	1
	CGGA_761	-0.123357	1840	1
	CGGA_483	-0.51437	277	1
	CGGA_1074	-0.0602494	86	1	-0.146125
C3	CGGA_448	-0.122035	354	1
	CGGA_1136	-0.0831167	236	1
	CGGA_1475	0.00485641	182	1
	CGGA_632	0.0949629	576	1
	CGGA_1027	0.0457042	2688	0
	CGGA_1342	-0.534121	186	1
	CGGA_1035	-0.604293	567	1
	CGGA_1313	-0.185633	379	1
	CGGA_1071	-0.129893	3252	1
	CGGA_1006	-0.548163	254	1
	CGGA_1023	0.362402	681	1
	CGGA_1240	-0.384563	19	1
	CGGA_837	-0.154115	432	1
	CGGA_272	-0.21981	217	1
	CGGA_D26	-0.300153	263	1
	CGGA_D09	0.0481932	233	1
	CGGA_499	-0.274291	122	1
	CGGA_834	-0.0253892	4013	0
	CGGA_1095	-0.0255241	2778	1
	CGGA_1045	-0.420502	348	1
	CGGA_1263	0.41214	772	1
	CGGA_808	0.100105	1167	0
	CGGA_1270	0.120495	188	1
	CGGA_1285	-0.15318	79	1
	CGGA_1019	-0.174053	212	1
	CGGA_1346	-0.193411	284	1
	CGGA_658	-0.13652	372	1
	CGGA_1053	-0.140083	370	1
	CGGA_D11	-0.266984	827	1
	CGGA_1258	-0.237226	114	1
	CGGA_545	-0.213149	555	1
	CGGA_603	-0.0216044	168	0
	CGGA_400	0.129855	1321	1
	CGGA_738	-0.24237	4132	0
	CGGA_638	0.295472	2386	0
	CGGA_1077	-0.33621	591	1
	CGGA_1091	-0.0894824	1116	1
	CGGA_1338	-0.200242	1122	1
	CGGA_1214	-0.119398	604	1
	CGGA_899	-0.0241684	231	1
	CGGA_1234	-0.241935	705	1
	CGGA_1301	0.0147972	239	1
	CGGA_1079	-0.156999	471	1
	CGGA_D58	0.467803	181	1
	CGGA_1139	-0.0278698	1196	1
	CGGA_1070	-0.127237	333	1
	CGGA_1370	-0.403366	325	0
	CGGA_D32	-0.141666	358	1
	CGGA_1052	0.408312	NA	NA
	CGGA_1146	-0.15495	2498	0
	CGGA_1384	0.0260301	191	1
	CGGA_1314	-0.12154	172	1
	CGGA_1113	-0.0125386	1265	1
	CGGA_261	0.305893	4130	0
	CGGA_267	0.303321	1374	1
	CGGA_635	0.149824	4263	0
	CGGA_909	0.0672832	3920	0
	CGGA_1013	0.202399	1725	1
	CGGA_698	0.0905371	1851	1
	CGGA_1094	-0.053148	252	1
	CGGA_J100	-0.0476118	NA	NA
	CGGA_1059	-0.0237108	21	1
	CGGA_491	0.15378	1074	1
	CGGA_1160	-0.141599	426	1
	CGGA_D33	0.03957	116	1
	CGGA_700	0.0880993	170	0
	CGGA_D27	-0.00741666	3650	0
	CGGA_642	0.210483	4249	0
	CGGA_D59	0.25962	NA	NA
	CGGA_1116	0.0683045	248	1
	CGGA_1060	-0.268472	227	1
	CGGA_1081	0.152145	216	1
	CGGA_732	-0.0672562	NA	NA
	CGGA_342	-0.00756398	500	1
	CGGA_598	0.203033	3677	1
	CGGA_479	0.307908	4445	0
	CGGA_1031	0.209405	2457	1
	CGGA_856	0.249373	1297	0
	CGGA_D29	0.431033	3643	0
	CGGA_599	0.163843	418	1
	CGGA_241	0.319687	4809	0
	CGGA_835	0.199496	517	0
	CGGA_541	0.245558	4376	0
	CGGA_715	0.331674	3429	0
	CGGA_D20	0.186693	2367	1
	CGGA_494	0.275467	4435	0
	CGGA_323	0.0539183	4338	0
	CGGA_807	0.322306	4040	0
	CGGA_659	0.223769	730	0
	CGGA_493	0.227649	2382	1
	CGGA_685	0.114374	3239	1
	CGGA_669	0.417417	607	1
	CGGA_838	0.290925	4011	0
	CGGA_314	0.231695	2568	1
	CGGA_762	0.466889	4105	0
	CGGA_D07	0.557548	3691	0
	CGGA_601	0.17018	1133	1
	CGGA_D52	0.255741	3529	0
	CGGA_760	0.397063	4110	0
	CGGA_1140	0.120084	921	1
	CGGA_300	0.180343	2199	1
	CGGA_D44	0.0102038	313	1
	CGGA_1340	0.0314183	1109	1
	CGGA_630	0.193636	4300	0
	CGGA_785	0.31658	3517	1
	CGGA_1005	0.282503	3815	0
	CGGA_757	0.123565	1047	1
	CGGA_871	0.248803	3964	0
	CGGA_1050	0.345718	NA	0
	CGGA_D40	0.217872	3557	0
	CGGA_543	0.403771	4371	0
	CGGA_551	0.332585	4363	0
	CGGA_675	0.182015	4210	0
	CGGA_458	0.219115	419	1
	CGGA_538	0.104235	NA	NA
	CGGA_843	0.23417	4005	0
	CGGA_607	0.101188	1389	0
	CGGA_D04	0.234757	3697	0
	CGGA_892	0.282498	448	0
	CGGA_D15	0.202294	3669	0
	CGGA_1197	0.1175	942	1
	CGGA_252	0.120253	165	0
	CGGA_1450	0.0611132	957	1
	CGGA_884	0.21977	1131	1	0.0628746
C4	CGGA_274	-0.326754	610	0
	CGGA_276	0.169945	529	0
	CGGA_655	0.143213	4231	0
	CGGA_374	-0.0509329	493	1
	CGGA_D34	-0.0676384	147	1
	CGGA_704	0.122256	2572	1
	CGGA_D56	-0.144442	64	1
	CGGA_236	-0.0449242	706	0
	CGGA_431	0.148268	4515	0
	CGGA_680	-0.0889356	2373	1
	CGGA_1394	0.0163936	139	1
	CGGA_277	-0.0155349	4739	0
	CGGA_1292	0.127691	2901	0
	CGGA_D47	-0.0715109	1048	1
	CGGA_1409	0.0355186	2727	0
	CGGA_273	-0.0765259	2635	1
	CGGA_235	0.237978	2340	1
	CGGA_1246	0.146617	2972	0
	CGGA_893	0.235321	3160	1
	CGGA_908	0.122895	2436	1	0.0309448
C5	CGGA_1039	-0.0539081	727	1
	CGGA_1251	-0.0388395	272	1
	CGGA_766	0.212811	4103	0
	CGGA_641	0.105675	3411	1
	CGGA_171	0.00116731	NA	NA
	CGGA_1375	-0.0858205	92	1
	CGGA_243	0.220191	2977	0
	CGGA_1175	-0.128386	441	1
	CGGA_1272	-0.328345	124	1
	CGGA_822	0.0722267	2237	1
	CGGA_D48	0.151637	221	1
	CGGA_904	0.0163807	774	1
	CGGA_1283	-0.39497	20	1
	CGGA_1072	-0.363767	1090	1
	CGGA_719	-0.264385	101	1
	CGGA_1170	-0.139578	346	1
	CGGA_1190	-0.102375	3082	0
	CGGA_1322	0.0841352	253	1
	CGGA_1119	-0.263018	422	1
	CGGA_J023	-0.250681	1028	1
	CGGA_560	-0.00338859	4354	0
	CGGA_D45	-0.00699841	856	0
	CGGA_1020	0.128323	1120	1
	CGGA_446	0.237824	4508	0
	CGGA_689	0.00438184	4194	0
	CGGA_580	0.181154	1394	1
	CGGA_D14	0.15247	NA	NA
	CGGA_D39	-0.158685	NA	NA
	CGGA_1219	0.111597	2120	1
	CGGA_747	-0.11541	970	1
	CGGA_247	-0.157322	609	1
	CGGA_1061	0.0449139	532	1
	CGGA_518	0.0817913	212	1
	CGGA_1099	-0.211384	122	1	-0.037076
