# Supplementary material for: An inducible RIPK3-driven necroptotic system enhances cancer cell–based immunotherapy and ensures safety
Source: J Clin Invest. 2024 Nov 19;135(2):e181143. doi: 10.1172/JCI181143 (PMC11735097; doi:10.1172/JCI181143)
Supplement: Supplemental table 3 [file jci-135-181143-s243.xlsx]

## Sheet: Antibodies for Immune Profiling
Table S3
Antibodies for Immune Profiling
Antibodies	Fluorophore	Vendor	Catalog number	Dilution
F4/80	BV711	Biolegend	123147	1:1000
MHC II I-A/I-E	Pacific Blue	Biolegend	101223	1:50
CD206	BV650	Biolegend	141723	1:200
XCR1	BV785	Biolegend	148225	1:500
CD8	PerCP/Cy5.5	Biolegend	100734	1:200
CD19	PE	Biolegend	115507	1:200
CD11b	PE-Cy7	BD	552850	1:125
CD11c	APC	Biolegend	117309	1:400
CD45	AF700	Biolegend	103128	1:400
NK1.1	APC/Fire 750	Biolegend	108752	1:200
CD279	BV605	Biolegend	135219	1:200
TNF-alpha	BV650	Biolegend	506333	1:100
CD4	BV711	BD	563050	1:3200
CD44	BV786	BD	563736	1:125
FoxP3	PE	BD	560414	1:100
CD25	PE-Cy7	BD	552880	1:25
Grazyme B	AF647	Biolegend	515406	1:100
CD3	APC/Fire 750	Biolegend	100248	1:500
