# Supplementary material for: An inducible RIPK3-driven necroptotic system enhances cancer cell–based immunotherapy and ensures safety
Source: J Clin Invest. 2024 Nov 19;135(2):e181143. doi: 10.1172/JCI181143 (PMC11735097; doi:10.1172/JCI181143)
Supplement: Supporting data values [file jci-135-181143-s244.xlsx]

## Sheet: 1C
F	NecroptosisHiApoptosisLow
40.364	163.144
84.273	52.092
91.202	66.028
64.983	87.548
103.322	146.525
53.967	62.553
64.178	45.005
91.837	54.267
91.266	74.802
105.493	175.339
74.646	114.881
135.392	96.136
64.133	128.801
70.375	32.022
138.333	77.978
98.292	87.974
57.044	69.118
90.134	77.386
57.123	89.016
46.302	79.341
66.672	103.537
32.559	69.503
82.596	127.116
91.329	47.472
102.324	92.22
36.988	105.128
47.736	51.304
78.249	96.939
43.111	61.863
95.141	102.537
41.355	81.121
135.111	161.68
83.865	110.507
75.113	64.401
47.505	71.012
99.595	97.208
75.427	73.009
113.064	73.772
115.28	60.005
79.727	67.275
56.768	85.449
48.268	63.294
54.342	196.993
65.345	81.29
67.182	67.415
64.669	98.224
89.822	59.178
63.075	82.883
66.996	61.82
69.551	96.469
66.257	82.653
59.096	52.309
73.06	123.983
64.356	42.695
89.76	55.677
66.119	79.231
69.023	53.335
52.637	59.178
69.599	64.535
79.727	100.775
108.459	57.84
46.014	53.483
135.017	136.902
84.098	76.109
80.337	60.046
93.054	74.906
99.941	93.962
86.343	117.214
76.268	87.791
129.517	87.791
69.262	77.762
61.35	76.905
53.52	70.132
83.633	58.974
50.423	56.181
53.967	57.6
34.249	43.532
70.278	89.636
58.851	60.969
50.005	73.823
58.607	93.831
71.21	45.349
90.197	77.708
68.498	112.206
78.793	55.87
87.366	114.961
46.495	62.423
71.062	67.275
101.758	43.502
78.032	74.543
40.617	49.248
79.782	48.57
64.445	71.21
90.761	85.865
66.119	98.565
102.041	43.895
45.223	70.473
98.496	71.506
35.482	40.928
60.046	36.53
37.687	56.493
77.816	37.557
85.984	82.998
96.804	120.259
72.908	42.577
143.112	33.848
111.353	86.163
86.343	115.44
41.614	75.584
78.249	89.449
38.426	65.982
154.236	61.096
51.162	129.967
64.624	61.649
83.286	106.669
125.019	187.533
84.449	168.429
37.479	171.373
83.228	139.392
83.517	140.946
97.545	103.322
78.739	79.672
73.772	102.822
33.405	107.188
52.201	100.357
59.673	114.881
56.807	113.143
51.733	121.347
31.713	46.721
68.214	138.141
51.733	87.852
44.663	119.594
73.212	91.202
113.93	128.712
67.837	87.609
68.736	153.277
67.415	150.123
86.943	114.881
75.951	119.594
47.34	59.921
141.337	42.518
168.78	76.057
43.502	112.128
63.956	110.201
62.553	62.901
54.455	79.893
91.837	107.56
40.364	67.042
49.797	72.404
50.879	98.428
67.649	72.958
103.322	76.426
42.4	58.688
67.696	90.197
69.938	43.171
75.322	90.072
85.627	89.14
59.302	94.812
70.522	98.36
36.479	43.774
60.005	54.872
79.286	75.899
46.883	62.423
61.435	36.707
43.441	62.423
90.134	42.636
56.768	66.764
68.072	76.004
83.691	33.06
49.728	55.87
51.876	54.872
63.426	42.577
51.268	70.571
64.804	47.308
41.556	70.473
40.673	84.04
68.689	84.273
62.553	48.671
39.233	98.428
66.395	127.292
53.003	167.266
63.779	156.065
63.075	71.457
51.127	93.897
67.79	75.899
79.727	116.97
74.388	61.906
48.976	116.889
64.311	86.044
117.052	77.547
46.238	146.423
174.248	114.643
54.192	83.17
62.379	79.562
70.914	81.065
86.943	107.114
67.649	99.595
46.302	67.743
49.694	143.808
98.701	63.69
47.472	86.763
44.849	81.685
44.14	123.554
77.065	131.599
67.509	115.6
67.275	71.705
39.315	90.384
61.478	62.336
80.952	46.981
65.936	54.948
81.572	141.828
64.267	62.379
64.893	48.537
49.625	89.202
78.032	71.606
59.137	64.222
57.961	89.698
66.257	79.672
50.95	112.517
75.061	68.832
90.51	82.539
72.605	60.338
76.109	87.245
46.916	76.532
86.462	59.096
40.42	78.957
77.816	88.463
82.253	87.913
66.718	63.206
98.77	64.445
114.167	126.676
51.768	76.373
21.887	86.763
130.871	103.896
57.6	62.466
55.793	73.977
49.556	83.228
68.546	87.305
54.192	78.739
42.933	72.104
36.378	74.182
37.427	68.641
19.414	51.948
55.986	65.481
17.582	172.446
78.466	123.298
58.283	87.185
54.834	49.625
92.347	89.822
75.479	82.253
66.857	94.944
46.078	102.253
92.604	77.493
63.867	70.669
62.207	66.533
82.025	52.856
52.273	43.472
40.645	45.918
50.563	63.646
62.035	44.849
46.559	50.668
67.837	78.739
34.464	68.451
109.668	61.223
56.689	43.201
67.228	57.163
68.261	73.823
74.957	44.57
50.458	68.12
66.579	44.725
47.275	85.865
53.261	50.95
85.331
41.874
46.174
61.863
74.079
44.725
43.381
46.559
52.71
62.164
66.441
51.268
84.332
64.624
125.54
79.782
45.38
70.181
34.727
59.921
43.472
88.77
48.302
47.275
121.095
77.816
100.288
93.766
51.518
56.532
97.884
60.8
66.81
88.893
106.153
107.709
109.744
64.267
47.34
86.104
53.298
53.594
60.927
59.508
56.965
103.322
74.337
53.855
92.861
69.214
86.163
67.228
63.426
94.484
96.469
101.758
85.746
81.912
67.649
102.041
60.758
96.737
125.627
79.617
92.797
64.983
90.698
52.6
50.109
106.521
91.456
57.48
107.859
123.554
108.083
131.964
78.358
111.045
61.734
130.237
90.322
40.645
101.617
105.639
54.872
77.87
41.041
44.756
68.261
108.609
50.353
40.113
225.346
77.547
55.292
72.254
39.288
79.782
103.896
78.848
78.358
74.906
65.435
71.755
86.943
60.758
70.816
46.624
50.318
39.726
53.372
55.599
50.985
62.813
71.16
74.131
101.195
138.717
46.014
77.386
69.744
74.079
52.82
36.784
158.463
87.427
66.672
98.02
66.903
123.127
79.617
50.633
58.974
72.857
99.871
34.559
64.535
54.606
51.661
62.553
55.446
49.453
70.767
53.446
108.684
52.056
55.024
70.816
50.388
72.958
80.449
54.229
109.896
75.636
49.112
122.871
69.071
106.3
50.563
70.669
112.206
73.06
45.475
73.212
100.149
88.157
48.001
49.522
31.32
37.923
59.631
91.139
71.705
50.985
69.551
103.752
74.491
61.992
50.738
34.872
40.645
48.908
54.418
69.938
53.224
57.361
30.274
80.337
57.76
97.478
65.617
76.586
30.654
63.558
159.233
71.506
68.167
66.996
60.969
34.202
38.081
43.653
50.95
109.516
70.035
72.254
62.509
54.455
49.797
40.589
50.95
224.1
67.182
87.791
48.604
124.241
88.955
67.322
51.589
75.27
99.113
46.818
54.079
50.773
64.222
107.04
29.692
32.968
51.482
102.324
59.963
66.81
105.786
86.702
49.385
54.91
44.787
107.859
59.015
41.962
85.627
62.035
68.736
43.472
59.015
37.505
83.691
40.843
79.341
69.118
41.269
84.332
91.013
85.154
76.851
38.506
64.848
63.382
71.062
55.599
76.586
93.377
82.883
51.768
60.758
93.897
53.372
74.44
64.222
78.575
74.234
62.596
129.697
48.503
93.637
66.441
125.366
35.704
162.242
78.521
89.078
54.38
68.072
61.096
27.228
61.606
61.35
31.956
67.042
40.532
78.521
83.286
89.698
68.975
90.447
88.402
49.901
61.734
56.493
139.876
112.908
65.754
61.053
125.019
62.509
74.337
63.294
103.036
38.881
74.854
53.003
73.313
73.466
71.407
91.139
47.406
91.013
73.161
43.171
59.963
96.871
46.206
28.09
42.577
94.746
54.644
59.797
62.901
64.759
109.364
71.111
71.904
59.425
32.089
44.354
47.736
73.009
55.715
83.807
89.511
50.985
109.213
61.863
55.754
97.545
72.857
147.646
55.638
48.001
78.141
52.966
63.646
67.884
106.595
58.404
73.009
158.903
66.487
94.55
117.784
75.218
13.278
59.137
47.505
66.81
87.913
96.871
56.807
60.088
55.831
45.982
103.609
46.174

## Sheet: 1F
ApoptosisHiNecroptosisLow	NecroptosisHiApoptosisLow
297.7	193.03
271.35	290.41
207.57	251.31
208.8	181.93
226.04	226.47
290.94	296.12
321.81	147.52
406.82	266
166	270.73
147.28	197.97
212.66	385.14
263.25	147.45
183.98	295.39
	233.96
	181.09
	319.42
	225.75
	393.38
	293.29
	145.94
	288.11
	264.24
	136.81
	422.05
	270.55
	601.07
	238.86
	188.53
	238.41
	499.1
	365.93
	207.28
	232.45
	236.22
	195.78
	259.02
	387.31
	264.36
	610.93
	283.42
	372.76
	181.48
	333.35
	167.99
	298.24
	447.51
	467.83
	376.44
	247.67
	203.01
	332.96
	453.49
	296.82
	226.21
	333.08
	323.98
	311.43
	267.89
	291.58
	357.94
	279.48
	356.25
	293.02
	235.36
	191.89
	286.55
	382.34
	225.19
	149.34
	306.17
	465.96
	281.03
	306.66
	252.11
	308.76
	240.73
	275.37
	239.31
	207.27
	238.09
	139.86
	234.44
	126.56
	200.16
	206.94
	177.46
	141.15
	132.31
	120.12
	224.61
	275.71
	161.07
	317.08
	215.16
	201.89
	209.69
	255.28
	240.55
	147.16
	155.54
	210.9
	370.52
	248.69
	243.15
	255.36
	276.59
	257.76
	224.91
	266.06
	252.57
	257.11
	262.82
	297.39
	258.16
	298.85
	260.73
	403.74
	304.1
	239.51
	224.91
	227.72
	281.11
	475.81
	303.15
	193.99
	212.66
	194
	250.94

## Sheet: IH
B/B (nM)	CT2A-RIPK3			CT2A
0	102.64	108.63	111.31	106.74	106.22	107.65
0.1	101.55	99.28	103.29	99.94	101.63	92.44
0.25	81.95	88.67	91.59	94.7	91.1	96.26
0.5	72.45	73.25	73.08	91.45	92.96	90.06
1	56.64	54.63	44.17	98.29	92.49	89.8
10	27.25	26.91	25.8	98.25	98.03	89.24
50	10.1	12.92	12.65	93.44	88.72	86.64
100	8.72	8.95	7.92	90.06	90.71	87.16

## Sheet: 1K
Days post implantation	CT2A-RIPK3 (B/B treated)			CT2A-RIPK3 (untreated)			CT2A (B/B treated)
2	1	0	3	1	0	3	1	0	3
7	22.5	8.0962	3	14.5	4.7672	3	13	1.98937	3
10	8.6	7.60812	3	55.2	31.6711	3	35	11.8847	3
13	0.389	0.265163	3	62.7	39.88	3	68.8	27.2849	3
20	0.217	0.104732	3

## Sheet: 1L
Days	CT2A-RIPK3 (B/B treated)	CT2A-RIPK3 (untreated)	CT2A (B/B treated)
19		1
16		1
18		1
30	0
30	0
30	0
17			1
19			1
19			1

## Sheet: 2A
time after B/B (h)	CT2A-RIPK3			CT2A
0	98.2	102.61	98.62	105.38	96.51	99.14
0.25	79.22	86.04	81.87	97.64	93.64	89.7
0.5	76.02	83.84	75.6	98.51	89.33	85.83
1	72.43	77.32	67.68	96.57	89.77	79.09
2	73.91	72.74	65.4	99.45	95.64	89.83
3	61.1	66.57	56.14	94.89	90.58	80.46
6	33.5	32.09	29.72	97.82	90.77	83.33
8	12.88	17.87	14.79	109.63	99.45	91.95
24	0.27	0.66	0.89	94.83	93.33	82.02
30	0.48	0.39	0.54	104.19	94.08	105.44

## Sheet: 2B
Rapamycin (nM)	CT2A-RC9TK						CT2A
0	102.11	99.92	97.97	98.54	102.49	98.97	117.88	113.86	110.47	99.78	102.83	76.3
1	113	97	116	91	100	83	117.88	113.86	110.47	100.53	101.54	84.03
5	117	106	106	103	113	105	117.88	113.86	110.47
10	76	70	83	70	83	63	116.01	115.54	107.99	107.66	104.94	78.81
15	85	76	78	68	63	42	117.88	113.86	110.47
20	79	71	84	82	67	60	119.77	114.84	110
25	46	63	50	58	38	33	110.14	106.26	104.04
50	10	8	7	7	0	6	119.77	114.84	110	105.31	103.91	78.27
100	8	8	5	6	5	7	110.14	106.26	104.04

## Sheet: 2C
Rapamycin (nM)	CT2A-RC9TK				CT2A
0	101	101	102	96	117.88	113.86	110.47	99.78
16	19	19	17	14	117.88	113.86	110.47	100.53
18	14	15	12	17	117.88	113.86	110.47
20	12	11	12	11	116.01	115.54	107.99	107.66
22	12	11	7	10	117.88	113.86	110.47
24	9	8	8	9	119.77	114.84	110
25	8	7	6	7	110.14	106.26	104.04
40	4	3	3	3	119.77	114.84	110	105.31
42	3	3	3	4	110.14	106.26	104.04
43	3	2	3	3

## Sheet: 2D
GCV (μg/μL)	CT2A-RC9TK			CT2A
0	102.11	99.92	97.97	98.54	102.49	98.97
0.1	55.37	58.75	55.33	110.52	112.31	108.86
0.5	38.92	45.04	40.59	127.52	118.87	114.19
1	26	29	28	135.33	135.81	120.03
2.5	15	15	14	136.39	134.39	128.23
5	15.72	12.68	16.55	123.84	121.86	105.45
10	9.18	8.11	8.4	119.14	113.33	103.76
25	3.04	2.75	2.74	108.01	96.75	87.42
50	4.15	3.95	4.32	108.01	96.75	87.42

## Sheet: 2E
GCV (μg/μL)	CT2A-RC9TK			CT2A
0	102	103	96	104	93	85
32	99	100	92	115	97	88
50	84	93	74	124	116	106
52	82	90	72	122	120	100
54	78	74	72	116	120	98
56	71	68	63	126	116	101
72	52	51	54	125	119	97
74	54	58	42	128	118	115
78	51	49	41	125	120	107

[truncated: 30 more sheets: 2G, 3B, 3C, 3D, 3E, 3F, 4B, 4C, 4D, 4E, 4F, 4G, 4H, 5B, 5C, 5D, 5E, 5F, 5G, 5H …]
